# Supplementary material for: Integration of whole genome sequencing and transcriptomics reveals a complex picture of the reestablishment of insecticide resistance in the major malaria vector Anopheles coluzzii
Source: PLoS Genet. 2021 Dec 23;17(12):e1009970. doi: 10.1371/journal.pgen.1009970 (PMC8741062; doi:10.1371/journal.pgen.1009970)
Supplement: S4 Table — (XLSX) [file pgen.1009970.s010.xlsx]

## Sheet: Sheet1
S4 Table: Outlier genetic differences among colonies
TAB INFORMATION
High Fst SNPs, R-S: All SNPs showing an Fst of greater that 0.25 between Banfora-R and Banfora-S. Chromosome, chromosomal position and Fst is shown.
High Fst SNPs, O-S: All SNPs showing an Fst of greater that 0.8 between Banfora-O and Banfora-S. Chromosome, chromosomal position and Fst is shown.

## Sheet: High Fst SNPs, R-S
Chromosome	Position	Fst
2R	17230782	0.258986
2R	17235813	0.258986
2R	17235817	0.258986
2R	17235924	0.258986
2R	17235929	0.258986
2R	17235930	0.258986
2R	17235935	0.258986
2R	17237330	0.258986
2R	17237583	0.258986
2R	17245279	0.258986
2R	17246951	0.258986
2R	17247906	0.258986
2R	17248619	0.258986
2R	17250243	0.258986
2R	17256418	0.258986
2R	17256463	0.258986
2R	17265353	0.258986
2R	17265867	0.258986
2R	17266748	0.258986
2R	17267764	0.258986
2R	17270209	0.258986
2R	17270225	0.258986
2R	17274065	0.258986
2R	17274069	0.258986
2R	17274920	0.258986
2R	17274928	0.258986
2R	17277597	0.258986
2R	17277747	0.258986
2R	17277748	0.258986
2R	17278533	0.258986
2R	17278549	0.258986
2R	17283569	0.258986
2R	17285790	0.258986
2R	17285803	0.258986
2R	17285824	0.258986
2R	17285893	0.258986
2R	17285900	0.258986
2R	17286007	0.258986
2R	17289100	0.258986
2R	17289497	0.258986
2R	17292336	0.258986
2R	17292433	0.258986
2R	17292493	0.258986
2R	17292499	0.258986
2R	17297404	0.267963
2R	17301332	0.258986
2R	17305293	0.258986
2R	17307574	0.258986
2R	17307609	0.258986
2R	17307816	0.258986
2R	17313492	0.258986
2R	17313683	0.258986
2R	17313701	0.258986
2R	17313786	0.258986
2R	17313819	0.258986
2R	17313820	0.258986
2R	17314075	0.258986
2R	17317344	0.258986
2R	17318017	0.258986
2R	17318020	0.258986
2R	17328415	0.258986
2R	17336869	0.258986
2R	17337375	0.258986
2R	17339235	0.258986
2R	17341677	0.258986
2R	17341839	0.258986
2R	17341853	0.258986
2R	17341854	0.258986
2R	17347711	0.261289
2R	17347956	0.258986
2R	17360715	0.258986
2R	17360748	0.258986
2R	17362583	0.258986
2R	17362613	0.258986
2R	17362635	0.258986
2R	17362700	0.258986
2R	17362763	0.258986
2R	17362970	0.258986
2R	17362980	0.258986
2R	17362984	0.258986
2R	17362999	0.258986
2R	17363003	0.258986
2R	17363017	0.258986
2R	17363024	0.258986
2R	17363027	0.258986
2R	17363101	0.258986
2R	17364366	0.258986
2R	17364512	0.258986
2R	17364544	0.258986
2R	17364702	0.258986
2R	17364744	0.258986
2R	17364797	0.258986
2R	17364813	0.258986
2R	17364817	0.258986
2R	17364829	0.258986
2R	17364831	0.258986
2R	17364833	0.258986
2R	17368494	0.258986
2R	17373922	0.258986
2R	17373942	0.258986
2R	17375360	0.258986
2R	17375381	0.274592
2R	17375394	0.274592
2R	17375401	0.274592
2R	17376366	0.258986
2R	17376370	0.258986
2R	17383139	0.258986
2R	17383736	0.256002
2R	17384368	0.258986
2R	17385954	0.258986
2R	17388043	0.258986
2R	17392965	0.258986
2R	17396620	0.258986
2R	17396629	0.258986
2R	17396638	0.258986
2R	17396646	0.258986
2R	17396653	0.258986
2R	17396662	0.258986
2R	17396663	0.258986
2R	17396687	0.258986
2R	17396798	0.258986
2R	17419773	0.258986
2R	17419818	0.258986
2R	17420658	0.258986
2R	17421217	0.258986
2R	17421237	0.258986
2R	17423041	0.258986
2R	17423050	0.258986
2R	17426725	0.258986
2R	17428787	0.258986
2R	17429092	0.263928
2R	17437661	0.258986
2R	17437662	0.258986
2R	17437664	0.258986
2R	17437750	0.258986
2R	17440448	0.258986
2R	17443822	0.258986
2R	17458001	0.258986
2R	17458352	0.258986
2R	17465513	0.258986
2R	17465602	0.258986
2R	17469131	0.258986
2R	17472636	0.258986
2R	17488956	0.258986
2R	17488957	0.258986
2R	17489039	0.258986
2R	17489989	0.258986
2R	17490124	0.258986
2R	17490325	0.258986
2R	17490336	0.258986
2R	17492203	0.258986
2R	17492298	0.258986
2R	17492305	0.258986
2R	17492350	0.258986
2R	17493707	0.266921
2R	17494095	0.258986
2R	17494102	0.258986
2R	17494364	0.258986
2R	17494384	0.258986
2R	17494389	0.258986
2R	17494995	0.258986
2R	17496371	0.258986
2R	17498104	0.258986
2R	17499841	0.258986
2R	17505846	0.258986
2R	17508513	0.258986
2R	17508518	0.258986
2R	17508972	0.258986
2R	17508973	0.258986
2R	17510294	0.258986
2R	17510908	0.258986
2R	17510914	0.258986
2R	17510940	0.258986
2R	17514683	0.258986
2R	17514690	0.258986
2R	17514699	0.258986
2R	17518480	0.258986
2R	17518481	0.258986
2R	17518557	0.258986
2R	17518563	0.258986
2R	17526793	0.258986
2R	17534261	0.258986
2R	17534267	0.258986
2R	17538427	0.258986
2R	17538451	0.258986
2R	17545263	0.258986
2R	17545265	0.258986
2R	17545266	0.258986
2R	17545272	0.258986
2R	17556835	0.258986
2R	17560096	0.258986
2R	17560111	0.258986
2R	17560133	0.258986
2R	17562015	0.258986
2R	17562401	0.258986
2R	17609222	0.258986
2R	17610988	0.258986
2R	17611003	0.258986
2R	17611053	0.258986
2R	17611089	0.258986
2R	17611103	0.258986
2R	17611104	0.258986
2R	17611120	0.258986
2R	17611144	0.258986
2R	17611206	0.258986
2R	17611282	0.258986
2R	17611343	0.258986
2R	17611396	0.258986
2R	17611729	0.274592
2R	17611730	0.274592
2R	17612104	0.258986
2R	17622757	0.258986
2R	17623379	0.258986
2R	17624350	0.258986
2R	17624379	0.258986
2R	17626066	0.258986
2R	17631702	0.258986
2R	17632264	0.258986
2R	17634015	0.258986
2R	17643351	0.258986
2R	17646331	0.258986
2R	17650750	0.258986
2R	17652927	0.258986
2R	17656926	0.258986
2R	17659830	0.258986
2R	17660899	0.258986
2R	17663910	0.258986
2R	17663952	0.258986
2R	17663954	0.258986
2R	17663968	0.258986
2R	17663992	0.258986
2R	17664019	0.258986
2R	17670880	0.258986
2R	17672332	0.258986
2R	17672599	0.258986
2R	17672662	0.258986
2R	17677746	0.258986
2R	17681013	0.258986
2R	17682764	0.258986
2R	17687633	0.258986
2R	17693772	0.258986
2R	17697694	0.258986
2R	17698530	0.258986
2R	17700236	0.258986
2R	17702256	0.258986
2R	17702274	0.258986
2R	17704620	0.258986
2R	17704623	0.258986
2R	17722194	0.258986
2R	17722195	0.258986
2R	17724654	0.258986
2R	17728348	0.258986
2R	17734932	0.258986
2R	17734934	0.258986
2R	17735854	0.258986
2R	17748023	0.271836
2R	17748041	0.271836
2R	17748108	0.271836
2R	17748112	0.271836
2R	17748122	0.271836
2R	17748206	0.271836
2R	17748293	0.271836
2R	17748490	0.271836
2R	17748504	0.271836
2R	17748512	0.271836
2R	17748526	0.271836
2R	17748527	0.271836
2R	17748529	0.271836
2R	17748534	0.271836
2R	17748536	0.271836
2R	17750063	0.271836
2R	17750067	0.271836
2R	17753128	0.271836
2R	17753332	0.271836
2R	17756390	0.271836
2R	17756429	0.271836
2R	17756752	0.271836
2R	17765142	0.271836
2R	17773360	0.271836
2R	17794430	0.251361
2R	17797042	0.251361
2R	17799242	0.292304
2R	17799249	0.292304
2R	17799263	0.292304
2R	17806102	0.251361
2R	17806162	0.251361
2R	17813194	0.292304
2R	17828376	0.292304
2R	17830894	0.292304
2R	17840114	0.292304
2R	17840129	0.292304
2R	17840130	0.292304
2R	17847482	0.292304
2R	17852818	0.292304
2R	17852896	0.292304
2R	17852910	0.292304
2R	17852912	0.292304
2R	17855735	0.319941
2R	17857173	0.292304
2R	17861131	0.258
2R	17865114	0.307243
2R	17872538	0.292304
2R	17872596	0.292304
2R	17874588	0.278298
2R	17875327	0.292304
2R	17875328	0.292304
2R	17875330	0.292304
2R	17875351	0.251361
2R	17875352	0.292304
2R	17876337	0.251361
2R	17876339	0.251361
2R	17878410	0.251361
2R	17879765	0.251361
2R	17883758	0.251361
2R	17884010	0.292304
2R	17888938	0.292304
2R	17890974	0.251361
2R	17894467	0.292304
2R	17894663	0.292304
2R	17894665	0.292304
2R	17894690	0.292304
2R	17894694	0.292304
2R	17898271	0.292304
2R	17899746	0.292304
2R	17902045	0.292304
2R	17906423	0.251361
2R	17906482	0.251361
2R	17906489	0.251361
2R	17906496	0.251361
2R	17906507	0.251361
2R	17906516	0.251361
2R	17906518	0.251361
2R	17906519	0.251361
2R	17906525	0.251361
2R	17906527	0.251361
2R	17907799	0.292304
2R	17907872	0.292304
2R	17909277	0.251361
2R	17909757	0.292304
2R	17909758	0.251361
2R	17910405	0.251361
2R	17912879	0.292304
2R	17914251	0.251361
2R	18251987	0.263761
2R	18252032	0.263761
2R	18254971	0.263761
2R	18258631	0.263761
2R	18267514	0.263761
2R	18268274	0.263761
2R	18268342	0.263761
2R	18268798	0.263761
2R	18273870	0.263761
2R	18275125	0.263761
2R	18276405	0.263761
2R	18276413	0.263761
2R	18276472	0.263761
2R	18277327	0.263761
2R	18280219	0.263761
2R	18421563	0.259848
2R	18421567	0.255104
2R	18421569	0.255104
2R	19592053	0.252949
2R	19678167	0.250538
2R	19678182	0.250538
2R	19678185	0.250538
2R	19678194	0.250538
2R	19678207	0.250538
2R	19678216	0.250538
2R	19678227	0.250538
2R	19678243	0.250538
2R	19678244	0.250538
2R	19678245	0.250538
2R	19678248	0.250538
2R	19678250	0.250538
2R	19678260	0.250538
2R	19678261	0.250538
2R	19678269	0.250538
2R	19685293	0.250538
2R	19717923	0.250538
2R	19719135	0.296733
2R	19719345	0.296733
2R	19720736	0.296733
2R	19720991	0.296733
2R	19720992	0.296733
2R	19720993	0.296733
2R	19720998	0.296733
2R	19721049	0.282992
2R	19721056	0.282992
2R	19721079	0.296733
2R	19721095	0.296733
2R	19721099	0.296733
2R	19721127	0.296733
2R	19721136	0.296733
2R	19721142	0.296733
2R	19721604	0.296733
2R	19723453	0.296733
2R	19723724	0.296733
2R	19727129	0.296733
2R	19727130	0.296733
2R	19729492	0.296733
2R	19729498	0.296733
2R	19730122	0.296733
2R	19733011	0.296733
2R	19733036	0.296733
2R	19733046	0.296733
2R	19733051	0.296733
2R	19733057	0.296733
2R	19733680	0.296733
2R	19733693	0.296733
2R	19734346	0.296733
2R	19734352	0.296733
2R	19734357	0.296733
2R	19734362	0.296733
2R	19734392	0.296733
2R	19734479	0.296733
2R	19734552	0.296733
2R	19734635	0.296733
2R	19735270	0.296733
2R	19735736	0.296733
2R	19739986	0.296733
2R	19740002	0.296733
2R	19740085	0.296733
2R	19740324	0.296733
2R	19740333	0.296733
2R	19740349	0.296733
2R	19742895	0.296733
2R	19742896	0.296733
2R	19743459	0.296733
2R	19743475	0.296733
2R	19743476	0.296733
2R	19746738	0.310155
2R	19747222	0.296733
2R	19750143	0.296733
2R	19750205	0.296733
2R	19750307	0.296733
2R	19750315	0.296733
2R	19750327	0.296733
2R	19750388	0.296733
2R	19750507	0.296733
2R	19750512	0.296733
2R	19750545	0.296733
2R	19750546	0.296733
2R	19755123	0.296733
2R	19755135	0.280959
2R	19756024	0.296733
2R	19758149	0.296733
2R	19759395	0.296733
2R	19759398	0.296733
2R	19759902	0.296733
2R	19774144	0.296733
2R	19774146	0.296733
2R	19774147	0.296733
2R	19778028	0.296733
2R	19778328	0.296733
2R	19778650	0.296733
2R	19778652	0.296733
2R	19778759	0.296733
2R	19778761	0.296733
2R	19779088	0.296733
2R	19779310	0.296733
2R	19783375	0.296733
2R	19783623	0.296733
2R	19783629	0.296733
2R	19784141	0.296733
2R	19784362	0.296733
2R	19788550	0.296733
2R	19789984	0.296733
2R	19790029	0.296733
2R	19790214	0.296733
2R	19790218	0.296733
2R	19790220	0.296733
2R	19790518	0.296733
2R	19793378	0.296733
2R	19793464	0.296733
2R	19793492	0.296733
2R	19793515	0.296733
2R	19793584	0.296733
2R	19793612	0.296733
2R	19793651	0.312345
2R	19793652	0.312345
2R	19793733	0.312345
2R	19793758	0.312345
2R	19793765	0.296733
2R	19793778	0.296733
2R	19793874	0.296733
2R	19794006	0.282992
2R	19794070	0.296733
2R	19794076	0.296733
2R	19794381	0.296733
2R	19794897	0.261798
2R	19794998	0.296733
2R	19795052	0.296733
2R	19796710	0.296733
2R	19796884	0.296733
2R	19796903	0.296733
2R	19796947	0.296733
2R	19796993	0.296733
2R	19797020	0.296733
2R	19797039	0.296733
2R	19797043	0.296733
2R	19797241	0.296733
2R	19797334	0.296733
2R	19797722	0.296733
2R	19797727	0.296733
2R	19797733	0.296733
2R	19798036	0.296733
2R	19798089	0.296733
2R	19798178	0.296733
2R	19798180	0.296733
2R	19798184	0.296733
2R	19798213	0.296733
2R	19799347	0.310155
2R	19799859	0.296733
2R	19800619	0.296733
2R	19800634	0.296733
2R	19803819	0.296733
2R	19806103	0.296733
2R	19806647	0.296733
2R	19814044	0.296733
2R	19817157	0.296733
2R	19817165	0.296733
2R	19817194	0.296733
2R	19817198	0.296733
2R	19819193	0.296733
2R	19820276	0.296733
2R	19820282	0.296733
2R	19820302	0.296733
2R	19820475	0.296733
2R	19820625	0.296733
2R	19822235	0.296733
2R	19822719	0.296733
2R	19823015	0.296733
2R	19824247	0.296733
2R	19824288	0.296733
2R	19824534	0.296733
2R	19824536	0.296733
2R	19824562	0.296733
2R	19824571	0.296733
2R	19825026	0.296733
2R	19827022	0.296733
2R	19827024	0.296733
2R	19827727	0.296733
2R	19828559	0.296733
2R	19828581	0.296733
2R	19828823	0.296733
2R	19831201	0.280959
2R	19831605	0.296733
2R	19831767	0.296733
2R	19831768	0.296733
2R	19832446	0.296733
2R	19834313	0.252374
2R	19836843	0.296733
2R	19836853	0.296733
2R	19837200	0.296733
2R	19838573	0.296733
2R	19840290	0.296733
2R	19840313	0.296733
2R	19840318	0.296733
2R	19840372	0.296733
2R	19840437	0.280959
2R	19841325	0.296733
2R	19843170	0.296733
2R	19844987	0.296733
2R	19845445	0.296733
2R	19845457	0.296733
2R	19850374	0.296733
2R	19850392	0.296733
2R	19851610	0.296733
2R	19851612	0.296733
2R	19851627	0.296733
2R	19851777	0.296733
2R	19853461	0.296733
2R	19853462	0.296733
2R	19854238	0.296733
2R	19854279	0.296733
2R	19855472	0.296733
2R	19855517	0.296733
2R	19855726	0.296733
2R	19855847	0.296733
2R	19855851	0.296733
2R	19855853	0.296733
2R	19857164	0.282992
2R	19857716	0.296733
2R	19858290	0.296733
2R	19859272	0.296733
2R	19864271	0.296733
2R	19864677	0.296733
2R	19864862	0.296733
2R	19865598	0.296733
2R	19865600	0.296733
2R	19865602	0.296733
2R	19865679	0.296733
2R	19866070	0.296733
2R	19866337	0.296733
2R	19866826	0.296733
2R	19867619	0.296733
2R	19870687	0.296733
2R	19874795	0.296733
2R	19878504	0.296733
2R	19879371	0.296733
2R	19879373	0.296733
2R	19879379	0.296733
2R	19879393	0.282992
2R	19879396	0.282992
2R	19879431	0.296733
2R	19879432	0.296733
2R	19879434	0.296733
2R	19879440	0.296733
2R	19879444	0.296733
2R	19879455	0.296733
2R	19881261	0.296733
2R	19889455	0.296733
2R	19891252	0.296733
2R	19892671	0.296733
2R	19893194	0.298528
2R	19894318	0.296733
2R	19894326	0.296733
2R	19894353	0.296733
2R	19896316	0.296733
2R	19899252	0.296733
2R	19899258	0.296733
2R	19899412	0.296733
2R	19899676	0.296733
2R	19903650	0.296733
2R	19904153	0.296733
2R	19904983	0.296733
2R	19904990	0.296733
2R	19905006	0.296733
2R	19910065	0.296733
2R	19912578	0.296733
2R	19912611	0.296733
2R	19912612	0.296733
2R	19912639	0.296733
2R	19912651	0.296733
2R	19913191	0.256002
2R	19913209	0.256002
2R	19913623	0.296733
2R	19913697	0.296733
2R	19913699	0.296733
2R	19914663	0.296733
2R	19914692	0.310155
2R	19914705	0.296733
2R	19915020	0.296733
2R	19915022	0.296733
2R	19915044	0.296733
2R	19915339	0.296733
2R	19917826	0.296733
2R	19922051	0.296733
2R	19922928	0.296733
2R	19923283	0.296733
2R	19924480	0.312345
2R	19924534	0.296733
2R	19924648	0.296733
2R	19924652	0.296733
2R	19925164	0.296733
2R	19925185	0.296733
2R	19925192	0.296733
2R	19925650	0.296733
2R	19925663	0.296733
2R	19925667	0.296733
2R	19925992	0.296733
2R	19930213	0.296733
2R	19930525	0.296733
2R	19931545	0.296733
2R	19933905	0.296733
2R	19933915	0.296733
2R	19933924	0.296733
2R	19934043	0.265507
2R	19934125	0.269413
2R	19950388	0.296733
2R	19951139	0.296733
2R	19961291	0.296733
2R	19961310	0.296733
2R	19964356	0.282992
2R	19964527	0.296733
2R	19964682	0.296733
2R	19964707	0.296733
2R	19964710	0.296733
2R	19964711	0.296733
2R	19964729	0.296733
2R	19964808	0.296733
2R	19965264	0.296733
2R	19966004	0.296733
2R	19966020	0.296733
2R	19966022	0.296733
2R	19966027	0.296733
2R	19966143	0.296251
2R	19966145	0.296251
2R	19967813	0.296733
2R	19968040	0.296733
2R	19968077	0.296733
2R	19968079	0.296733
2R	19968081	0.296733
2R	19968083	0.296733
2R	19968099	0.296733
2R	19968970	0.296733
2R	19969912	0.281444
2R	19971974	0.296733
2R	19971987	0.296733
2R	19972680	0.296733
2R	19972746	0.312345
2R	19973028	0.300658
2R	19973034	0.300658
2R	19973086	0.3144
2R	19973089	0.3144
2R	19973231	0.271338
2R	19978102	0.296733
2R	19978945	0.296733
2R	19978952	0.296733
2R	19979292	0.296733
2R	19979301	0.296733
2R	19979627	0.296733
2R	19979631	0.296733
2R	19980620	0.296733
2R	19980887	0.312825
2R	19980888	0.312825
2R	19980926	0.296733
2R	19980958	0.296733
2R	19980961	0.296733
2R	19981502	0.296733
2R	19981742	0.296733
2R	19981744	0.296733
2R	19983120	0.296251
2R	19983563	0.296733
2R	19984693	0.296733
2R	19984808	0.296733
2R	19985211	0.296733
2R	19985237	0.296733
2R	19985266	0.296733
2R	19985381	0.312345
2R	19985843	0.271338
2R	19988563	0.296733
2R	19991084	0.296733
2R	19991396	0.296733
2R	19992631	0.296733
2R	19993590	0.296733
2R	19993741	0.296733
2R	19994896	0.296733
2R	19996255	0.296733
2R	20006362	0.296733
2R	20007948	0.310155
2R	20008303	0.296733
2R	20008316	0.296733
2R	20008319	0.296733
2R	20008375	0.296733
2R	20008402	0.296733
2R	20008415	0.296733
2R	20009616	0.296733
2R	20009620	0.296733
2R	20012283	0.296733
2R	20012285	0.296733
2R	20012358	0.296733
2R	20012360	0.296733
2R	20012503	0.296733
2R	20012542	0.296733
2R	20013005	0.296733
2R	20013009	0.296733
2R	20013013	0.296733
2R	20013014	0.296733
2R	20013289	0.296733
2R	20013364	0.296733
2R	20013385	0.296733
2R	20015104	0.296733
2R	20015106	0.296733
2R	20015119	0.296733
2R	20015123	0.296733
2R	20015126	0.296733
2R	20015135	0.296733
2R	20015430	0.296733
2R	20015657	0.282992
2R	20015672	0.282992
2R	20016973	0.282992
2R	20016977	0.282992
2R	20016979	0.282992
2R	20017016	0.282992
2R	20017070	0.282992
2R	20017083	0.282992
2R	20017146	0.282992
2R	20017154	0.282992
2R	20017300	0.282992
2R	20017301	0.282992
2R	20017419	0.303138
2R	20017426	0.287052
2R	20018341	0.282992
2R	20019076	0.282992
2R	20019083	0.282992
2R	20019105	0.282992
2R	20019536	0.282992
2R	20019540	0.282992
2R	20019543	0.282992
2R	20019552	0.282992
2R	20019554	0.282992
2R	20019560	0.282992
2R	20019567	0.282992
2R	20019677	0.282992
2R	20020068	0.300658
2R	20020107	0.269413
2R	20020108	0.269413
2R	20020121	0.282992
2R	20020125	0.282992
2R	20020461	0.282992
2R	20020615	0.282992
2R	20023425	0.282992
2R	20026095	0.282992
2R	20026149	0.282992
2R	20027412	0.280959
2R	20029058	0.282992
2R	20029060	0.282992
2R	20029064	0.282992
2R	20029079	0.282992
2R	20029291	0.282992
2R	20029374	0.282992
2R	20029379	0.282992
2R	20029380	0.282992
2R	20029628	0.282992
2R	20036275	0.282992
2R	20039778	0.271836
2R	20039808	0.298528
2R	20039821	0.298528
2R	20039881	0.282992
2R	20039925	0.282992
2R	20039934	0.282992
2R	20039939	0.282992
2R	20039944	0.282992
2R	20040069	0.282992
2R	20040087	0.282992
2R	20041423	0.282992
2R	20042570	0.282992
2R	20043591	0.282992
2R	20044064	0.282992
2R	20044066	0.282992
2R	20044177	0.282992
2R	20044191	0.282992
2R	20044549	0.282992
2R	20044557	0.282992
2R	20044606	0.282992
2R	20044613	0.282992
2R	20044615	0.282992
2R	20044632	0.282992
2R	20045455	0.296251
2R	20045727	0.282992
2R	20045839	0.282992
2R	20045868	0.282992
2R	20045985	0.282992
2R	20045999	0.282992
2R	20046114	0.282992
2R	20046115	0.282992
2R	20046125	0.282992
2R	20046768	0.282992
2R	20046779	0.282992
2R	20047236	0.282992
2R	20047262	0.282992
2R	20047368	0.282992
2R	20047459	0.282992
2R	20047470	0.282992
2R	20047473	0.282992
2R	20047474	0.282992
2R	20047506	0.282992
2R	20047522	0.282992
2R	20047626	0.282992
2R	20047681	0.282992
2R	20047717	0.282992
2R	20047820	0.282992
2R	20047832	0.282992
2R	20047936	0.282992
2R	20047971	0.282992
2R	20047988	0.282992
2R	20047998	0.282992
2R	20048003	0.282992
2R	20048033	0.282992
2R	20048147	0.282992
2R	20048153	0.282992
2R	20048175	0.282992
2R	20048669	0.282992
2R	20049328	0.282992
2R	20049338	0.282992
2R	20049347	0.282992
2R	20051579	0.282992
2R	20051585	0.282992
2R	20052935	0.282992
2R	20052972	0.282992
2R	20052978	0.282992
2R	20052994	0.282992
2R	20053007	0.282992
2R	20053122	0.282992
2R	20053165	0.282992
2R	20056171	0.282992
2R	20056284	0.282992
2R	20056290	0.282992
2R	20056353	0.282992
2R	20056389	0.282992
2R	20056415	0.282992
2R	20056628	0.282992
2R	20056634	0.282992
2R	20057258	0.282992
2R	20057288	0.282992
2R	20057305	0.282992
2R	20057416	0.282992
2R	20057430	0.282992
2R	20057432	0.282992
2R	20058589	0.282992
2R	20058627	0.282992
2R	20058698	0.282992
2R	20058727	0.282992
2R	20058786	0.282992
2R	20058962	0.282992
2R	20060702	0.282992
2R	20060822	0.282992
2R	20060922	0.282992
2R	20061238	0.282992
2R	20062229	0.282992
2R	20062613	0.282992
2R	20063537	0.282992
2R	20065143	0.282992
2R	20067891	0.282992
2R	20068198	0.282992
2R	20068232	0.282992
2R	20068246	0.282992
2R	20070493	0.282992
2R	20070497	0.282992
2R	20070577	0.282992
2R	20070592	0.282992
2R	20070595	0.282992
2R	20070608	0.282992
2R	20070701	0.282992
2R	20070773	0.282992
2R	20072351	0.282992
2R	20072496	0.282992
2R	20072499	0.282992
2R	20073131	0.269413
2R	20073160	0.269413
2R	20078414	0.282992
2R	20078546	0.282992
2R	20078558	0.269413
2R	20079194	0.282992
2R	20079196	0.282992
2R	20079206	0.282992
2R	20080110	0.282992
2R	20080131	0.282992
2R	20080219	0.282992
2R	20080229	0.282992
2R	20080236	0.282992
2R	20080271	0.282992
2R	20080276	0.282992
2R	20080734	0.282992
2R	20080767	0.282992
2R	20080875	0.282992
2R	20080983	0.256002
2R	20080989	0.256002
2R	20081377	0.253834
2R	20081635	0.282992
2R	20082126	0.282992
2R	20085858	0.282992
2R	20085867	0.282992
2R	20086439	0.282992
2R	20086442	0.282992
2R	20086448	0.282992
2R	20086460	0.282992
2R	20086562	0.269413
2R	20086566	0.269413
2R	20086568	0.269413
2R	20086992	0.269413
2R	20086995	0.269413
2R	20086999	0.269413
2R	20087025	0.269413
2R	20087030	0.269413
2R	20087035	0.300658
2R	20087039	0.284857
2R	20087064	0.316811
2R	20090433	0.282992
2R	20090573	0.282992
2R	20090686	0.282992
2R	20090700	0.282992
2R	20092109	0.282992
2R	20093395	0.282992
2R	20093399	0.282992
2R	20094887	0.282992
2R	20094911	0.282992
2R	20094912	0.282992
2R	20095477	0.282992
2R	20095478	0.282992
2R	20095480	0.282992
2R	20095609	0.282992
2R	20095656	0.282992
2R	20095961	0.282992
2R	20097262	0.282992
2R	20099346	0.282992
2R	20100890	0.282992
2R	20102099	0.282992
2R	20102100	0.282992
2R	20102258	0.282992
2R	20102261	0.282992
2R	20102263	0.282992
2R	20102266	0.282992
2R	20102275	0.282992
2R	20102282	0.282992
2R	20102283	0.282992
2R	20103023	0.282992
2R	20103385	0.282992
2R	20103390	0.282992
2R	20104411	0.282992
2R	20104453	0.282992
2R	20104876	0.282992
2R	20105029	0.282992
2R	20105266	0.282992
2R	20105385	0.282992
2R	20107398	0.282992
2R	20107804	0.282992
2R	20108649	0.282992
2R	20108655	0.282992
2R	20108665	0.282992
2R	20112278	0.282992
2R	20112284	0.282992
2R	20112300	0.282992
2R	20112307	0.282992
2R	20112317	0.282992
2R	20112321	0.282992
2R	20112327	0.282992
2R	20112911	0.282992
2R	20113739	0.282992
2R	20114622	0.282992
2R	20114663	0.282992
2R	20114682	0.282992
2R	20114689	0.282992
2R	20114751	0.282992
2R	20114801	0.282992
2R	20115007	0.296251
2R	20115395	0.282992
2R	20116031	0.282992
2R	20116246	0.282992
2R	20116934	0.282992
2R	20117691	0.282992
2R	20117697	0.282992
2R	20117716	0.282992
2R	20117768	0.282992
2R	20117769	0.282992
2R	20117886	0.282992
2R	20117987	0.282992
2R	20118910	0.282992
2R	20118918	0.282992
2R	20118941	0.282992
2R	20119065	0.282992
2R	20119088	0.282992
2R	20119571	0.267797
2R	20119730	0.267797
2R	20119735	0.267797
2R	20119770	0.282992
2R	20120018	0.282992
2R	20122455	0.282992
2R	20124694	0.282992
2R	20124798	0.282992
2R	20125013	0.282992
2R	20125242	0.282992
2R	20125246	0.282992
2R	20125903	0.282992
2R	20125905	0.282992
2R	20125913	0.282992
2R	20126000	0.282992
2R	20126006	0.282992
2R	20127375	0.282992
2R	20127380	0.282992
2R	20127386	0.282992
2R	20127651	0.282992
2R	20131531	0.282992
2R	20134734	0.282992
2R	20137764	0.282992
2R	20137794	0.282992
2R	20143887	0.282992
2R	20146176	0.282992
2R	20146445	0.282992
2R	20146502	0.282992
2R	20146505	0.282992
2R	20146633	0.282992
2R	20146673	0.282992
2R	20146797	0.282992
2R	20147413	0.282992
2R	20147424	0.282992
2R	20147462	0.282992
2R	20148462	0.282992
2R	20148476	0.282992
2R	20148648	0.282992
2R	20148733	0.282992
2R	20148738	0.282992
2R	20148835	0.282992
2R	20148880	0.282992
2R	20150700	0.282992
2R	20151001	0.282992
2R	20151716	0.282992
2R	20154780	0.282992
2R	20154781	0.282992
2R	20154783	0.282992
2R	20160750	0.282992
2R	20161269	0.282992
2R	20161724	0.282992
2R	20165211	0.282992
2R	20165235	0.298528
2R	20167538	0.282992
2R	20171249	0.280475
2R	20172223	0.267797
2R	20172226	0.267797
2R	20172232	0.282992
2R	20174370	0.282992
2R	20174408	0.282992
2R	20175391	0.282992
2R	20175392	0.282992
2R	20175440	0.282992
2R	20175444	0.282992
2R	20175460	0.282992
2R	20175463	0.282992
2R	20176527	0.282992
2R	20177828	0.282992
2R	20177837	0.282992
2R	20178756	0.282992
2R	20181462	0.282992
2R	20182912	0.282992
2R	20184851	0.282992
2R	20185235	0.282992
2R	20186861	0.282992
2R	20187364	0.282992
2R	20188655	0.282992
2R	20188659	0.282992
2R	20189402	0.282992
2R	20189633	0.282992
2R	20189636	0.282992
2R	20189764	0.282992
2R	20190491	0.282992
2R	20190581	0.282992
2R	20193216	0.282992
2R	20193347	0.282992
2R	20194867	0.282992
2R	20195607	0.282992
2R	20195831	0.282992
2R	20195832	0.282992
2R	20196283	0.282992
2R	20200468	0.282992
2R	20201221	0.296251
2R	20203301	0.296251
2R	20204365	0.296251
2R	20204501	0.296251
2R	20206663	0.296251
2R	20207165	0.296251
2R	20209229	0.296251
2R	20209712	0.296251
2R	20210941	0.280475
2R	20211494	0.296251
2R	20211498	0.296251
2R	20211506	0.296251
2R	20211509	0.296251
2R	20211557	0.296251
2R	20211593	0.296251
2R	20211632	0.296251
2R	20211877	0.296251
2R	20211983	0.296251
2R	20211989	0.296251
2R	20212005	0.296251
2R	20213248	0.296251
2R	20213284	0.296251
2R	20213290	0.296251
2R	20213305	0.296251
2R	20213309	0.296251
2R	20213318	0.296251
2R	20214667	0.282992
2R	20214984	0.335921
2R	20215125	0.296251
2R	20215128	0.296251
2R	20215137	0.296251
2R	20220112	0.296251
2R	20221563	0.296251
2R	20224024	0.296251
2R	20229171	0.296251
2R	20230560	0.296251
2R	20232251	0.296251
2R	20232253	0.296251
2R	20232270	0.296251
2R	20234981	0.296251
2R	20235474	0.296251
2R	20235476	0.296251
2R	20236446	0.296251
2R	20237410	0.296251
2R	20238644	0.282504
2R	20239378	0.296251
2R	20239380	0.296251
2R	20239382	0.296251
2R	20239385	0.296251
2R	20239389	0.296251
2R	20240250	0.296251
2R	20241084	0.296251
2R	20241581	0.296251
2R	20243497	0.296251
2R	20246321	0.296251
2R	20246429	0.280475
2R	20246475	0.296251
2R	20246489	0.296251
2R	20246514	0.296251
2R	20246552	0.296251
2R	20246744	0.296251
2R	20247499	0.296251
2R	20247500	0.296251
2R	20251370	0.296251
2R	20253187	0.296251
2R	20253832	0.296251
2R	20254264	0.327797
2R	20254310	0.282504
2R	20254329	0.296251
2R	20256048	0.296251
2R	20256052	0.296251
2R	20256062	0.296251
2R	20256382	0.296251
2R	20257081	0.296251
2R	20257621	0.309679
2R	20258030	0.309679
2R	20265318	0.296251
2R	20271805	0.296251
2R	20271810	0.296251
2R	20273318	0.296251
2R	20273360	0.296251
2R	20275189	0.296251
2R	20276645	0.296251
2R	20276650	0.296251
2R	20289539	0.296251
2R	20289821	0.296251
2R	20290304	0.296251
2R	20290548	0.296251
2R	20293872	0.296251
2R	20294287	0.296251
2R	20294295	0.296251
2R	20297581	0.296251
2R	20297582	0.296251
2R	20298165	0.296251
2R	20298216	0.296251
2R	20299922	0.296251
2R	20299930	0.296251
2R	20299933	0.296251
2R	20299934	0.296251
2R	20299952	0.296251
2R	20299995	0.296251
2R	20302384	0.296251
2R	20302449	0.296251
2R	20302452	0.296251
2R	20305024	0.282504
2R	20305067	0.255502
2R	20305105	0.268919
2R	20319152	0.298042
2R	20319433	0.296251
2R	20319536	0.280959
2R	20319567	0.280959
2R	20320564	0.296251
2R	20321422	0.296251
2R	20321515	0.296251
2R	20321845	0.296251
2R	20322132	0.265994
2R	20324103	0.296251
2R	20325472	0.296251
2R	20326319	0.296251
2R	20327815	0.296251
2R	20328165	0.296251
2R	20328554	0.296251
2R	20328650	0.296251
2R	20328655	0.296251
2R	20330193	0.296251
2R	20332591	0.296251
2R	20332593	0.296251
2R	20333308	0.280475
2R	20333989	0.296251
2R	20333996	0.296251
2R	20334016	0.296251
2R	20334020	0.296251
2R	20334031	0.296251
2R	20334032	0.296251
2R	20334144	0.296251
2R	20336039	0.296251
2R	20336051	0.296251
2R	20336064	0.296251
2R	20337521	0.296251
2R	20337582	0.296251
2R	20337587	0.296251
2R	20337589	0.296251
2R	20337596	0.296251
2R	20337597	0.296251
2R	20337645	0.296251
2R	20337916	0.296251
2R	20339049	0.296251
2R	20339079	0.296251
2R	20339101	0.296251
2R	20339104	0.296251
2R	20339111	0.296251
2R	20339122	0.296251
2R	20340610	0.296251
2R	20344227	0.296251
2R	20345339	0.296251
2R	20345343	0.296251
2R	20346109	0.296251
2R	20349091	0.311866
2R	20350745	0.296251
2R	20350747	0.296251
2R	20350752	0.296251
2R	20350763	0.296251
2R	20350766	0.296251
2R	20350779	0.296251
2R	20350798	0.296251
2R	20351174	0.296251
2R	20351184	0.296251
2R	20351575	0.296251
2R	20352259	0.296251
2R	20352319	0.296251
2R	20353023	0.296251
2R	20354288	0.296251
2R	20354306	0.296251
2R	20357744	0.296251
2R	20360232	0.296251
2R	20360501	0.296251
2R	20360526	0.296251
2R	20360718	0.296251
2R	20361255	0.296251
2R	20362195	0.296251
2R	20363353	0.296251
2R	20363732	0.296251
2R	20363737	0.296251
2R	20363811	0.296251
2R	20364020	0.296251
2R	20364125	0.296251
2R	20364308	0.296251
2R	20364311	0.296251
2R	20364351	0.296251
2R	20364887	0.311866
2R	20365034	0.268919
2R	20365044	0.268919
2R	20366172	0.296251
2R	20366507	0.311866
2R	20366528	0.311866
2R	20366538	0.311866
2R	20366568	0.311866
2R	20366590	0.311866
2R	20366651	0.255502
2R	20366791	0.275669
2R	20368056	0.280959
2R	20368556	0.296251
2R	20368889	0.282992
2R	20368896	0.282992
2R	20370413	0.296251
2R	20371111	0.296251
2R	20371315	0.296251
2R	20371316	0.296251
2R	20371320	0.296251
2R	20371826	0.296251
2R	20371839	0.296251
2R	20372026	0.251852
2R	20372133	0.296251
2R	20372155	0.296251
2R	20373513	0.311866
2R	20373518	0.311866
2R	20373521	0.327797
2R	20373544	0.327797
2R	20373555	0.311866
2R	20373863	0.261289
2R	20374977	0.296251
2R	20375596	0.296251
2R	20376092	0.282504
2R	20376956	0.296251
2R	20376957	0.296251
2R	20377116	0.296251
2R	20377353	0.296251
2R	20377417	0.296251
2R	20378114	0.296251
2R	20381172	0.296251
2R	20381461	0.296251
2R	20381933	0.296251
2R	20381936	0.296251
2R	20383904	0.296251
2R	20383929	0.296251
2R	20387054	0.296251
2R	20389316	0.319638
2R	20389323	0.337015
2R	20389341	0.337015
2R	20389346	0.337015
2R	20389347	0.337015
2R	20389360	0.350912
2R	20389371	0.350912
2R	20389372	0.350912
2R	20389386	0.350912
2R	20389410	0.337015
2R	20389453	0.321521
2R	20389582	0.323268
2R	20389613	0.323268
2R	20389674	0.337015
2R	20389708	0.280475
2R	20389710	0.280475
2R	20389716	0.280475
2R	20389723	0.280475
2R	20389747	0.296251
2R	20389786	0.296251
2R	20389791	0.309679
2R	20404137	0.296251
2R	20404144	0.296251
2R	20404776	0.296251
2R	20404794	0.296251
2R	20405678	0.296251
2R	20406310	0.282504
2R	20406475	0.268919
2R	20406550	0.268919
2R	20406555	0.268919
2R	20406563	0.268919
2R	20406572	0.268919
2R	20407575	0.296251
2R	20410166	0.296251
2R	20410170	0.296251
2R	20410177	0.296251
2R	20410178	0.296251
2R	20410798	0.296251
2R	20415644	0.296251
2R	20415648	0.296251
2R	20415767	0.296251
2R	20416157	0.282504
2R	20416163	0.282504
2R	20416210	0.282504
2R	20416980	0.296251
2R	20417734	0.296251
2R	20419067	0.296251
2R	20419077	0.296251
2R	20420378	0.296251
2R	20421007	0.296251
2R	20423909	0.296251
2R	20424567	0.296251
2R	20424571	0.296251
2R	20424932	0.282992
2R	20425522	0.268919
2R	20425528	0.268919
2R	20425534	0.268919
2R	20425546	0.268919
2R	20425693	0.296251
2R	20426071	0.280475
2R	20426074	0.280475
2R	20426278	0.296251
2R	20426421	0.311866
2R	20426559	0.289091
2R	20426691	0.296251
2R	20426723	0.296251
2R	20426755	0.296251
2R	20426911	0.296251
2R	20426941	0.296251
2R	20426958	0.296251
2R	20426965	0.296251
2R	20427320	0.296251
2R	20427328	0.296251
2R	20427460	0.296251
2R	20433490	0.296251
2R	20435862	0.296251
2R	20438843	0.296251
2R	20439187	0.296251
2R	20439189	0.296251
2R	20439192	0.296251
2R	20439244	0.296251
2R	20439247	0.296251
2R	20439249	0.296251
2R	20439287	0.296251
2R	20439379	0.296251
2R	20439407	0.296251
2R	20439542	0.296251
2R	20439608	0.282992
2R	20439622	0.282992
2R	20439799	0.296251
2R	20439906	0.282992
2R	20440177	0.296251
2R	20440329	0.296251
2R	20441059	0.296251
2R	20441191	0.296251
2R	20441238	0.296251
2R	20441257	0.296251
2R	20441351	0.296251
2R	20441355	0.296251
2R	20441387	0.282504
2R	20442247	0.296251
2R	20442249	0.296251
2R	20442974	0.296251
2R	20445036	0.296251
2R	20445069	0.268919
2R	20445087	0.268919
2R	20445089	0.268919
2R	20447831	0.280475
2R	20448845	0.280475
2R	20448928	0.280475
2R	20448996	0.280475
2R	20451407	0.280475
2R	20453422	0.280475
2R	20453811	0.280475
2R	20453861	0.280475
2R	20453912	0.280475
2R	20454167	0.280475
2R	20455493	0.280475
2R	20455520	0.280475
2R	20457253	0.280475
2R	20457505	0.280475
2R	20457533	0.280475
2R	20457570	0.280475
2R	20457673	0.280475
2R	20457685	0.280475
2R	20457709	0.280475
2R	20457770	0.280475
2R	20458697	0.295769
2R	20458939	0.280475
2R	20459381	0.280475
2R	20459395	0.280475
2R	20459432	0.280475
2R	20459440	0.280475
2R	20459482	0.280475
2R	20459976	0.280475
2R	20462457	0.280475
2R	20462465	0.280475
2R	20462545	0.266817
2R	20462903	0.280475
2R	20463290	0.280475
2R	20463301	0.280475
2R	20463918	0.280475
2R	20463984	0.280475
2R	20464278	0.280475
2R	20465110	0.280475
2R	20466025	0.280475
2R	20473140	0.280475
2R	20473522	0.280475
2R	20480058	0.280475
2R	20481877	0.280475
2R	20481878	0.280475
2R	20482452	0.280475
2R	20486354	0.295769
2R	20486420	0.295769
2R	20486626	0.280475
2R	20488119	0.280475
2R	20492925	0.280475
2R	20498873	0.280475
2R	20498908	0.280475
2R	20498911	0.280475
2R	20499223	0.280475
2R	20501335	0.280475
2R	20501341	0.280475
2R	20501438	0.280475
2R	20501458	0.280475
2R	20505722	0.280475
2R	20505880	0.280475
2R	20511263	0.280475
2R	20511314	0.280475
2R	20513574	0.280475
2R	20516010	0.280475
2R	20516661	0.280475
2R	20523102	0.280475
2R	20525454	0.280475
2R	20527084	0.293825
2R	20527986	0.253338
2R	20528927	0.280475
2R	20533337	0.280475
2R	20533340	0.280475
2R	20534108	0.280475
2R	20534111	0.280475
2R	20535107	0.280475
2R	20535121	0.280475
2R	20535135	0.280475
2R	20535139	0.280475
2R	20535143	0.280475
2R	20535155	0.280475
2R	20535712	0.280475
2R	20536138	0.280475
2R	20541815	0.280475
2R	20544406	0.280475
2R	20544416	0.280475
2R	20544436	0.280475
2R	20544701	0.280475
2R	20544738	0.265507
2R	20544742	0.265507
2R	20544995	0.280475
2R	20545039	0.280475
2R	20545558	0.287723
2R	20545635	0.280475
2R	20545982	0.280475
2R	20546227	0.280475
2R	20546528	0.26502
2R	20546776	0.280475
2R	20546941	0.280475
2R	20547121	0.280475
2R	20550310	0.280475
2R	20552599	0.280475
2R	20553675	0.280475
2R	20554017	0.280475
2R	20556107	0.280475
2R	20556108	0.280475
2R	20556116	0.280475
2R	20556130	0.280475
2R	20556738	0.280475
2R	20557888	0.280475
2R	20558071	0.280475
2R	20558073	0.280475
2R	20558087	0.280475
2R	20558192	0.280475
2R	20558226	0.280475
2R	20558631	0.280475
2R	20558667	0.280475
2R	20559939	0.280475
2R	20560044	0.280475
2R	20562407	0.326843
2R	20563313	0.280475
2R	20563433	0.280475
2R	20563434	0.280475
2R	20563478	0.280475
2R	20563480	0.280475
2R	20563512	0.280475
2R	20563524	0.280475
2R	20564604	0.280475
2R	20565586	0.280475
2R	20565859	0.280475
2R	20565983	0.280475
2R	20565984	0.280475
2R	20566004	0.280475
2R	20567282	0.280475
2R	20567300	0.280475
2R	20568631	0.280475
2R	20568893	0.280475
2R	20568918	0.280475
2R	20570013	0.280475
2R	20570073	0.280475
2R	20571410	0.280475
2R	20572482	0.280475
2R	20572497	0.280475
2R	20572745	0.280475
2R	20574134	0.282016
2R	20575324	0.280475
2R	20575330	0.280475
2R	20575341	0.280475
2R	20576815	0.280475
2R	20576823	0.280475
2R	20576855	0.280475
2R	20581075	0.280475
2R	20581506	0.280475
2R	20581875	0.280475
2R	20581888	0.280475
2R	20581892	0.280475
2R	20584272	0.280475
2R	20584330	0.280475
2R	20584331	0.280475
2R	20584550	0.280475
2R	20584641	0.266817
2R	20591374	0.280475
2R	20591588	0.280475
2R	20596791	0.280475
2R	20596795	0.265507
2R	20603475	0.280475
2R	20603656	0.280475
2R	20603855	0.280475
2R	20603929	0.280475
2R	20606331	0.280475
2R	20606340	0.280475
2R	20606489	0.280475
2R	20608701	0.280475
2R	20610066	0.280475
2R	20611448	0.280475
2R	20613507	0.309203
2R	20613797	0.280475
2R	20613816	0.280475
2R	20613826	0.280475
2R	20613831	0.280475
2R	20614383	0.267307
2R	20615751	0.280475
2R	20616243	0.280475
2R	20616633	0.280475
2R	20617320	0.280475
2R	20617450	0.280475
2R	20618046	0.280475
2R	20619246	0.280475
2R	20619265	0.280475
2R	20619288	0.280475
2R	20621062	0.295769
2R	32482282	0.261596
2R	32673865	0.273296
2R	33142131	0.250808
2R	34981986	0.262426
2R	42241545	0.252525
2R	42263102	0.252525
2R	42275534	0.252525
2R	42279337	0.252525
2R	42286468	0.252525
2R	42286685	0.252525
2R	42297136	0.252525
2R	42301645	0.252525
2R	42301704	0.252525
2R	42304372	0.252525
2R	42304443	0.252525
2R	42304816	0.252525
2R	42305991	0.253453
2R	42306009	0.253453
2R	42306010	0.253453
2R	42306011	0.253453
2R	42306015	0.253453
2R	42306016	0.253453
2R	42306023	0.253453
2R	42306031	0.253453
2R	42306032	0.253453
2R	42306034	0.253453
2R	42306038	0.253453
2R	42307133	0.252525
2R	42307142	0.252525
2R	42311128	0.252525
2R	42366605	0.252525
2R	42366611	0.252525
2R	42366622	0.252525
2R	42366643	0.252525
2R	42366645	0.252525
2R	42366649	0.252525
2R	42366652	0.252525
2R	42366656	0.252525
2R	42366675	0.252525
2R	42366709	0.264085
2R	42366710	0.264085
2R	42366761	0.252525
2R	42366764	0.252525
2R	42367319	0.252525
2R	42367355	0.252525
2R	42367957	0.252525
2R	42403475	0.252525
2R	42405627	0.252525
2R	42405632	0.252525
2R	42405672	0.252525
2R	42405732	0.252525
2R	42420866	0.252525
2R	42420871	0.252525
2R	42420937	0.252525
2R	42421921	0.266646
2R	42422733	0.252525
2R	42460700	0.252525
2R	42462927	0.252525
2R	42462971	0.252525
2R	42463002	0.252525
2R	42463010	0.252525
2R	42463020	0.252525
2R	42463717	0.252525
2R	42472163	0.252525
2R	42472364	0.252525
2R	42473532	0.252525
2R	42474023	0.252525
2R	42474030	0.252525
2R	42474046	0.252525
2R	42474180	0.252525
2R	42474272	0.252525
2R	42474277	0.252525
2R	42474313	0.252525
2R	42474314	0.252525
2R	42481918	0.252525
2R	42481921	0.252525
2R	42497540	0.252525
2R	42512409	0.252525
2R	42520764	0.252525
2R	42520984	0.252525
2R	42565137	0.252525
2R	42565205	0.252525
2R	42565222	0.252525
2R	42565494	0.252525
2R	42565525	0.252525
2R	42566550	0.252525
2R	42566824	0.252525
2R	42575411	0.252525
2R	42575416	0.252525
2R	42575819	0.252525
2R	42575936	0.252525
2R	42576014	0.252525
2R	42576015	0.252525
2R	42577493	0.264085
2R	42598282	0.252525
2R	42609975	0.252525
2R	42610029	0.252525
2R	42610156	0.252525
2R	42625367	0.252525
2R	42630228	0.252525
2R	42630237	0.252525
2R	42632736	0.264085
2R	42636252	0.252525
2R	42636443	0.252525
2R	42636631	0.252525
2R	42636633	0.252525
2R	42637228	0.252525
2R	42647535	0.252525
2R	42650094	0.252525
2R	42658237	0.252525
2R	42665003	0.252525
2R	42665052	0.252525
2R	42672396	0.252525
2R	42679804	0.252525
2R	42679808	0.252525
2R	42679866	0.252525
2R	42679917	0.252525
2R	42679921	0.252525
2R	42679922	0.252525
2R	42679949	0.252525
2R	42679960	0.252525
2R	42680519	0.252525
2R	42680588	0.252525
2R	42680591	0.252525
2R	42680618	0.252525
2R	42680631	0.252525
2R	42680639	0.252525
2R	42680649	0.252525
2R	42680673	0.252525
2R	42680692	0.252525
2R	42680703	0.264085
2R	42680721	0.264085
2R	42680723	0.264085
2R	42680730	0.264085
2R	42682279	0.252525
2R	42689630	0.252525
2R	42689747	0.252525
2R	42693496	0.252525
2R	42700202	0.252525
2R	42720277	0.252525
2R	42720532	0.252525
2R	42720550	0.252525
2R	42720563	0.252525
2R	42720571	0.252525
2R	42720575	0.252525
2R	42720579	0.252525
2R	42720587	0.252525
2R	42743184	0.252525
2R	42781645	0.252525
2R	42781648	0.252525
2R	42781759	0.252525
2R	42781773	0.252525
2R	42781774	0.252525
2R	42781781	0.252525
2R	42781814	0.252525
2R	42781887	0.252525
2R	42781977	0.252525
2R	42795873	0.252525
2R	42797913	0.252525
2R	42800613	0.251666
2R	42802703	0.252525
2R	42802727	0.252525
2R	42803229	0.252525
2R	42806662	0.252525
2R	42809155	0.252525
2R	42810139	0.252525
2R	42810142	0.252525
2R	42818680	0.252525
2R	42832420	0.252525
2R	42832434	0.252525
2R	42832445	0.252525
2R	42835528	0.252525
2R	42840566	0.252525
2R	42843523	0.252525
2R	42850997	0.252525
2R	42852755	0.276508
2R	42852788	0.276508
2R	42852859	0.276508
2R	42854192	0.276508
2R	42854316	0.276508
2R	42854407	0.276508
2R	42854430	0.276508
2R	42871164	0.276508
2R	42871187	0.276508
2R	42886302	0.276508
2R	42887044	0.276508
2R	42887512	0.276508
2R	42897495	0.276508
2R	42897796	0.276508
2R	42902248	0.276508
2R	42903418	0.276508
2R	42903552	0.276508
2R	42917736	0.276508
2R	42917748	0.276508
2R	42917783	0.276508
2R	42931318	0.276508
2R	42934519	0.276508
2R	42940259	0.276508
2R	42942327	0.276508
2R	42946085	0.276508
2R	42946089	0.276508
2R	42957765	0.276508
2R	42957948	0.276508
2R	42964121	0.276508
2R	42964127	0.276508
2R	42964130	0.276508
2R	42964141	0.276508
2R	42964145	0.276508
2R	42964147	0.276508
2R	42974059	0.276508
2R	42974166	0.276508
2R	42974167	0.276508
2R	42976692	0.276508
2R	42984599	0.276508
2R	42985851	0.276508
2R	42987779	0.276508
2R	42988054	0.276508
2R	42988073	0.276508
2R	42988311	0.276508
2R	42988423	0.276508
2R	42988773	0.276508
2R	42988800	0.276508
2R	42992106	0.276508
2R	42997996	0.276508
2R	43001432	0.276508
2R	43002784	0.276508
2R	43003115	0.276508
2R	43003344	0.276508
2R	43004394	0.252525
2R	43004451	0.252525
2R	43006328	0.276508
2R	43006393	0.276508
2R	43006438	0.276508
2R	43006440	0.276508
2R	43006455	0.276508
2R	43006503	0.276508
2R	43006525	0.276508
2R	43006585	0.275705
2R	43006587	0.275705
2R	43006595	0.275705
2R	43006597	0.275705
2R	43007224	0.276508
2R	43015698	0.276508
2R	43019002	0.276508
2R	43019005	0.276508
2R	43019006	0.276508
2R	43019057	0.276508
2R	43026591	0.276508
2R	43034018	0.276508
2R	43035906	0.276508
2R	43039016	0.276508
2R	43041299	0.276508
2R	43042777	0.276508
2R	43054788	0.276508
2R	43060260	0.276508
2R	43060289	0.276508
2R	43060293	0.276508
2R	43073218	0.276508
2R	43073232	0.276508
2R	43077928	0.276508
2R	43078144	0.276508
2R	43086480	0.253383
2R	43107074	0.276508
2R	43112717	0.276508
2R	43112768	0.276508
2R	43115850	0.276508
2R	43115851	0.276508
2R	43115854	0.276508
2R	43122330	0.276508
2R	43122340	0.276508
2R	43132916	0.276508
2R	43133030	0.276508
2R	43133042	0.276508
2R	43133098	0.276508
2R	43133165	0.276508
2R	43133166	0.276508
2R	43133591	0.276508
2R	43152560	0.276508
2R	43152567	0.276508
2R	43152674	0.276508
2R	43153339	0.276508
2R	43154034	0.253383
2R	43154055	0.253383
2R	43173155	0.276508
2R	43178166	0.276508
2R	43178249	0.276508
2R	43205849	0.276508
2R	43215302	0.276508
2R	43215352	0.276508
2R	43215405	0.276508
2R	43242123	0.276508
2R	43242127	0.276508
2R	43324508	0.276508
2R	43324535	0.276508
2R	43324576	0.276508
2R	43348270	0.276508
2R	43368386	0.276508
2R	43401092	0.276508
2R	43419110	0.276508
2R	43419128	0.276508
2R	43419129	0.276508
2R	43419233	0.276508
2R	43419503	0.276508
2R	43419508	0.276508
2R	43419516	0.276508
2R	43419616	0.276508
2R	43441153	0.276508
2R	43441230	0.276508
2R	43441586	0.276508
2R	43450397	0.300952
2R	43450590	0.276508
2R	43450602	0.276508
2R	43450630	0.276508
2R	43450633	0.276508
2R	43450644	0.276508
2R	43451257	0.276508
2R	43451274	0.276508
2R	43451280	0.276508
2R	43451293	0.276508
2R	43451316	0.276508
2R	43451318	0.276508
2R	43453857	0.276508
2R	43453892	0.276508
2R	43454057	0.276508
2R	43454063	0.276508
2R	43473386	0.276508
2R	43473752	0.276508
2R	43475963	0.276508
2R	43479591	0.276508
2R	43479762	0.276508
2R	43479771	0.276508
[truncated: 19,005 more rows]

## Sheet: High Fst SNPs, O-S
Chromosome	Position	Fst
2R	18933492	0.816914
2R	18933539	0.82029
2R	22158615	0.834123
2R	22159084	0.803606
2R	22774895	0.82029
2R	23531203	0.82029
2R	23531512	0.837195
2R	25298958	0.851564
2R	25301718	0.803606
2R	25436097	0.887157
2R	26133683	0.854324
2R	26265423	0.803606
2R	27793030	0.887157
2R	28083081	0.851564
2R	28534086	0.816914
2R	31591747	0.82029
2R	31591758	0.82029
2R	31675431	0.854324
2R	32412088	0.834123
2R	32412101	0.834123
2R	32644018	0.854324
2R	33570226	0.803606
2R	34135774	0.82029
2R	34152511	0.816914
2R	34191536	0.816914
2R	34285757	0.816914
2R	34285788	0.816914
2R	34288872	0.803606
2R	34288876	0.803606
2R	34289569	0.803606
2R	34289580	0.803606
2R	34289583	0.803606
2R	35383299	0.82029
2R	35462440	0.82029
2R	41019263	0.851564
2R	41023065	0.803606
2R	41023109	0.834123
2R	44378712	0.889273
2R	47352444	0.854324
2R	48291212	0.803606
2R	57195948	0.816878
3R	666809	0.870407
3R	666865	0.870407
3R	667467	0.870407
3R	667597	0.870407
3R	667661	0.870407
3R	667723	0.870407
3R	667757	0.870407
3R	667835	0.870407
3R	708852	0.86798
3R	907757	0.813541
3R	1083944	0.859902
3R	1083960	0.859902
3R	3747239	0.806887
3R	9641558	0.86798
3R	14888845	0.822172
3R	14888881	0.883978
3R	14967123	0.822172
3R	14973113	0.856162
3R	14986560	0.856162
3R	14986952	0.856162
3R	14986961	0.856162
3R	15000654	0.825125
3R	15141254	0.90986
3R	15237519	0.884868
3R	15353656	0.856162
3R	15554054	0.825125
3R	15559570	0.853652
3R	15560229	0.856162
3R	15774020	0.827125
3R	15778412	0.853652
3R	15779875	0.825125
3R	15779877	0.825125
3R	15799839	0.853652
3R	15799841	0.853652
3R	15799935	0.855752
3R	15918835	0.858296
3R	15918848	0.855752
3R	15923406	0.853652
3R	15961579	0.825125
3R	15987126	0.884868
3R	16000097	0.911493
3R	16084810	0.856162
3R	16084848	0.853652
3R	16084921	0.822172
3R	16086003	0.853652
3R	16086098	0.853652
3R	17577063	0.837195
3R	24222552	0.824708
3R	29320802	0.816914
3R	29588606	0.803448
3R	29741252	0.806887
3R	29878638	0.82029
3R	29878645	0.82029
3R	34940910	0.832308
3R	35140084	1
3R	35425372	0.827125
3R	35425873	0.827125
3R	35425922	0.827125
3R	35425925	0.827125
3R	35426077	0.827125
3R	35426432	0.827125
3R	35426436	0.827125
3R	35426437	0.827125
3R	35426442	0.827125
3R	35426446	0.827125
3R	35426458	0.827125
3R	35426462	0.827125
3R	35427475	0.827125
3R	35427552	0.827125
3R	35427574	0.827125
3R	35428276	0.827125
3R	35428515	0.827125
3R	35428518	0.827125
3R	35428613	0.827125
3R	35428651	0.827125
3R	35428733	0.827125
3R	35428755	0.827125
3R	35428795	0.827125
3R	35428802	0.827125
3R	35429320	0.827125
3R	35429332	0.827125
3R	35429811	0.827125
3R	35430982	0.827125
3R	35431732	0.827125
3R	35431954	0.827125
3R	35431959	0.827125
3R	35432183	0.827125
3R	35432340	0.827125
3R	35432830	0.827125
3R	35432881	0.827125
3R	35433019	0.827125
3R	35434582	0.827125
3R	35434597	0.827125
3R	35435167	0.827125
3R	35435339	0.827125
3R	35435808	0.827125
3R	35437194	0.827125
3R	35437196	0.827125
3R	35437223	0.827125
3R	35437232	0.827125
3R	35439542	0.827125
3R	35439800	0.856162
3R	35439963	0.827125
3R	35440017	0.827125
3R	35440043	0.827125
3R	35441618	0.827125
3R	35442828	0.827125
3R	35442874	0.827125
3R	35443034	0.827125
3R	35443051	0.827125
3R	35443679	0.827125
3R	35443742	0.827125
3R	35443831	0.827125
3R	35444184	0.827125
3R	35444678	0.827125
3R	35444710	0.827125
3R	35445050	0.827125
3R	35445108	0.827125
3R	35445229	0.827125
3R	35445338	0.827125
3R	35445350	0.827125
3R	35445396	0.827125
3R	35445436	0.827125
3R	35445552	0.827125
3R	35445580	0.827125
3R	35445641	0.824114
3R	35445703	0.827125
3R	35445906	0.827125
3R	35445947	0.827125
3R	35445968	0.827125
3R	35446168	0.827125
3R	35446173	0.827125
3R	35446180	0.827125
3R	35446626	0.827125
3R	35446758	0.827125
3R	35448195	0.824114
3R	35448410	0.827125
3R	35448673	0.827125
3R	35448729	0.827125
3R	35449126	0.827125
3R	35449571	0.827125
3R	35449631	0.827125
3R	35449739	0.827125
3R	35450182	0.824114
3R	35450543	0.827125
3R	35450557	0.827125
3R	35450605	0.827125
3R	35450658	0.827125
3R	35450713	0.827125
3R	35450793	0.827125
3R	35450813	0.827125
3R	35450880	0.827125
3R	35451358	0.827125
3R	35451478	0.827125
3R	35451520	0.827125
3R	35451794	0.827125
3R	35452241	0.827125
3R	35452366	0.827125
3R	35452599	0.827125
3R	35453156	0.827125
3R	35453381	0.827125
3R	35453501	0.827125
3R	35453514	0.827125
3R	35453729	0.827125
3R	35453806	0.827125
3R	35453835	0.827125
3R	35453837	0.827125
3R	35453864	0.827125
3R	35454100	0.827125
3R	35454181	0.827125
3R	35454197	0.827125
3R	35454206	0.827125
3R	35454323	0.827125
3R	35454718	0.827125
3R	35454728	0.827125
3R	35454929	0.827125
3R	35454930	0.827125
3R	35454934	0.827125
3R	35456040	0.827125
3R	35456149	0.827125
3R	35456217	0.827125
3R	35456284	0.827125
3R	35456289	0.827125
3R	35456422	0.827125
3R	35456429	0.827125
3R	35456529	0.827125
3R	35456636	0.827125
3R	35456833	0.827125
3R	35456881	0.827125
3R	35456949	0.827125
3R	35457234	0.827125
3R	35457339	0.827125
3R	35457394	0.827125
3R	35457403	0.827125
3R	35457404	0.827125
3R	35457405	0.827125
3R	35457407	0.827125
3R	35457425	0.827125
3R	35457427	0.827125
3R	35457504	0.827125
3R	35457754	0.827125
3R	35458021	0.827125
3R	35458024	0.827125
3R	35458193	0.827125
3R	35458297	0.827125
3R	35458528	0.827125
3R	35458530	0.827125
3R	35458531	0.827125
3R	35458788	0.827125
3R	35459508	0.827125
3R	35459509	0.827125
3R	35459736	0.827125
3R	35459737	0.827125
3R	35459804	0.827125
3R	35459906	0.827125
3R	35459923	0.827125
3R	35459957	0.827125
3R	35459991	0.827125
3R	35460119	0.827125
3R	35460122	0.827125
3R	35460236	0.827125
3R	35460260	0.827125
3R	35460261	0.827125
3R	35460543	0.827125
3R	35460901	0.827125
3R	35461191	0.827125
3R	35461245	0.827125
3R	35461258	0.827125
3R	35461320	0.827125
3R	35461323	0.827125
3R	35461561	0.827125
3R	35462281	0.827125
3R	35462521	0.827125
3R	35462772	0.827125
3R	35462805	0.827125
3R	35462828	0.827125
3R	35463044	0.827125
3R	35463066	0.827125
3R	35463095	0.827125
3R	35463145	0.827125
3R	35463188	0.827125
3R	35463409	0.827125
3R	35463584	0.827125
3R	35463990	0.827125
3R	35464408	0.827125
3R	35465416	0.827125
3R	35465490	0.827125
3R	35466022	0.827125
3R	35466099	0.827125
3R	35466150	0.827125
3R	35467116	0.827125
3R	35467375	0.827125
3R	35467653	0.827125
3R	35467812	0.824114
3R	35467857	0.827125
3R	35467936	0.827125
3R	35468022	0.827125
3R	35468277	0.827125
3R	35468578	0.827125
3R	35468704	0.827125
3R	35468950	0.827125
3R	35469370	0.827125
3R	35469603	0.827125
3R	35469736	0.827125
3R	35469945	0.827125
3R	35470049	0.827125
3R	35470630	0.827125
3R	35470821	0.827125
3R	35471004	0.827125
3R	35471067	0.827125
3R	35471075	0.827125
3R	35471113	0.827125
3R	35471330	0.827125
3R	35471518	0.827125
3R	35471521	0.827125
3R	35471524	0.827125
3R	35471562	0.827125
3R	35471564	0.827125
3R	35471621	0.827125
3R	35472320	0.827125
3R	35472991	0.827125
3R	35473628	0.827125
3R	35473698	0.827125
3R	35473848	0.827125
3R	35476496	0.827125
3R	35476978	0.827125
3R	35477036	0.827125
3R	35477095	0.827125
3R	35477114	0.827125
3R	35477297	0.827125
3R	35477570	0.827125
3R	35477571	0.827125
3R	35478587	0.827125
3R	35478743	0.827125
3R	35478833	0.827125
3R	35478838	0.827125
3R	35479372	0.827125
3R	35479624	0.827125
3R	35479634	0.827125
3R	35479771	0.827125
3R	35479811	0.827125
3R	35479947	0.827125
3R	35479993	0.827125
3R	35480180	0.827125
3R	35480232	0.827125
3R	35480546	0.827125
3R	35480561	0.827125
3R	35480786	0.827125
3R	35480841	0.827125
3R	35480949	0.827125
3R	35481079	0.824114
3R	35481121	0.827125
3R	35481134	0.827125
3R	35481826	0.827125
3R	35481868	0.827125
3R	35481900	0.827125
3R	35482399	0.827125
3R	35482482	0.827125
3R	35484535	0.827125
3R	35484594	0.827125
3R	35485353	0.827125
3R	35485745	0.827125
3R	35486058	0.824114
3R	35486230	0.827125
3R	35486305	0.827125
3R	35486833	0.827125
3R	35486885	0.827125
3R	35486949	0.827125
3R	35487159	0.827125
3R	35487231	0.827125
3R	35487233	0.827125
3R	35487293	0.827125
3R	35487300	0.827125
3R	35487307	0.827125
3R	35487312	0.827125
3R	35487606	0.827125
3R	35487685	0.827125
3R	35487789	0.827125
3R	35487853	0.827125
3R	35488007	0.827125
3R	35488758	0.827125
3R	35488762	0.827125
3R	35488772	0.827125
3R	35489371	0.827125
3R	35489381	0.827125
3R	35489624	0.827125
3R	35489625	0.827125
3R	35489732	0.827125
3R	35489830	0.827125
3R	35490022	0.827125
3R	35490370	0.827125
3R	35490488	0.824114
3R	35490494	0.824114
3R	35490497	0.824114
3R	35490498	0.824114
3R	35490720	0.827125
3R	35490725	0.827125
3R	35490844	0.827125
3R	35490984	0.827125
3R	35491004	0.827125
3R	35491240	0.827125
3R	35491345	0.827125
3R	35491602	0.858296
3R	35494016	0.827125
3R	35494071	0.827125
3R	35494073	0.827125
3R	35494168	0.827125
3R	35494268	0.827125
3R	35495094	0.827125
3R	35495380	0.827125
3R	35495388	0.827125
3R	35495599	0.827125
3R	35495719	0.827125
3R	35495724	0.827125
3R	35496363	0.827125
3R	35496365	0.827125
3R	35496369	0.827125
3R	35496532	0.827125
3R	35496796	0.827125
3R	35496907	0.827125
3R	35497039	0.827125
3R	35497340	0.827125
3R	35497560	0.827125
3R	35497872	0.827125
3R	35497955	0.827125
3R	35498039	0.827125
3R	35498376	0.827125
3R	35498644	0.827125
3R	35499275	0.827125
3R	35499298	0.824114
3R	35499393	0.827125
3R	35499396	0.827125
3R	35499496	0.827125
3R	35499576	0.827125
3R	35499648	0.827125
3R	35499673	0.827125
3R	35499809	0.827125
3R	35499904	0.827125
3R	35500358	0.827125
3R	35500400	0.827125
3R	35501103	0.827125
3R	35501105	0.827125
3R	35501201	0.827125
3R	35502068	0.827125
3R	35502376	0.827125
3R	35502384	0.827125
3R	35502387	0.827125
3R	35502630	0.827125
3R	35502634	0.827125
3R	35502644	0.827125
3R	35502678	0.827125
3R	35502708	0.827125
3R	35502779	0.827125
3R	35502783	0.827125
3R	35503196	0.827125
3R	35503229	0.827125
3R	35503233	0.827125
3R	35503238	0.827125
3R	35503261	0.827125
3R	35503280	0.827125
3R	35503282	0.827125
3R	35503284	0.827125
3R	35503578	0.827125
3R	35504013	0.827125
3R	35504240	0.827125
3R	35504740	0.827125
3R	35505333	0.827125
3R	35505336	0.827125
3R	35505439	0.827125
3R	35505469	0.827125
3R	35505735	0.827125
3R	35505736	0.827125
3R	35506035	0.858296
3R	35506092	0.827125
3R	35506361	0.827125
3R	35506367	0.827125
3R	35506415	0.827125
3R	35506523	0.827125
3R	35506731	0.827125
3R	35507237	0.827125
3R	35507825	0.827125
3R	35507925	0.827125
3R	35507980	0.827125
3R	35508528	0.827125
3R	35508620	0.827125
3R	35508906	0.827125
3R	35508937	0.827125
3R	35509373	0.827125
3R	35509562	0.827125
3R	35510026	0.827125
3R	35510032	0.827125
3R	35510218	0.827125
3R	35510224	0.827125
3R	35510337	0.827125
3R	35510479	0.827125
3R	35510571	0.827125
3R	35510758	0.827125
3R	35510791	0.827125
3R	35510856	0.827125
3R	35510986	0.827125
3R	35511025	0.827125
3R	35511114	0.827125
3R	35511143	0.827125
3R	35511181	0.827125
3R	35511184	0.827125
3R	35511187	0.827125
3R	35511545	0.827125
3R	35511714	0.827125
3R	35512326	0.827125
3R	35512328	0.827125
3R	35512392	0.827125
3R	35512394	0.827125
3R	35512519	0.827125
3R	35512534	0.827125
3R	35512567	0.827125
3R	35512859	0.827125
3R	35512864	0.827125
3R	35512897	0.827125
3R	35513015	0.827125
3R	35513522	0.827125
3R	35513926	0.827125
3R	35513927	0.827125
3R	35513940	0.827125
3R	35513981	0.827125
3R	35514002	0.827125
3R	35514572	0.827125
3R	35514574	0.827125
3R	35514586	0.827125
3R	35514594	0.827125
3R	35514601	0.827125
3R	35514639	0.827125
3R	35514718	0.827125
3R	35514733	0.827125
3R	35514825	0.827125
3R	35514842	0.827125
3R	35514849	0.827125
3R	35514858	0.827125
3R	35514886	0.827125
3R	35515297	0.827125
3R	35515516	0.827125
3R	35515552	0.827125
3R	35515618	0.827125
3R	35515622	0.827125
3R	35516016	0.827125
3R	35516229	0.827125
3R	35516263	0.827125
3R	35516324	0.827125
3R	35516427	0.827125
3R	35516475	0.827125
3R	35516480	0.827125
3R	35516482	0.827125
3R	35516561	0.827125
3R	35516793	0.827125
3R	35517126	0.827125
3R	35517445	0.827125
3R	35518391	0.885964
3R	35518548	0.827125
3R	35518788	0.827125
3R	35518927	0.827125
3R	35519235	0.827125
3R	35519702	0.827125
3R	35519779	0.827125
3R	35519784	0.827125
3R	35519948	0.827125
3R	35520294	0.827125
3R	35520296	0.827125
3R	35520476	0.827125
3R	35520483	0.827125
3R	35520485	0.827125
3R	35521402	0.827125
3R	35521406	0.824114
3R	35521517	0.827125
3R	35521868	0.827125
3R	35522641	0.827125
3R	35522863	0.827125
3R	35522924	0.827125
3R	35522993	0.827125
3R	35523044	0.827125
3R	35523085	0.827125
3R	35523091	0.827125
3R	35523095	0.827125
3R	35523173	0.827125
3R	35523186	0.827125
3R	35523637	0.827125
3R	35523639	0.827125
3R	35523643	0.827125
3R	35523902	0.827125
3R	35524049	0.827125
3R	35524691	0.827125
3R	35524692	0.827125
3R	35524693	0.827125
3R	35524706	0.827125
3R	35524707	0.827125
3R	35524711	0.827125
3R	35524751	0.827125
3R	35524809	0.827125
3R	35524875	0.827125
3R	35524877	0.827125
3R	35524886	0.827125
3R	35524892	0.827125
3R	35525099	0.827125
3R	35525287	0.827125
3R	35525330	0.827125
3R	35525438	0.827125
3R	35525918	0.827125
3R	35525993	0.827125
3R	35526030	0.827125
3R	35526031	0.827125
3R	35526034	0.827125
3R	35526035	0.827125
3R	35526053	0.827125
3R	35526152	0.827125
3R	35526940	0.827125
3R	35527289	0.827125
3R	35527412	0.827125
3R	35528070	0.827125
3R	35528125	0.827125
3R	35528219	0.827125
3R	35528229	0.827125
3R	35528520	0.827125
3R	35528523	0.827125
3R	35528811	0.827125
3R	35529091	0.827125
3R	35529096	0.827125
3R	35530391	0.827125
3R	35530789	0.827125
3R	35530930	0.827125
3R	35531028	0.827125
3R	35531039	0.827125
3R	35531095	0.827125
3R	35531895	0.827125
3R	35531979	0.827125
3R	35531993	0.827125
3R	35532007	0.827125
3R	35532124	0.827125
3R	35532193	0.827125
3R	35532441	0.827125
3R	35532566	0.827125
3R	35532777	0.824114
3R	35533195	0.827125
3R	35533200	0.827125
3R	35533205	0.824114
3R	35533207	0.824114
3R	35533219	0.827125
3R	35533234	0.827125
3R	35533236	0.827125
3R	35533241	0.827125
3R	35534033	0.827125
3R	35534251	0.827125
3R	35534345	0.827125
3R	35534560	0.827125
3R	35534585	0.827125
3R	35534748	0.827125
3R	35535556	0.827125
3R	35536177	0.827125
3R	35536203	0.827125
3R	35536211	0.827125
3R	35536228	0.827125
3R	35536231	0.827125
3R	35536301	0.827125
3R	35536329	0.827125
3R	35536612	0.827125
3R	35536949	0.827125
3R	35537039	0.827125
3R	35537540	0.827125
3R	35537561	0.827125
3R	35537797	0.827125
3R	35537829	0.827125
3R	35537903	0.827125
3R	35537975	0.827125
3R	35537977	0.827125
3R	35538145	0.827125
3R	35538637	0.827125
3R	35539026	0.827125
3R	35539749	0.827125
3R	35539902	0.827125
3R	35539934	0.827125
3R	35540121	0.827125
3R	35540490	0.827125
3R	35540874	0.827125
3R	35540882	0.827125
3R	35540932	0.827125
3R	35540990	0.827125
3R	35541116	0.827125
3R	35541148	0.827125
3R	35541167	0.827125
3R	35541228	0.827125
3R	35543675	0.827125
3R	35543740	0.827125
3R	35543872	0.827125
3R	35544549	0.827125
3R	35544612	0.827125
3R	35547943	0.827125
3R	35548316	0.827125
3R	35548481	0.827125
3R	35548540	0.827125
3R	35548564	0.827125
3R	35548675	0.827125
3R	35548822	0.827125
3R	35548877	0.827125
3R	35548983	0.827125
3R	35548985	0.827125
3R	35549035	0.827125
3R	35549413	0.827125
3R	35549458	0.827125
3R	35549459	0.827125
3R	35549800	0.827125
3R	35549988	0.827125
3R	35550066	0.827125
3R	35550091	0.827125
3R	35550117	0.827125
3R	35550131	0.827125
3R	35550144	0.827125
3R	35550152	0.827125
3R	35550374	0.827125
3R	35550437	0.827125
3R	35550466	0.827125
3R	35550478	0.827125
3R	35550594	0.827125
3R	35550639	0.827125
3R	35550647	0.827125
3R	35550848	0.827125
3R	35551580	0.827125
3R	35553068	0.827125
3R	35553169	0.827125
3R	35553562	0.827125
3R	35553591	0.827125
3R	35553593	0.827125
3R	35553713	0.827125
3R	35553784	0.827125
3R	35553802	0.827125
3R	35553951	0.827125
3R	35554006	0.827125
3R	35554027	0.827125
3R	35554045	0.827125
3R	35554174	0.827125
3R	35554280	0.827125
3R	35554324	0.827125
3R	35554398	0.827125
3R	35554640	0.827125
3R	35556289	0.827125
3R	35556311	0.827125
3R	35556329	0.827125
3R	35556368	0.827125
3R	35556568	0.827125
3R	35556829	0.827125
3R	35556924	0.827125
3R	35557091	0.827125
3R	35557389	0.827125
3R	35557947	0.827125
3R	35558048	0.827125
3R	35558436	0.827125
3R	35558581	0.827125
3R	35558609	0.827125
3R	35558650	0.827125
3R	35559025	0.827125
3R	35559226	0.827125
3R	35559228	0.827125
3R	35559484	0.827125
3R	35559502	0.827125
3R	35559807	0.827125
3R	35559808	0.827125
3R	35559889	0.827125
3R	35559921	0.827125
3R	35559938	0.827125
3R	35560037	0.827125
3R	35560051	0.827125
3R	35560352	0.827125
3R	35560386	0.827125
3R	35560517	0.827125
3R	35560586	0.827125
3R	35561574	0.827125
3R	35563324	0.827125
3R	35563500	0.827125
3R	35563507	0.827125
3R	35563511	0.827125
3R	35563569	0.827125
3R	35563583	0.827125
3R	35563631	0.827125
3R	35563659	0.827125
3R	35563747	0.827125
3R	35563748	0.827125
3R	35563749	0.827125
3R	35563964	0.827125
3R	35564194	0.827125
3R	35564627	0.827125
3R	35564821	0.827125
3R	35564855	0.827125
3R	35564868	0.827125
3R	35564870	0.827125
3R	35565008	0.827125
3R	35565035	0.827125
3R	35565050	0.827125
3R	35565310	0.827125
3R	35565517	0.827125
3R	35565631	0.827125
3R	35566046	0.827125
3R	35566334	0.827125
3R	35566564	0.827125
3R	35566735	0.827125
3R	35566863	0.827125
3R	35566865	0.827125
3R	35566917	0.827125
3R	35566948	0.827125
3R	35567002	0.827125
3R	35567003	0.827125
3R	35567034	0.827125
3R	35567327	0.827125
3R	35567330	0.824114
3R	35567332	0.824114
3R	35567372	0.827125
3R	35567552	0.827125
3R	35568338	0.827125
3R	35568371	0.827125
3R	35568473	0.827125
3R	35568706	0.827125
3R	35568867	0.827125
3R	35568918	0.827125
3R	35568959	0.827125
3R	35569064	0.827125
3R	35569071	0.827125
3R	35569308	0.827125
3R	35569357	0.827125
3R	35569383	0.827125
3R	35569443	0.827125
3R	35569468	0.827125
3R	35569563	0.827125
3R	35569719	0.827125
3R	35569826	0.827125
3R	35570010	0.827125
3R	35570044	0.827125
3R	35570062	0.827125
3R	35570063	0.827125
3R	35570069	0.827125
3R	35570089	0.827125
3R	35570118	0.827125
3R	35570153	0.827125
3R	35570846	0.827125
3R	35570855	0.827125
3R	35570937	0.827125
3R	35570985	0.827125
3R	35571140	0.827125
3R	35571356	0.827125
3R	35571444	0.827125
3R	35571509	0.827125
3R	35571531	0.827125
3R	35571739	0.827125
3R	35572157	0.827125
3R	35572210	0.824114
3R	35572310	0.827125
3R	35572465	0.827125
3R	35572547	0.827125
3R	35572634	0.827125
3R	35572758	0.827125
3R	35574377	0.827125
3R	35574586	0.827125
3R	35575907	0.827125
3R	35575963	0.827125
3R	35577232	0.827125
3R	35577298	0.827125
3R	35577302	0.827125
3R	35577326	0.827125
3R	35577329	0.827125
3R	35577433	0.827125
3R	35577488	0.827125
3R	35577489	0.827125
3R	35577626	0.827125
3R	35577699	0.827125
3R	35577886	0.827125
3R	35578232	0.827125
3R	35578332	0.827125
3R	35578364	0.827125
3R	35578366	0.827125
3R	35578380	0.827125
3R	35578387	0.827125
3R	35578542	0.827125
3R	35578548	0.827125
3R	35578560	0.827125
3R	35578568	0.827125
3R	35578591	0.827125
3R	35578598	0.827125
3R	35578602	0.827125
3R	35578605	0.827125
3R	35578619	0.856162
3R	35578648	0.827125
3R	35578713	0.827125
3R	35578716	0.827125
3R	35578718	0.827125
3R	35578727	0.827125
3R	35578733	0.827125
3R	35578779	0.827125
3R	35578781	0.827125
3R	35578786	0.827125
3R	35578860	0.827125
3R	35578866	0.827125
3R	35578876	0.827125
3R	35578893	0.827125
3R	35579008	0.827125
3R	35579325	0.827125
3R	35579373	0.827125
3R	35579813	0.827125
3R	35579969	0.824114
3R	35579979	0.827125
3R	35581369	0.827125
3R	35581370	0.827125
3R	35581371	0.827125
3R	35581374	0.827125
3R	35581442	0.827125
3R	35581486	0.827125
3R	35581527	0.827125
3R	35581665	0.827125
3R	35581668	0.827125
3R	35581759	0.827125
3R	35582060	0.827125
3R	35582147	0.827125
3R	35582200	0.827125
3R	35582203	0.827125
3R	35582421	0.827125
3R	35582428	0.827125
3R	35582435	0.827125
3R	35582447	0.827125
3R	35583296	0.827125
3R	35583421	0.827125
3R	35584218	0.827125
3R	35584879	0.827125
3R	35585145	0.827125
3R	35585404	0.827125
3R	35585497	0.827125
3R	35585544	0.827125
3R	35585568	0.827125
3R	35585980	0.827125
3R	35587629	0.827125
3R	35588256	0.827125
3R	35588330	0.827125
3R	35588332	0.827125
3R	35588663	0.827125
3R	35589147	0.827125
3R	35589148	0.827125
3R	35589575	0.824114
3R	35589702	0.827125
3R	35590082	0.827125
3R	35590798	0.827125
3R	35590811	0.827125
3R	35590812	0.827125
3R	35590837	0.827125
3R	35590872	0.827125
3R	35590951	0.827125
3R	35590996	0.827125
3R	35591059	0.827125
3R	35591206	0.827125
3R	35591246	0.827125
3R	35591942	0.827125
3R	35592050	0.827125
3R	35592209	0.827125
3R	35592732	0.827125
3R	35592892	0.827125
3R	35593309	0.827125
3R	35593333	0.827125
3R	35593981	0.827125
3R	35594181	0.827125
3R	35594394	0.827125
3R	35594415	0.827125
3R	35594523	0.827125
3R	35595142	0.853652
3R	35595208	0.827125
3R	35599428	0.827125
3R	35599493	0.824114
3R	35599714	0.827125
3R	35600027	0.827125
3R	35600053	0.827125
3R	35600174	0.827125
3R	35600302	0.827125
3R	35600314	0.827125
3R	35600318	0.827125
3R	35600319	0.827125
3R	35600372	0.827125
3R	35600391	0.827125
3R	35600400	0.827125
3R	35601613	0.827125
3R	35602170	0.827125
3R	35603655	0.827125
3R	35603782	0.824114
3R	35603796	0.827125
3R	35603814	0.827125
3R	35603818	0.827125
3R	35603888	0.827125
3R	35604098	0.827125
3R	35604182	0.827125
3R	35604326	0.827125
3R	35605494	0.827125
3R	35605527	0.827125
3R	35605552	0.827125
3R	35605782	0.827125
3R	35605958	0.827125
3R	35605961	0.827125
3R	35606129	0.827125
3R	35607639	0.827125
3R	35607642	0.827125
3R	35607661	0.827125
3R	35607760	0.827125
3R	35607816	0.827125
3R	35607819	0.827125
3R	35608183	0.824114
3R	35608685	0.827125
3R	35608692	0.827125
3R	35608895	0.827125
3R	35609144	0.827125
3R	35609161	0.827125
3R	35609336	0.827125
3R	35609452	0.827125
3R	35609543	0.827125
3R	35609599	0.827125
3R	35610026	0.827125
3R	35610086	0.827125
3R	35610450	0.827125
3R	35610522	0.827125
3R	35610528	0.827125
3R	35610585	0.827125
3R	35611329	0.827125
3R	35612057	0.827125
3R	35612168	0.827125
3R	35612957	0.827125
3R	35613208	0.855471
3R	35613286	0.827125
3R	35613309	0.827125
3R	35613322	0.827125
3R	35613995	0.827125
3R	35614162	0.827125
3R	35614654	0.827125
3R	35614998	0.827125
3R	35615044	0.827125
3R	35615190	0.827125
3R	35615195	0.827125
3R	35615197	0.827125
3R	35615266	0.827125
3R	35615550	0.827125
3R	35616019	0.827125
3R	35616124	0.827125
3R	35616143	0.827125
3R	35616163	0.827125
3R	35616209	0.827125
3R	35616420	0.827125
3R	35617212	0.827125
3R	35618283	0.827125
3R	35618325	0.827125
3R	35618637	0.827125
3R	35618718	0.827125
3R	35618778	0.827125
3R	35618958	0.827125
3R	35619176	0.827125
3R	35619222	0.827125
3R	35619737	0.827125
3R	35620815	0.827125
3R	35621060	0.827125
3R	35621917	0.824114
3R	35621929	0.824114
3R	35622077	0.824114
3R	35622217	0.827125
3R	35623160	0.827125
3R	35623360	0.827125
3R	35623783	0.827125
3R	35623798	0.827125
3R	35626907	0.824114
3R	35627084	0.827125
3R	35627149	0.824114
3R	35628904	0.824114
3R	35628907	0.824114
3R	35628910	0.827125
3R	35632593	0.824114
3R	35633745	0.827125
3R	35634459	0.827125
3R	35634629	0.827125
3R	35634638	0.827125
3R	35634710	0.827125
3R	35634715	0.827125
3R	35634717	0.827125
3R	35634726	0.827125
3R	35634741	0.827125
3R	35634783	0.827125
3R	35635741	0.856162
3R	35635900	0.827125
3R	35635953	0.827125
3R	35636001	0.827125
3R	35636023	0.824114
3R	35636056	0.827125
3R	35636062	0.827125
3R	35636065	0.827125
3R	35636066	0.827125
3R	35636177	0.827125
3R	35636211	0.827125
3R	35637025	0.827125
3R	35637169	0.827125
3R	35637229	0.827125
3R	35637400	0.827125
3R	35637413	0.827125
3R	35637426	0.827125
3R	35637427	0.827125
3R	35637533	0.827125
3R	35637591	0.827125
3R	35637605	0.827125
3R	35637607	0.827125
3R	35637630	0.827125
3R	35637674	0.827125
3R	35637956	0.827125
3R	35644485	0.824114
3R	35644567	0.827125
3R	35644568	0.827125
3R	35644910	0.827125
3R	35644988	0.827125
3R	35644998	0.827125
3R	35645054	0.824114
3R	35645259	0.827125
3R	35645867	0.827125
3R	35645873	0.827125
3R	35646014	0.827125
3R	35646030	0.827125
3R	35646408	0.827125
3R	35646505	0.824114
3R	35647016	0.827125
3R	35647205	0.827125
3R	35647224	0.827125
3R	35647387	0.827125
3R	35647394	0.827125
3R	35647401	0.824114
3R	35647447	0.827125
3R	35647600	0.827125
3R	35647602	0.827125
3R	35647607	0.827125
3R	35647610	0.827125
3R	35647619	0.827125
3R	35647621	0.827125
3R	35648237	0.827125
3R	35648240	0.827125
3R	35648278	0.827125
3R	35648285	0.827125
3R	35648305	0.827125
3R	35648485	0.827125
3R	35648645	0.827125
3R	35648654	0.827125
3R	35648677	0.827125
3R	35648693	0.827125
3R	35648703	0.827125
3R	35648803	0.827125
3R	35649102	0.827125
3R	35649158	0.827125
3R	35649256	0.827125
3R	35649568	0.827125
3R	35649901	0.827125
3R	35649991	0.827125
3R	35650036	0.827125
3R	35650042	0.827125
3R	35650055	0.827125
3R	35650108	0.827125
3R	35650179	0.827125
3R	35650369	0.827125
3R	35650759	0.827125
3R	35650761	0.827125
3R	35650816	0.827125
3R	35650888	0.827125
3R	35650913	0.827125
3R	35650993	0.827125
3R	35651111	0.827125
3R	35651158	0.827125
3R	35651220	0.853652
3R	35651537	0.827125
3R	35651647	0.824114
3R	35651945	0.827125
3R	35652325	0.827125
3R	35652343	0.827125
3R	35652510	0.827125
3R	35652596	0.827125
3R	35652895	0.827125
3R	35652985	0.827125
3R	35653064	0.827125
3R	35653245	0.827125
3R	35653429	0.827125
3R	35653445	0.827125
3R	35653498	0.827125
3R	35653508	0.824114
3R	35653688	0.827125
3R	35653689	0.827125
3R	35654041	0.827125
3R	35654340	0.827125
3R	35654455	0.827125
3R	35654475	0.827125
3R	35654490	0.827125
3R	35654588	0.827125
3R	35654595	0.827125
3R	35654918	0.827125
3R	35655922	0.858296
3R	35655982	0.827125
3R	35656338	0.827125
3R	35656361	0.827125
3R	35656372	0.827125
3R	35656686	0.827125
3R	35656743	0.827125
3R	35656750	0.827125
3R	35656761	0.827125
3R	35656806	0.827125
3R	35656873	0.827125
3R	35657298	0.827125
3R	35657647	0.824114
3R	35657713	0.827125
3R	35657731	0.827125
3R	35657817	0.827125
3R	35657833	0.827125
3R	35658323	0.827125
3R	35658391	0.827125
3R	35658489	0.827125
3R	35658732	0.827125
3R	35658747	0.827125
3R	35658886	0.827125
3R	35658904	0.827125
3R	35658954	0.827125
3R	35659119	0.827125
3R	35659170	0.827125
3R	35659264	0.827125
3R	35659415	0.827125
3R	35659443	0.827125
3R	35659456	0.827125
3R	35659643	0.827125
3R	35659766	0.827125
3R	35659866	0.827125
3R	35659931	0.827125
3R	35660309	0.827125
3R	35660310	0.827125
3R	35660312	0.827125
3R	35660433	0.827125
3R	35660468	0.827125
3R	35660527	0.827125
3R	35661017	0.824114
3R	35661295	0.827125
3R	35662301	0.827125
3R	35662324	0.827125
3R	35662525	0.827125
3R	35662877	0.827125
3R	35662878	0.827125
3R	35662882	0.827125
3R	35662884	0.827125
3R	35662911	0.827125
3R	35662997	0.827125
3R	35663013	0.827125
3R	35663997	0.827125
3R	35664026	0.827125
3R	35664071	0.827125
3R	35664306	0.827125
3R	35664865	0.827125
3R	35665286	0.827125
3R	35665309	0.827125
3R	35665369	0.827125
3R	35665433	0.827125
3R	35665652	0.827125
3R	35665656	0.827125
3R	35665657	0.827125
3R	35666214	0.827125
3R	35666217	0.827125
3R	35666221	0.827125
3R	35666360	0.827125
3R	35666473	0.827125
3R	35666528	0.827125
3R	35666536	0.827125
3R	35666538	0.827125
3R	35666539	0.827125
3R	35666546	0.827125
3R	35666556	0.827125
3R	35666557	0.827125
3R	35666619	0.827125
3R	35666749	0.827125
3R	35666903	0.827125
3R	35666906	0.827125
3R	35666926	0.827125
3R	35667013	0.827125
3R	35667196	0.827125
3R	35667420	0.827125
3R	35667728	0.827125
3R	35667796	0.827125
3R	35667820	0.827125
3R	35667857	0.827125
3R	35667925	0.827125
3R	35668121	0.827125
3R	35668180	0.827125
3R	35668443	0.827125
3R	35668448	0.827125
3R	35668539	0.827125
3R	35668683	0.827125
3R	35668699	0.827125
3R	35668704	0.827125
3R	35668747	0.827125
3R	35668891	0.827125
3R	35668892	0.827125
3R	35669267	0.827125
3R	35669295	0.827125
3R	35669375	0.827125
3R	35669428	0.827125
3R	35669531	0.827125
3R	35669533	0.827125
3R	35669552	0.827125
3R	35669562	0.827125
3R	35669565	0.827125
3R	35669570	0.827125
3R	35669647	0.827125
3R	35670051	0.827125
3R	35671078	0.827125
3R	35671436	0.827125
3R	35671596	0.827125
3R	35671602	0.827125
3R	35671603	0.827125
3R	35671617	0.827125
3R	35671624	0.827125
3R	35671629	0.827125
3R	35671648	0.827125
3R	35671663	0.827125
3R	35671666	0.827125
3R	35672004	0.827125
3R	35672010	0.827125
3R	35672024	0.827125
3R	35672136	0.827125
3R	35672471	0.827125
3R	35672549	0.827125
3R	35672699	0.827125
3R	35672730	0.827125
3R	35672743	0.827125
3R	35672824	0.827125
3R	35672877	0.827125
3R	35672888	0.827125
3R	35672889	0.827125
3R	35672893	0.827125
3R	35672897	0.827125
3R	35672963	0.827125
3R	35673162	0.827125
3R	35673168	0.827125
3R	35673190	0.827125
3R	35673534	0.827125
3R	35673552	0.827125
3R	35673715	0.827125
3R	35673882	0.824114
3R	35673890	0.827125
3R	35674246	0.827125
3R	35674348	0.827125
3R	35674463	0.827125
3R	35674466	0.827125
3R	35674480	0.827125
3R	35674485	0.827125
3R	35674578	0.827125
3R	35674607	0.827125
3R	35674706	0.827125
3R	35674833	0.827125
3R	35674961	0.827125
3R	35675013	0.827125
3R	35675124	0.827125
3R	35675617	0.827125
3R	35675686	0.827125
3R	35676040	0.827125
3R	35676463	0.827125
3R	35676464	0.827125
3R	35676710	0.827125
3R	35676780	0.827125
3R	35676795	0.827125
3R	35676797	0.827125
3R	35677009	0.827125
3R	35677213	0.827125
3R	35677214	0.827125
3R	35677221	0.827125
3R	35677261	0.827125
3R	35677272	0.827125
3R	35677481	0.827125
3R	35677594	0.827125
3R	35677978	0.827125
3R	35678056	0.827125
3R	35678068	0.827125
3R	35678069	0.827125
3R	35679221	0.856162
3R	35679241	0.856162
3R	35679243	0.856162
3R	35679275	0.856162
3R	35679302	0.825125
3R	35679314	0.827125
3R	35679320	0.827125
3R	35679575	0.827125
3R	35679617	0.827125
3R	35680286	0.827125
3R	35680599	0.827125
3R	35680618	0.827125
3R	35680619	0.827125
3R	35680816	0.827125
3R	35681018	0.827125
3R	35681049	0.827125
3R	35689140	0.827125
3R	35689253	0.827125
3R	35689258	0.827125
3R	35689259	0.827125
3R	35689266	0.827125
3R	35689552	0.824114
3R	35690064	0.827125
3R	35690100	0.827125
3R	35690146	0.827125
3R	35690147	0.827125
3R	35690151	0.827125
3R	35690458	0.827125
3R	35690893	0.827125
3R	35690948	0.827125
3R	35691057	0.827125
3R	35691200	0.827125
3R	35691295	0.827125
3R	35691309	0.827125
3R	35691365	0.827125
3R	35691429	0.827125
3R	35691737	0.827125
3R	35691918	0.827125
3R	35692193	0.827125
3R	35692345	0.827125
3R	35692348	0.827125
3R	35692365	0.827125
3R	35692626	0.827125
3R	35692727	0.827125
3R	35692729	0.827125
3R	35692734	0.827125
3R	35692738	0.827125
3R	35692745	0.827125
3R	35692755	0.827125
3R	35692777	0.827125
3R	35692963	0.827125
3R	35693164	0.827125
3R	35693321	0.827125
3R	35693323	0.827125
3R	35693382	0.827125
3R	35693422	0.827125
3R	35693440	0.827125
3R	35693448	0.827125
3R	35693506	0.827125
3R	35694812	0.827125
3R	35694908	0.827125
3R	35694915	0.827125
3R	35694919	0.827125
3R	35694978	0.827125
3R	35694979	0.827125
3R	35694990	0.827125
3R	35694991	0.827125
3R	35695003	0.827125
3R	35695013	0.827125
3R	35695017	0.827125
3R	35695346	0.827125
3R	35695353	0.827125
3R	35695397	0.827125
3R	35695440	0.827125
3R	35695452	0.827125
3R	35695623	0.827125
3R	35695666	0.827125
3R	35695667	0.827125
3R	35695682	0.827125
3R	35696025	0.827125
3R	35696049	0.827125
3R	35696050	0.827125
3R	35696088	0.827125
3R	35696153	0.827125
3R	35696223	0.827125
3R	35696885	0.827125
3R	35696892	0.827125
3R	35696908	0.827125
3R	35696910	0.827125
3R	35698732	0.827125
3R	35698738	0.827125
3R	35698927	0.827125
3R	35701186	0.827125
3R	35701476	0.827125
3R	35701553	0.827125
3R	35701554	0.827125
3R	35701587	0.827125
3R	35701728	0.827125
3R	35701731	0.827125
3R	35701819	0.827125
3R	35701922	0.827125
3R	35701924	0.827125
3R	35702102	0.827125
3R	35702501	0.827125
3R	35702546	0.827125
3R	35702686	0.827125
3R	35702707	0.827125
3R	35702784	0.827125
3R	35702831	0.827125
3R	35702832	0.827125
3R	35702834	0.827125
3R	35702859	0.827125
3R	35702884	0.827125
3R	35703548	0.827125
3R	35703887	0.827125
3R	35703893	0.827125
3R	35704107	0.827125
3R	35704172	0.827125
3R	35704467	0.827125
3R	35704582	0.827125
3R	35705226	0.827125
3R	35705374	0.827125
3R	35705386	0.827125
3R	35705419	0.827125
3R	35705559	0.827125
3R	35705586	0.827125
3R	35705648	0.858296
3R	35705764	0.827125
3R	35705812	0.827125
3R	35706063	0.827125
3R	35706219	0.827125
3R	35706466	0.827125
3R	35706508	0.827125
3R	35706675	0.827125
3R	35706799	0.827125
3R	35706805	0.827125
3R	35706809	0.827125
3R	35706827	0.827125
3R	35706970	0.827125
3R	35707252	0.827125
3R	35707590	0.827125
3R	35707722	0.827125
3R	35707794	0.827125
3R	35707901	0.827125
3R	35708432	0.827125
3R	35708655	0.827125
3R	35708850	0.827125
3R	35709246	0.827125
3R	35709305	0.827125
3R	35709443	0.827125
3R	35709488	0.827125
3R	35709497	0.827125
3R	35709499	0.827125
3R	35709553	0.827125
3R	35709902	0.827125
3R	35710227	0.827125
3R	35710377	0.827125
3R	35710653	0.827125
3R	35710762	0.827125
3R	35710764	0.827125
3R	35710833	0.827125
3R	35711016	0.827125
3R	35711843	0.827125
3R	35712001	0.827125
3R	35712077	0.827125
3R	35712209	0.827125
3R	35712279	0.827125
3R	35712288	0.827125
3R	35712303	0.827125
3R	35712402	0.827125
3R	35712431	0.827125
3R	35712454	0.856162
3R	35712458	0.856162
3R	35712794	0.827125
3R	35713397	0.827125
3R	35713440	0.827125
3R	35713675	0.827125
3R	35713680	0.827125
3R	35713682	0.827125
3R	35713689	0.827125
3R	35713695	0.827125
3R	35713696	0.827125
3R	35713749	0.827125
3R	35714013	0.827125
3R	35714131	0.827125
3R	35714360	0.827125
3R	35714379	0.827125
3R	35714563	0.827125
3R	35714565	0.827125
3R	35714586	0.827125
3R	35714589	0.827125
3R	35714933	0.827125
3R	35714967	0.827125
3R	35715145	0.827125
3R	35715163	0.827125
3R	35715164	0.827125
3R	35715315	0.827125
3R	35715336	0.827125
3R	35715390	0.827125
3R	35715422	0.827125
3R	35715797	0.827125
3R	35716086	0.824114
3R	35716242	0.827125
3R	35716248	0.827125
3R	35717093	0.827125
3R	35717262	0.827125
3R	35717267	0.827125
3R	35717708	0.824114
3R	35718792	0.827125
3R	35718963	0.827125
3R	35718965	0.827125
3R	35719642	0.827125
3R	35719918	0.827125
3R	35719923	0.827125
3R	35720461	0.827125
3R	35720491	0.827125
3R	35720529	0.827125
3R	35720595	0.827125
3R	35720603	0.827125
3R	35720606	0.827125
3R	35720624	0.827125
3R	35720631	0.827125
3R	35720827	0.827125
3R	35721441	0.824114
3R	35721502	0.827125
3R	35721713	0.827125
3R	35721716	0.827125
3R	35721814	0.827125
3R	35721820	0.827125
3R	35721823	0.827125
3R	35721950	0.827125
3R	35722266	0.827125
3R	35722316	0.827125
3R	35722321	0.827125
3R	35722332	0.827125
3R	35722342	0.827125
3R	35722343	0.827125
3R	35722354	0.827125
3R	35722356	0.827125
3R	35722407	0.827125
3R	35722568	0.827125
3R	35722678	0.827125
3R	35722755	0.827125
3R	35722962	0.827125
3R	35723070	0.827125
3R	35723152	0.827125
3R	35723154	0.827125
3R	35723158	0.827125
3R	35723160	0.827125
3R	35723459	0.827125
3R	35723462	0.827125
3R	35723867	0.827125
3R	35723909	0.827125
3R	35724100	0.827125
3R	35724543	0.827125
3R	35724741	0.827125
3R	35724765	0.827125
3R	35725303	0.827125
3R	35725386	0.827125
3R	35725407	0.827125
3R	35726072	0.824114
3R	35726435	0.827125
3R	35726466	0.827125
3R	35726506	0.827125
3R	35726561	0.827125
3R	35726564	0.827125
3R	35726566	0.827125
3R	35726572	0.827125
3R	35726586	0.827125
3R	35726591	0.827125
3R	35726624	0.827125
3R	35726629	0.827125
3R	35726656	0.827125
3R	35726658	0.827125
3R	35726667	0.827125
3R	35726673	0.827125
3R	35726676	0.827125
3R	35726680	0.827125
3R	35726689	0.827125
3R	35726698	0.827125
3R	35726718	0.827125
3R	35726720	0.827125
3R	35726721	0.827125
3R	35727439	0.827125
3R	35727578	0.827125
3R	35727617	0.827125
3R	35727623	0.827125
3R	35727635	0.827125
3R	35727678	0.827125
3R	35727682	0.827125
3R	35727689	0.827125
3R	35728004	0.827125
3R	35728060	0.827125
3R	35728212	0.827125
3R	35728566	0.827125
3R	35728835	0.827125
3R	35728839	0.827125
3R	35729092	0.827125
3R	35729237	0.827125
3R	35729284	0.827125
3R	35736788	0.824114
3R	35736955	0.856162
3R	35737253	0.827125
3R	35737296	0.827125
3R	35737522	0.827125
3R	35737587	0.827125
3R	35737634	0.827125
3R	35737663	0.853652
3R	35737667	0.827125
3R	35737916	0.827125
3R	35737990	0.827125
3R	35738364	0.827125
3R	35738385	0.827125
3R	35738387	0.827125
3R	35738388	0.827125
3R	35738399	0.827125
3R	35738419	0.827125
3R	35738720	0.827125
3R	35738862	0.827125
3R	35738969	0.827125
3R	35739149	0.827125
3R	35739246	0.827125
3R	35739602	0.827125
3R	35739789	0.827125
3R	35740013	0.827125
3R	35740014	0.827125
3R	35740064	0.856162
3R	35740326	0.827125
3R	35740550	0.827125
3R	35740619	0.827125
3R	35740766	0.827125
3R	35740838	0.827125
3R	35740920	0.827125
3R	35740955	0.827125
3R	35740956	0.827125
3R	35740958	0.827125
3R	35740980	0.827125
3R	35740986	0.827125
3R	35740988	0.827125
3R	35741006	0.827125
3R	35741026	0.827125
3R	35741240	0.827125
3R	35741307	0.827125
3R	35741346	0.827125
3R	35741439	0.827125
3R	35741643	0.827125
3R	35742284	0.827125
3R	35742298	0.827125
3R	35742767	0.827125
3R	35742787	0.827125
3R	35743477	0.827125
3R	35743505	0.827125
3R	35743508	0.827125
3R	35743649	0.827125
3R	35744154	0.827125
3R	35744381	0.827125
3R	35744594	0.827125
3R	35744727	0.827125
3R	35745174	0.827125
3R	35745178	0.827125
3R	35745257	0.827125
3R	35745572	0.827125
3R	35745575	0.827125
3R	35745603	0.827125
3R	35746722	0.827125
3R	35746727	0.827125
3R	35746844	0.827125
3R	35747020	0.827125
3R	35747095	0.827125
3R	35747160	0.827125
3R	35747260	0.827125
3R	35747284	0.827125
3R	35747609	0.824114
3R	35747659	0.824114
3R	35747850	0.827125
3R	35747885	0.827125
3R	35747940	0.827125
3R	35748170	0.827125
3R	35748214	0.827125
3R	35748283	0.827125
3R	35748294	0.827125
3R	35749998	0.827125
3R	35750012	0.827125
3R	35750363	0.858296
3R	35752412	0.827125
3R	35752490	0.827125
3R	35752553	0.827125
3R	35753037	0.827125
3R	35753527	0.827125
3R	35753547	0.827125
3R	35756194	0.824114
3R	35759710	0.827125
3R	35759747	0.824114
3R	35760672	0.824114
3R	35762229	0.827125
3R	35762416	0.827125
3R	35762813	0.827125
3R	35762850	0.827125
3R	35762926	0.827125
3R	35762930	0.827125
3R	35762998	0.827125
3R	35763063	0.824114
3R	35763076	0.827125
3R	35763092	0.827125
3R	35763110	0.827125
3R	35763132	0.827125
3R	35763204	0.824114
3R	35763211	0.827125
3R	35763245	0.827125
3R	35763277	0.827125
3R	35763344	0.827125
3R	35763400	0.827125
3R	35763481	0.827125
3R	35763772	0.824114
3R	35763832	0.827125
3R	35764181	0.827125
3R	35764338	0.824114
3R	35764555	0.827125
3R	35764556	0.827125
3R	35764565	0.827125
3R	35764588	0.827125
3R	35765362	0.824114
3R	35765601	0.827125
3R	35765630	0.827125
3R	35765634	0.827125
3R	35765696	0.827125
3R	35765747	0.858296
3R	35765760	0.858296
3R	35765824	0.858296
3R	35765850	0.855752
3R	35765868	0.858296
3R	35765954	0.827125
3R	35765958	0.827125
3R	35766072	0.827125
3R	35766110	0.827125
3R	35766306	0.824114
3R	35766697	0.857871
3R	35766928	0.827125
3R	35766932	0.827125
3R	35767413	0.827125
3R	35770444	0.824114
3R	35770451	0.824114
3R	35771488	0.827125
3R	35771500	0.827125
3R	35771505	0.827125
3R	35771508	0.827125
3R	35771526	0.827125
3R	35771528	0.827125
3R	35771529	0.827125
3R	35771620	0.827125
3R	35771626	0.827125
3R	35771658	0.827125
3R	35771660	0.827125
3R	35771729	0.827125
3R	35771761	0.827125
3R	35771876	0.827125
3R	35772261	0.827125
3R	35772357	0.824114
3R	35772529	0.827125
3R	35778640	0.827125
3R	35778651	0.827125
3R	35778761	0.827125
3R	35779116	0.824114
3R	35779354	0.827125
3R	35779366	0.827125
3R	35779473	0.853652
3R	35779474	0.853652
3R	35779802	0.827125
3R	35779833	0.827125
3R	35780112	0.827125
3R	35780287	0.827125
3R	35780939	0.827125
3R	35781159	0.827125
3R	35781322	0.827125
3R	35781326	0.827125
3R	35781330	0.827125
3R	35781428	0.827125
3R	35781429	0.827125
3R	35781560	0.827125
3R	35782547	0.856162
3R	35782548	0.856162
3R	35782551	0.856162
3R	35782635	0.827125
3R	35782650	0.827125
3R	35782655	0.827125
3R	35782660	0.827125
3R	35782671	0.827125
3R	35782672	0.827125
3R	35782680	0.827125
3R	35782684	0.827125
3R	35782686	0.827125
3R	35782714	0.827125
3R	35782725	0.827125
3R	35784061	0.827125
3R	35784253	0.827125
3R	35784262	0.827125
3R	35784268	0.827125
3R	35784270	0.827125
3R	35784776	0.827125
3R	35785659	0.827125
3R	35785867	0.827125
3R	35786358	0.827125
3R	35786392	0.827125
3R	35786792	0.827125
3R	35786920	0.827125
3R	35787974	0.827125
3R	35790212	0.827125
3R	35790213	0.827125
3R	35790216	0.827125
3R	35790237	0.827125
3R	35790243	0.827125
3R	35791693	0.827125
3R	35794876	0.827125
3R	35794882	0.827125
3R	35794921	0.827125
3R	35795048	0.827125
3R	35795082	0.827125
3R	35795224	0.827125
3R	35797563	0.827125
3R	35797569	0.827125
3R	35797603	0.827125
3R	35797640	0.827125
3R	35797689	0.827125
3R	35797741	0.827125
3R	35797861	0.827125
3R	35797862	0.827125
3R	35797871	0.827125
3R	35797873	0.827125
3R	35797956	0.827125
3R	35798328	0.827125
3R	35798617	0.827125
3R	35798684	0.827125
3R	35798852	0.827125
3R	35798911	0.827125
3R	35799021	0.827125
3R	35799084	0.827125
3R	35799162	0.827125
3R	35799334	0.827125
3R	35799507	0.827125
3R	35799543	0.827125
3R	35800440	0.827125
3R	35800467	0.827125
3R	35800618	0.827125
3R	35801016	0.827125
3R	35801070	0.827125
3R	35801659	0.827125
3R	35801762	0.827125
3R	35802073	0.827125
3R	35802209	0.824114
3R	35802215	0.827125
3R	35802217	0.827125
3R	35802219	0.827125
3R	35802342	0.827125
3R	35802478	0.824114
3R	35802486	0.824114
3R	35803889	0.827125
3R	35803944	0.824114
3R	35852464	0.806887
3R	35852467	0.806887
3R	35866169	0.824114
3R	35924064	0.803448
3R	35943191	0.827125
3R	35974755	0.806887
3R	36025050	0.824114
3R	36132611	0.803448
3R	36185540	0.827125
3R	36185541	0.827125
3R	36185544	0.827125
3R	36185551	0.827125
3R	36189999	0.824114
3R	36194201	0.827125
3R	36194227	0.827125
3R	36194234	0.827125
3R	36194238	0.827125
3R	36194243	0.824114
3R	36207671	0.832308
3R	36212737	0.803448
3R	36253000	0.824114
3R	36255334	0.829308
3R	36264329	0.827125
3R	36270079	0.827125
3R	36290049	0.824114
3R	36365516	0.827125
3R	36379512	0.853652
3R	36379537	0.824114
3R	36391294	0.856162
3R	36421398	0.832308
3R	36432949	0.827125
3R	36433141	0.827125
3R	36434508	0.827125
3R	36434513	0.827125
3R	36434514	0.827125
3R	36471958	0.827125
3R	36471981	0.827125
3R	36471997	0.827125
3R	36475083	0.816878
3R	36475125	0.806887
3R	36475151	0.806887
3R	36484859	0.827125
3R	36500426	0.827125
3R	36509606	0.824114
3R	36509613	0.827125
3R	36509614	0.827125
3R	36509624	0.827125
3R	36509637	0.827125
3R	36509765	0.824114
3R	36509769	0.824114
3R	36509770	0.824114
3R	36542516	0.832308
3R	36553003	0.832308
3R	36553460	0.803448
3R	36555119	0.855752
3R	36576889	0.825125
3R	36583648	0.829308
3R	36620687	0.832308
3R	36620715	0.832308
3R	36620729	0.832308
3R	36620733	0.832308
3R	36620743	0.832308
3R	36620744	0.832308
3R	36623135	0.832308
3R	36752133	0.827125
3R	36851090	0.832308
3R	36853907	0.825125
3R	36853912	0.825125
3R	36853916	0.825125
3R	36853917	0.825125
[truncated: 23,485 more rows]
