# Supplementary material for: Integration of whole genome sequencing and transcriptomics reveals a complex picture of the reestablishment of insecticide resistance in the major malaria vector Anopheles coluzzii
Source: PLoS Genet. 2021 Dec 23;17(12):e1009970. doi: 10.1371/journal.pgen.1009970 (PMC8741062; doi:10.1371/journal.pgen.1009970)
Supplement: S5 Table — (XLSX) [file pgen.1009970.s011.xlsx]

## Sheet: Sheet1
S5 Table: BLAST results for unaligned predicted ORFs.
Banfora-R	ORF name, ORF length, BLAST hit name, BLAST hit length, total alignment length, percentage identity, E-vlaue, NCBI description, species, TaxID and kingdom of hit
Banfora-S	ORF name, ORF length, BLAST hit name, BLAST hit length, total alignment length, percentage identity, E-vlaue, NCBI description, species, TaxID and kingdom of hit

## Sheet: Banfora-R
Protein contig	Protein Length	NCBI Hit	NCBI Hit Length	Alignment Length	Percentage Similarity	E Value	NCBI Description	Species	TaxID	Kingdom
Gene.19303::k141_59970::g.19303::m.19303	331	gi|1004023434|ref|WP_061487566.1|	294	312	38.462	1.42e-58	MULTISPECIES: pilus assembly protein PilL [Acetobacter]	Acetobacter	434;104102;178901	bacteria
Gene.19302::k141_59970::g.19302::m.19302	342	gi|1525639691|ref|WP_124307309.1|	307	290	43.793	7.39e-60	MULTISPECIES: hypothetical protein [Acetobacter]	Acetobacter	434;1226665;1868878	bacteria
Gene.19313::k141_59970::g.19313::m.19313	225	gi|1525639692|ref|WP_124307310.1|	176	151	49.007	2.14e-29	MULTISPECIES: hypothetical protein [Acetobacter]	Acetobacter	434;1226665;1868878	bacteria
Gene.62775::k141_45634::g.62775::m.62775	575	gi|517119171|ref|WP_018307989.1|	582	555	99.64	0	recombinase family protein [Acetobacter aceti]	Acetobacter aceti	435;887700;1206747	bacteria
Gene.51980::k141_18465::g.51980::m.51980	398	gi|1011359869|ref|WP_062272956.1|	417	417	50.839	3.86e-147	hypothetical protein [Acetobacter cerevisiae]	Acetobacter cerevisiae	178900	bacteria
Gene.59612::k141_13322::g.59612::m.59612	588	gi|1011334472|ref|WP_062248660.1|	798	541	49.908	8.06e-166	hypothetical protein [Acetobacter cerevisiae]	Acetobacter cerevisiae	178900	bacteria
Gene.5210::k141_4102::g.5210::m.5210	281	gi|971145893|emb|CEF56577.1|	1178	172	29.07	6.15e-06	phosphoenolpyruvate carboxylase [Acetobacter ghanensis]	Acetobacter ghanensis	431306	bacteria
Gene.19370::k141_46604::g.19370::m.19370	683	gi|972370761|ref|WP_059024974.1|	704	649	49.923	0	hypothetical protein [Acetobacter ghanensis]	Acetobacter ghanensis	431306	bacteria
Gene.39272::k141_8737::g.39272::m.39272	452	gi|1197577850|ref|WP_086613727.1|	545	448	48.438	1.29e-158	glycosyltransferase family 61 protein [Acetobacter indonesiensis]	Acetobacter indonesiensis	104101	bacteria
Gene.9315::k141_2111::g.9315::m.9315	229	gi|775253006|dbj|GAN61884.1|	61	55	76.364	2.35e-17	hypothetical protein Abin_003_001 [Acetobacter indonesiensis 5H-1]	Acetobacter indonesiensis 5H-1	104101;1231340	bacteria
Gene.7906::k141_5991::g.7906::m.7906	240	gi|1004030674|ref|WP_061490347.1|	263	232	31.897	2.78e-16	hypothetical protein [Acetobacter malorum]	Acetobacter malorum	178901	bacteria
Gene.25930::k141_50680::g.25930::m.25930	512	gi|759858608|ref|WP_043549494.1|	798	511	62.231	0	membrane protein [Acetobacter malorum]	Acetobacter malorum	178901	bacteria
Gene.41842::k141_41445::g.41842::m.41842	208	gi|1027394159|gb|OAG75219.1|	108	101	34.653	0.92	hypothetical protein Amal_03612 [Acetobacter malorum]	Acetobacter malorum	178901	bacteria
Gene.52044::k141_18465::g.52044::m.52044	275	gi|1027393812|gb|OAG74967.1|	191	145	37.931	3.52e-16	hypothetical protein Amal_03871 [Acetobacter malorum]	Acetobacter malorum	178901	bacteria
Gene.60458::k141_9364::g.60458::m.60458	241	gi|1027395799|gb|OAG76782.1|	202	89	47.191	5.59e-16	hypothetical protein Amal_02557 [Acetobacter malorum]	Acetobacter malorum	178901	bacteria
Gene.61180::k141_48980::g.61180::m.61180	798	gi|651263778|ref|WP_026397052.1|	801	770	77.922	0	TonB-dependent receptor [Acetobacter nitrogenifigens]	Acetobacter nitrogenifigens	285268	bacteria
Gene.19900::k141_48361::g.19900::m.19900	223	gi|651263059|ref|WP_026396334.1|	670	208	48.558	5.7e-55	hypothetical protein [Acetobacter nitrogenifigens]	Acetobacter nitrogenifigens	285268;1120919	bacteria
Gene.11168::k141_25167::g.11168::m.11168	492	gi|647540705|ref|WP_025828483.1|	1058	477	47.589	1.86e-150	glycosyltransferase [Acetobacter okinawensis]	Acetobacter okinawensis	1076594	bacteria
Gene.14970::k141_27107::g.14970::m.14970	237	gi|1345310042|dbj|BBC79333.1|	300	123	37.398	1.19e-06	OmpA/MotB domain protein [Acetobacter orientalis]	Acetobacter orientalis	146474	bacteria
Gene.50548::k141_47646::g.50548::m.50548	372	gi|1714441480|dbj|GEL60914.1|	115	105	31.429	0.000148	hypothetical protein AOR02nite_07560 [Acetobacter orientalis]	Acetobacter orientalis	146474	bacteria
Gene.59163::k141_35819::g.59163::m.59163	314	gi|1345310042|dbj|BBC79333.1|	300	229	37.991	3.03e-22	OmpA/MotB domain protein [Acetobacter orientalis]	Acetobacter orientalis	146474	bacteria
Gene.68963::k141_36410::g.68963::m.68963	286	gi|1197373716|ref|WP_086553146.1|	285	285	99.298	0	phosphate/phosphite/phosphonate ABC transporter substrate-binding protein [Acetobacter orientalis]	Acetobacter orientalis	146474	bacteria
Gene.7884::k141_5991::g.7884::m.7884	378	gi|889748285|ref|WP_048840971.1|	367	364	43.132	1.92e-86	site-specific integrase [Acetobacter orientalis]	Acetobacter orientalis	146474;1231341	bacteria
Gene.17788::k141_48279::g.17788::m.17788	380	gi|889712280|ref|WP_048835956.1|	379	379	80.739	0	efflux RND transporter periplasmic adaptor subunit [Acetobacter orleanensis]	Acetobacter orleanensis	104099	bacteria
Gene.17787::k141_48279::g.17787::m.17787	486	gi|889712278|ref|WP_048835954.1|	492	487	86.037	0	efflux transporter outer membrane subunit [Acetobacter orleanensis]	Acetobacter orleanensis	104099;1231342	bacteria
Gene.2659::k141_3976::g.2659::m.2659	362	gi|1036331385|gb|OAZ74498.1|	231	140	33.571	2.67e-15	hypothetical protein SRCM100623_00615 [Acetobacter pasteurianus]	Acetobacter pasteurianus	438	bacteria
Gene.7766::k141_53871::g.7766::m.7766	238	gi|1036331385|gb|OAZ74498.1|	231	122	33.607	7.68e-11	hypothetical protein SRCM100623_00615 [Acetobacter pasteurianus]	Acetobacter pasteurianus	438	bacteria
Gene.9917::k141_21325::g.9917::m.9917	458	gi|1036331385|gb|OAZ74498.1|	231	172	34.302	6.17e-16	hypothetical protein SRCM100623_00615 [Acetobacter pasteurianus]	Acetobacter pasteurianus	438	bacteria
Gene.56764::k141_39830::g.56764::m.56764	508	gi|1036331385|gb|OAZ74498.1|	231	143	23.077	0.002	hypothetical protein SRCM100623_00615 [Acetobacter pasteurianus]	Acetobacter pasteurianus	438	bacteria
Gene.18339::k141_10033::g.18339::m.18339	968	gi|1001813576|ref|WP_061342392.1|	895	963	36.137	5.39e-146	hypothetical protein [Acetobacter pasteurianus]	Acetobacter pasteurianus	438;1006554	bacteria
Gene.51929::k141_18465::g.51929::m.51929	733	gi|528528310|emb|CCT58610.1|	873	793	36.318	4.77e-123	outer membrane protein [Acetobacter pasteurianus 386B]	Acetobacter pasteurianus 386B	1266844	bacteria
Gene.51929::k141_18465::g.51929::m.51929	733	gi|528528310|emb|CCT58610.1|	873	277	29.964	1.52e-10	outer membrane protein [Acetobacter pasteurianus 386B]	Acetobacter pasteurianus 386B	1266844	bacteria
Gene.51929::k141_18465::g.51929::m.51929	733	gi|528528310|emb|CCT58610.1|	873	168	30.357	0.22	outer membrane protein [Acetobacter pasteurianus 386B]	Acetobacter pasteurianus 386B	1266844	bacteria
Gene.51930::k141_18465::g.51930::m.51930	730	gi|1519280541|dbj|GCD51659.1|	162	88	36.364	1.08e-05	hypothetical protein NBRC3188_0356 [Acetobacter pasteurianus NBRC 3188]	Acetobacter pasteurianus NBRC 3188	1226663	bacteria
Gene.34226::k141_27733::g.34226::m.34226	258	gi|1519262281|dbj|GCD56672.1|	181	77	28.571	0.69	hypothetical protein NBRC3222_2009 [Acetobacter pasteurianus NBRC 3222]	Acetobacter pasteurianus NBRC 3222	1226664	bacteria
Gene.52944::k141_14519::g.52944::m.52944	526	gi|1519262281|dbj|GCD56672.1|	181	118	24.576	0.001	hypothetical protein NBRC3222_2009 [Acetobacter pasteurianus NBRC 3222]	Acetobacter pasteurianus NBRC 3222	1226664	bacteria
Gene.18480::k141_755::g.18480::m.18480	468	gi|1519267570|dbj|GCD67310.1|	631	436	46.101	5.17e-110	hypothetical protein NBRC3279_2801 [Acetobacter pasteurianus NBRC 3279]	Acetobacter pasteurianus NBRC 3279	1226658;1226659	bacteria
Gene.15930::k141_2301::g.15930::m.15930	473	gi|326697409|gb|EGE49067.1|	615	431	37.355	2.14e-78	Hypothetical protein APO_0033 [Acetobacter pomorum DM001]	Acetobacter pomorum DM001	945681	bacteria
Gene.23214::k141_33225::g.23214::m.23214	835	gi|326697409|gb|EGE49067.1|	615	649	40.986	4.63e-161	Hypothetical protein APO_0033 [Acetobacter pomorum DM001]	Acetobacter pomorum DM001	945681	bacteria
Gene.57284::k141_61046::g.57284::m.57284	378	gi|326695727|gb|EGE47413.1|	492	334	38.922	2.05e-77	Hypothetical protein APO_2102 [Acetobacter pomorum DM001]	Acetobacter pomorum DM001	945681	bacteria
Gene.20386::k141_790::g.20386::m.20386	266	gi|1197679080|ref|WP_086646733.1|	325	78	47.436	1.76e-10	SDR family NAD(P)-dependent oxidoreductase [Acetobacter sp. DsW_54]	Acetobacter sp. DsW_54	1670660	bacteria
Gene.27201::k141_18016::g.27201::m.27201	377	gi|737398050|ref|WP_035379448.1|	438	375	88	0	McrBC 5-methylcytosine restriction system component [Acetobacter tropicalis]	Acetobacter tropicalis	104102	bacteria
Gene.37135::k141_48428::g.37135::m.37135	265	gi|754392637|dbj|GAL96132.1|	89	80	28.75	1.1	hypothetical protein ATR1_017c0038 [Acetobacter tropicalis]	Acetobacter tropicalis	104102	bacteria
Gene.5050::k141_34596::g.5050::m.5050	829	gi|493606957|ref|WP_006559478.1|	831	820	44.512	0	hypothetical protein [Acetobacter tropicalis]	Acetobacter tropicalis	104102;749388	bacteria
Gene.5061::k141_34596::g.5061::m.5061	400	gi|338750797|dbj|GAA09457.1|	457	399	63.659	0	capsular polysaccharide biosynthesis protein [Acetobacter tropicalis NBRC 101654]	Acetobacter tropicalis NBRC 101654	749388	bacteria
Gene.13173::k141_6228::g.13173::m.13173	389	gi|338750566|dbj|GAA09682.1|	378	321	26.791	0.002	hypothetical protein ATPR_2686 [Acetobacter tropicalis NBRC 101654]	Acetobacter tropicalis NBRC 101654	749388	bacteria
Gene.31925::k141_44614::g.31925::m.31925	579	gi|338750658|dbj|GAA09581.1|	414	411	55.231	1.33e-137	hypothetical protein ATPR_2585 [Acetobacter tropicalis NBRC 101654]	Acetobacter tropicalis NBRC 101654	749388	bacteria
Gene.43847::k141_41481::g.43847::m.43847	404	gi|338750658|dbj|GAA09581.1|	414	401	56.858	4.79e-145	hypothetical protein ATPR_2585 [Acetobacter tropicalis NBRC 101654]	Acetobacter tropicalis NBRC 101654	749388	bacteria
Gene.54935::k141_14535::g.54935::m.54935	271	gi|338751362|dbj|GAA08953.1|	301	260	26.923	4.8e-08	hypothetical protein ATPR_1957 [Acetobacter tropicalis NBRC 101654]	Acetobacter tropicalis NBRC 101654	749388	bacteria
Gene.29125::k141_52460::g.29125::m.29125	226	gi|1408039369|ref|WP_111471113.1|	558	122	44.262	7.58e-05	MFS transporter [Acetobacteraceae bacterium DB1506]	Acetobacteraceae bacterium DB1506	2230885	bacteria
Gene.11401::k141_44233::g.11401::m.11401	240	gi|736846736|ref|WP_034847154.1|	239	239	100	7e-175	biotin--[acetyl-CoA-carboxylase] ligase [Elizabethkingia anophelis]	acetyl-CoA-carboxylase	1117645	bacteria
Gene.66255::k141_45842::g.66255::m.66255	204	gi|1562190306|emb|SSW71844.1|	995	164	34.146	0.016	hypothetical protein AGI3411_05322 [Achromobacter agilis]	Achromobacter agilis	1353888	bacteria
Gene.66255::k141_45842::g.66255::m.66255	204	gi|1562190306|emb|SSW71844.1|	995	82	37.805	4.2	hypothetical protein AGI3411_05322 [Achromobacter agilis]	Achromobacter agilis	1353888	bacteria
Gene.19780::k141_6374::g.19780::m.19780	413	gi|359366218|gb|EHK67902.1|	620	396	69.697	5.87e-148	putative NAD-specific glutamate dehydrogenase [Achromobacter arsenitoxydans SY8]	Achromobacter arsenitoxydans SY8	477184	bacteria
Gene.3063::k141_42282::g.3063::m.3063	660	gi|1415939389|emb|SPT39296.1|	584	530	61.698	3.29e-171	Uncharacterised protein [Achromobacter denitrificans]	Achromobacter denitrificans	32002	bacteria
Gene.10802::k141_4280::g.10802::m.10802	288	gi|1332789894|ref|WP_102771902.1|	293	293	66.212	3.33e-151	hypothetical protein [Achromobacter pulmonis]	Achromobacter pulmonis	1389932	bacteria
Gene.6657::k141_57650::g.6657::m.6657	211	gi|928614307|emb|CUJ64931.1|	101	101	67.327	2.33e-34	Uncharacterised protein [Achromobacter sp. 2789STDY5608608]	Achromobacter sp. 2789STDY5608608	1806476	bacteria
Gene.31951::k141_44614::g.31951::m.31951	410	gi|928741385|emb|CUK13187.1|	310	220	36.364	6.57e-13	Uncharacterised protein [Achromobacter sp. 2789STDY5608615]	Achromobacter sp. 2789STDY5608615	1806492	bacteria
Gene.46864::k141_28017::g.46864::m.46864	277	gi|928740417|emb|CUK20615.1|	672	220	37.727	3.45e-28	Uncharacterised protein [Achromobacter sp. 2789STDY5608615]	Achromobacter sp. 2789STDY5608615	1806492	bacteria
Gene.60149::k141_28539::g.60149::m.60149	230	gi|928658849|emb|CUI52902.1|	217	206	50	2.38e-34	Protein of uncharacterised function (DUF1602) [Achromobacter sp. 2789STDY5608617]	Achromobacter sp. 2789STDY5608617	1806477	bacteria
Gene.4547::k141_40429::g.4547::m.4547	491	gi|928772710|emb|CUJ65385.1|	395	162	31.481	0.62	Uncharacterised protein [Achromobacter sp. 2789STDY5608621]	Achromobacter sp. 2789STDY5608621	1806496	bacteria
Gene.43470::k141_20632::g.43470::m.43470	246	gi|928773078|emb|CUJ61222.1|	563	232	40.086	1.63e-32	Uncharacterised protein [Achromobacter sp. 2789STDY5608621]	Achromobacter sp. 2789STDY5608621	1806496	bacteria
Gene.59961::k141_14595::g.59961::m.59961	267	gi|928777712|emb|CUI46021.1|	270	267	55.805	1.04e-40	Uncharacterised protein [Achromobacter sp. 2789STDY5608621]	Achromobacter sp. 2789STDY5608621	1806496	bacteria
Gene.14504::k141_59897::g.14504::m.14504	272	gi|928731048|emb|CUI97108.1|	328	44	56.818	0.000823	Uncharacterised protein [Achromobacter sp. 2789STDY5608625]	Achromobacter sp. 2789STDY5608625	1806481	bacteria
Gene.11038::k141_42394::g.11038::m.11038	680	gi|928756912|emb|CUI96738.1|	443	111	36.036	0.019	Uncharacterised protein [Achromobacter sp. 2789STDY5608628]	Achromobacter sp. 2789STDY5608628	1806493	bacteria
Gene.27955::k141_18032::g.27955::m.27955	351	gi|928754692|emb|CUJ70078.1|	276	240	64.167	1.29e-75	Uncharacterised protein [Achromobacter sp. 2789STDY5608628]	Achromobacter sp. 2789STDY5608628	1806493	bacteria
Gene.33449::k141_20321::g.33449::m.33449	379	gi|928753416|emb|CUJ79951.1|	447	292	58.904	5.26e-61	Uncharacterised protein [Achromobacter sp. 2789STDY5608628]	Achromobacter sp. 2789STDY5608628	1806493	bacteria
Gene.62607::k141_49015::g.62607::m.62607	207	gi|928754787|emb|CUJ64697.1|	345	145	46.897	2.19e-23	Uncharacterised protein [Achromobacter sp. 2789STDY5608628]	Achromobacter sp. 2789STDY5608628	1806493	bacteria
Gene.14497::k141_59897::g.14497::m.14497	445	gi|928768351|emb|CUJ22821.1|	348	140	59.286	2.45e-35	Uncharacterised protein [Achromobacter sp. 2789STDY5608633]	Achromobacter sp. 2789STDY5608633	1806501	bacteria
Gene.10551::k141_25158::g.10551::m.10551	255	gi|928696434|emb|CUJ68804.1|	281	209	51.196	2.83e-46	Uncharacterised protein [Achromobacter sp. ATCC31444]	Achromobacter sp. ATCC31444	1806484	bacteria
Gene.43132::k141_52774::g.43132::m.43132	304	gi|928699587|emb|CUI89408.1|	285	168	32.738	0.35	Uncharacterised protein [Achromobacter sp. ATCC31444]	Achromobacter sp. ATCC31444	1806484	bacteria
Gene.63404::k141_61136::g.63404::m.63404	210	gi|928700290|emb|CUI65574.1|	229	148	37.162	0.017	Uncharacterised protein [Achromobacter sp. ATCC31444]	Achromobacter sp. ATCC31444	1806484	bacteria
Gene.6123::k141_30760::g.6123::m.6123	408	gi|928715780|emb|CUK16394.1|	314	297	41.751	7.17e-24	Uncharacterised protein [Achromobacter xylosoxidans]	Achromobacter xylosoxidans	85698	bacteria
Gene.6651::k141_57650::g.6651::m.6651	224	gi|928725734|emb|CUI47771.1|	253	216	41.667	2.41e-19	Uncharacterised protein [Achromobacter xylosoxidans]	Achromobacter xylosoxidans	85698	bacteria
Gene.9847::k141_13649::g.9847::m.9847	590	gi|928710762|emb|CUJ06086.1|	366	362	60.497	8.1e-123	Uncharacterised protein [Achromobacter xylosoxidans]	Achromobacter xylosoxidans	85698	bacteria
Gene.10422::k141_447::g.10422::m.10422	229	gi|928705637|emb|CUI67301.1|	324	79	55.696	1.92e-11	Uncharacterised protein [Achromobacter xylosoxidans]	Achromobacter xylosoxidans	85698	bacteria
Gene.10664::k141_38713::g.10664::m.10664	234	gi|928647498|emb|CUI28174.1|	254	233	53.648	4.7e-73	Uncharacterised protein [Achromobacter xylosoxidans]	Achromobacter xylosoxidans	85698	bacteria
Gene.13709::k141_36853::g.13709::m.13709	274	gi|928738059|emb|CUI32654.1|	235	222	57.658	1.53e-46	Uncharacterised protein [Achromobacter xylosoxidans]	Achromobacter xylosoxidans	85698	bacteria
Gene.25529::k141_21898::g.25529::m.25529	318	gi|928683844|emb|CUJ50789.1|	228	208	58.654	2.44e-47	Uncharacterised protein [Achromobacter xylosoxidans]	Achromobacter xylosoxidans	85698	bacteria
Gene.31165::k141_29544::g.31165::m.31165	271	gi|928716775|emb|CUK08918.1|	275	184	38.587	3.11e-19	Uncharacterised protein [Achromobacter xylosoxidans]	Achromobacter xylosoxidans	85698	bacteria
Gene.42377::k141_43335::g.42377::m.42377	498	gi|928708119|emb|CUJ75590.1|	328	313	45.367	1.19e-46	Uncharacterised protein [Achromobacter xylosoxidans]	Achromobacter xylosoxidans	85698	bacteria
Gene.43209::k141_14286::g.43209::m.43209	213	gi|928739219|emb|CUI63191.1|	136	136	61.765	2.55e-39	Uncharacterised protein [Achromobacter xylosoxidans]	Achromobacter xylosoxidans	85698	bacteria
Gene.45455::k141_52801::g.45455::m.45455	274	gi|928652649|emb|CUI60289.1|	869	264	39.015	6.71e-32	Uncharacterised protein [Achromobacter xylosoxidans]	Achromobacter xylosoxidans	85698	bacteria
Gene.47445::k141_47632::g.47445::m.47445	342	gi|928636147|emb|CUI41566.1|	311	240	35	1.09e-07	Uncharacterised protein [Achromobacter xylosoxidans]	Achromobacter xylosoxidans	85698	bacteria
Gene.48703::k141_7221::g.48703::m.48703	276	gi|928634050|emb|CUJ11739.1|	534	270	47.778	2.2e-36	Uncharacterised protein [Achromobacter xylosoxidans]	Achromobacter xylosoxidans	85698	bacteria
Gene.49459::k141_31692::g.49459::m.49459	263	gi|928705637|emb|CUI67301.1|	324	240	57.083	3.87e-63	Uncharacterised protein [Achromobacter xylosoxidans]	Achromobacter xylosoxidans	85698	bacteria
Gene.67694::k141_15137::g.67694::m.67694	366	gi|928720666|emb|CUJ64174.1|	337	318	53.145	3.43e-70	Uncharacterised protein [Achromobacter xylosoxidans]	Achromobacter xylosoxidans	85698	bacteria
Gene.68686::k141_26792::g.68686::m.68686	331	gi|928733777|emb|CUJ72462.1|	294	263	51.331	3.65e-45	Uncharacterised protein [Achromobacter xylosoxidans]	Achromobacter xylosoxidans	85698	bacteria
Gene.24846::k141_60001::g.24846::m.24846	414	gi|524797289|emb|CDE94458.1|	403	374	28.342	2.14e-15	unknown [Acidaminococcus sp. CAG:542]	Acidaminococcus sp. CAG:542	1262687	bacteria
Gene.37020::k141_48428::g.37020::m.37020	401	gi|524798108|emb|CDE93654.1|	574	175	28	0.005	unknown [Acidaminococcus sp. CAG:542]	Acidaminococcus sp. CAG:542	1262687	bacteria
Gene.12091::k141_36848::g.12091::m.12091	227	gi|775289505|dbj|GAN75356.1|	82	56	46.429	0.014	hypothetical protein Apmu_0334_03 [Acidiphilium multivorum AIU301]	Acidiphilium multivorum AIU301	926570	bacteria
Gene.28658::k141_13998::g.28658::m.28658	212	gi|338207977|gb|EGO95883.1|	319	210	40.952	2.05e-38	hypothetical protein APM_1296 [Acidiphilium sp. PM]	Acidiphilium sp. PM	1043206	bacteria
Gene.44881::k141_57040::g.44881::m.44881	246	gi|338208443|gb|EGO96301.1|	683	243	37.86	4.45e-20	hypothetical protein APM_0875 [Acidiphilium sp. PM]	Acidiphilium sp. PM	1043206	bacteria
Gene.60338::k141_61072::g.60338::m.60338	661	gi|1184385730|emb|SMH66429.1|	287	144	38.889	2.73e-17	protein of unknown function [Acidithiobacillus ferrivorans]	Acidithiobacillus ferrivorans	160808	bacteria
Gene.38547::k141_33637::g.38547::m.38547	302	gi|1711086988|ref|WP_143484302.1|	290	279	56.631	4.2e-104	MobA/MobL family protein, partial [Acidithiobacillus sp. SH]	Acidithiobacillus sp. SH	187490	bacteria
Gene.12590::k141_29049::g.12590::m.12590	332	gi|1401127746|gb|PYU87504.1|	923	304	35.855	7.55e-25	translational GTPase TypA [Acidobacteria bacterium]	Acidobacteria bacterium	1978231	bacteria
Gene.38436::k141_56785::g.38436::m.38436	283	gi|1519920580|gb|RPI56640.1|	1230	183	30.601	1.79e-15	hypothetical protein EHM55_04595 [Acidobacteria bacterium]	Acidobacteria bacterium	1978231	bacteria
Gene.42360::k141_43335::g.42360::m.42360	896	gi|1401285702|gb|PYX25439.1|	1046	367	28.065	1.58e-18	hypothetical protein DMG82_05010 [Acidobacteria bacterium]	Acidobacteria bacterium	1978231	bacteria
Gene.59349::k141_41956::g.59349::m.59349	396	gi|1519805583|gb|RPH64426.1|	281	107	35.514	0.7	dienelactone hydrolase family protein [Acidobacteria bacterium]	Acidobacteria bacterium	1978231	bacteria
Gene.63454::k141_14774::g.63454::m.63454	246	gi|1401187800|gb|PYV38984.1|	289	163	30.061	1.7	glutamine--fructose-6-phosphate aminotransferase, partial [Acidobacteria bacterium]	Acidobacteria bacterium	1978231	bacteria
Gene.29325::k141_39124::g.29325::m.29325	518	gi|1125566176|gb|OLE74880.1|	88	69	47.826	7.8e-09	hypothetical protein AUG12_00575 [Acidobacteria bacterium 13_1_20CM_2_57_8]	Acidobacteria bacterium 13_1_20CM_2_57_8	1803425	bacteria
Gene.37178::k141_48428::g.37178::m.37178	217	gi|1125308524|gb|OLC51277.1|	759	150	30.667	2.6	hypothetical protein AUH43_02945 [Acidobacteria bacterium 13_1_40CM_65_14]	Acidobacteria bacterium 13_1_40CM_65_14	1803459	bacteria
Gene.60256::k141_3628::g.60256::m.60256	511	gi|1082226707|gb|OFW47923.1|	291	248	29.839	1.25e-07	hypothetical protein A3J29_21025 [Acidobacteria bacterium RIFCSPLOWO2_12_FULL_67_14b]	Acidobacteria bacterium RIFCSPLOWO2_12_FULL_67_14b	1797193	bacteria
Gene.10638::k141_21354::g.10638::m.10638	225	gi|1592215812|ref|WP_132127150.1|	213	217	56.682	7.58e-87	hypothetical protein [Acidomonas methanolica]	Acidomonas methanolica	437	bacteria
Gene.26933::k141_40891::g.26933::m.26933	614	gi|918543016|ref|WP_052512073.1|	544	518	64.865	0	hypothetical protein [Acidomonas methanolica]	Acidomonas methanolica	437	bacteria
Gene.3402::k141_53843::g.3402::m.3402	263	gi|1175249772|ref|WP_081797567.1|	277	253	75.099	1.25e-134	DeoR/GlpR transcriptional regulator [Acidomonas methanolica]	Acidomonas methanolica	437;1231351	bacteria
Gene.44553::k141_44985::g.44553::m.44553	522	gi|754683066|ref|WP_042062501.1|	516	509	90.373	0	efflux transporter outer membrane subunit [Acidomonas methanolica]	Acidomonas methanolica	437;1231351	bacteria
Gene.46050::k141_3111::g.46050::m.46050	298	gi|754682181|ref|WP_042061804.1|	300	293	83.618	5.89e-178	LysR family transcriptional regulator [Acidomonas methanolica]	Acidomonas methanolica	437;1231351	bacteria
Gene.22947::k141_46709::g.22947::m.22947	284	gi|602598050|dbj|GAJ27618.1|	208	147	42.177	1.52e-19	hypothetical protein Amme_005_006 [Acidomonas methanolica NBRC 104435]	Acidomonas methanolica NBRC 104435	437;1231351	bacteria
Gene.56228::k141_30126::g.56228::m.56228	265	gi|1088980177|emb|SEA88625.1|	108	98	29.592	8.7e-06	hypothetical protein SAMN05421875_14122 [Acidovorax soli]	Acidovorax soli	80878;592050	bacteria
Gene.65121::k141_30443::g.65121::m.65121	364	gi|1088980177|emb|SEA88625.1|	108	103	33.981	5.86e-05	hypothetical protein SAMN05421875_14122 [Acidovorax soli]	Acidovorax soli	80878;592050	bacteria
Gene.1359::k141_59482::g.1359::m.1359	286	gi|1620853789|dbj|GDY37517.1|	110	110	34.545	3.39e-05	hypothetical protein ACINB_34090 [Acidovorax sp. NB1]	Acidovorax sp. NB1	1943571	bacteria
Gene.32748::k141_34995::g.32748::m.32748	267	gi|490783137|ref|WP_004645306.1|	260	245	44.898	1.99e-63	MULTISPECIES: hypothetical protein [Acinetobacter]	Acinetobacter	469;28090;981327;1144674	bacteria
Gene.558::k141_51813::g.558::m.558	214	gi|1463303316|emb|SVK51772.1|	276	211	39.81	6.12e-30	Protein of uncharacterised function (DUF3170) [Acinetobacter baumannii]	Acinetobacter baumannii	470	bacteria
Gene.4382::k141_48101::g.4382::m.4382	201	gi|1463306344|emb|SVK46458.1|	288	199	60.804	6.37e-55	Uncharacterised protein [Acinetobacter baumannii]	Acinetobacter baumannii	470	bacteria
Gene.4776::k141_2026::g.4776::m.4776	301	gi|1463303689|emb|SVK50670.1|	280	231	34.632	4.62e-15	Uncharacterised protein [Acinetobacter baumannii]	Acinetobacter baumannii	470	bacteria
Gene.5652::k141_25026::g.5652::m.5652	646	gi|1440191622|gb|RDJ39996.1|	91	87	54.023	2.38e-15	hypothetical protein AB718_19700, partial [Acinetobacter baumannii]	Acinetobacter baumannii	470	bacteria
Gene.20627::k141_54297::g.20627::m.20627	489	gi|1463303213|emb|SVK52092.1|	507	476	42.437	6.31e-80	Uncharacterised protein [Acinetobacter baumannii]	Acinetobacter baumannii	470	bacteria
Gene.24233::k141_31334::g.24233::m.24233	309	gi|1430027831|emb|SST08807.1|	332	290	46.552	4.94e-56	Uncharacterised protein [Acinetobacter baumannii]	Acinetobacter baumannii	470	bacteria
Gene.27437::k141_33363::g.27437::m.27437	257	gi|1001168513|emb|CVH85263.1|	185	182	51.648	4.47e-38	hypothetical protein AMPH_50412 [Acinetobacter baumannii]	Acinetobacter baumannii	470	bacteria
Gene.29507::k141_50772::g.29507::m.29507	373	gi|1430026332|emb|SST10557.1|	327	306	31.046	7.02e-23	Uncharacterised protein [Acinetobacter baumannii]	Acinetobacter baumannii	470	bacteria
Gene.34485::k141_24010::g.34485::m.34485	465	gi|1463305078|emb|SVK47672.1|	396	411	31.144	2.07e-29	Uncharacterised protein [Acinetobacter baumannii]	Acinetobacter baumannii	470	bacteria
Gene.37039::k141_48428::g.37039::m.37039	357	gi|1430026332|emb|SST10557.1|	327	238	28.151	0.000715	Uncharacterised protein [Acinetobacter baumannii]	Acinetobacter baumannii	470	bacteria
Gene.43962::k141_27924::g.43962::m.43962	201	gi|1463306270|emb|SVK46529.1|	344	193	49.741	6.2e-41	Uncharacterised protein [Acinetobacter baumannii]	Acinetobacter baumannii	470	bacteria
Gene.44961::k141_14348::g.44961::m.44961	745	gi|1463306114|emb|SVK46639.1|	437	451	47.894	4.84e-96	Uncharacterised protein [Acinetobacter baumannii]	Acinetobacter baumannii	470	bacteria
Gene.47259::k141_41640::g.47259::m.47259	251	gi|1463306532|emb|SVK46316.1|	402	250	82.8	6.6e-142	Uncharacterised protein [Acinetobacter baumannii]	Acinetobacter baumannii	470	bacteria
Gene.48110::k141_37812::g.48110::m.48110	235	gi|1430029051|emb|SST07641.1|	437	175	37.714	3.2e-19	Uncharacterised protein [Acinetobacter baumannii]	Acinetobacter baumannii	470	bacteria
Gene.48118::k141_37812::g.48118::m.48118	209	gi|1430029051|emb|SST07641.1|	437	179	33.52	1.04e-12	Uncharacterised protein [Acinetobacter baumannii]	Acinetobacter baumannii	470	bacteria
Gene.50841::k141_57335::g.50841::m.50841	254	gi|1430023442|emb|SST13439.1|	119	113	57.522	1.78e-21	Uncharacterised protein [Acinetobacter baumannii]	Acinetobacter baumannii	470	bacteria
Gene.56223::k141_30126::g.56223::m.56223	301	gi|1429857171|emb|SSS05610.1|	128	121	35.537	4.55e-12	Uncharacterised protein [Acinetobacter baumannii]	Acinetobacter baumannii	470	bacteria
Gene.57961::k141_58858::g.57961::m.57961	249	gi|1463303131|emb|SVK52359.1|	464	233	65.665	1.86e-96	NAD-specific glutamate dehydrogenase [Acinetobacter baumannii]	Acinetobacter baumannii	470	bacteria
Gene.59906::k141_53395::g.59906::m.59906	512	gi|1430027604|emb|SST09269.1|	696	353	39.943	2.37e-43	Uncharacterised protein [Acinetobacter baumannii]	Acinetobacter baumannii	470	bacteria
Gene.62486::k141_41985::g.62486::m.62486	220	gi|1430024038|emb|SST12833.1|	248	209	53.589	9.79e-36	Uncharacterised protein [Acinetobacter baumannii]	Acinetobacter baumannii	470	bacteria
Gene.65795::k141_36058::g.65795::m.65795	637	gi|1081697767|emb|SCY58006.1|	364	294	37.075	4.91e-26	Uncharacterised protein [Acinetobacter baumannii]	Acinetobacter baumannii	470	bacteria
Gene.66370::k141_59311::g.66370::m.66370	208	gi|1463304998|emb|SVK47822.1|	400	201	62.189	5.69e-56	Uncharacterised protein [Acinetobacter baumannii]	Acinetobacter baumannii	470	bacteria
Gene.11744::k141_19799::g.11744::m.11744	254	gi|523897856|gb|EPR80400.1|	184	151	36.424	0.17	hypothetical protein L289_0680 [Acinetobacter gerneri MTCC 9824]	Acinetobacter gerneri MTCC 9824	1330037	bacteria
Gene.62438::k141_41985::g.62438::m.62438	435	gi|491018253|ref|WP_004879959.1|	353	84	30.952	7.2	RNA 3'-terminal phosphate cyclase [Acinetobacter venetianus]	Acinetobacter venetianus	52133;1191460	bacteria
Gene.19838::k141_46619::g.19838::m.19838	258	gi|1671862419|gb|TML25416.1|	458	139	32.374	1.18e-06	hypothetical protein E6G32_00580 [Actinobacteria bacterium]	Actinobacteria bacterium	1883427	bacteria
Gene.32025::k141_44614::g.32025::m.32025	215	gi|1671914506|gb|TML66201.1|	321	113	30.088	8.9	bifunctional DNA-formamidopyrimidine glycosylase/DNA-(apurinic or apyrimidinic site) lyase [Actinobacteria bacterium]	Actinobacteria bacterium	1883427	bacteria
Gene.1797::k141_28775::g.1797::m.1797	306	gi|1591968876|ref|WP_131893253.1|	396	79	45.57	0.46	sensor histidine kinase [Actinomadura sp. H3C3]	Actinomadura sp. H3C3	2530368	bacteria
Gene.17256::k141_34631::g.17256::m.17256	320	gi|1142743163|ref|WP_076990703.1|	448	116	27.586	8	alpha-galactosidase [Actinosynnema sp. ALI-1.44]	Actinosynnema sp. ALI-1.44	1933779	bacteria
Gene.65130::k141_30443::g.65130::m.65130	260	gi|916549245|ref|WP_051156336.1|	242	242	97.521	1.51e-163	malonate decarboxylase holo-[acyl-carrier-protein] synthase [Herbaspirillum huttiense]	acyl-carrier-protein	863372	bacteria
Gene.64552::k141_49160::g.64552::m.64552	303	gi|490578642|ref|WP_004443662.1|	302	302	100	0	MULTISPECIES: amino acid--[acyl-carrier-protein] ligase [Proteobacteria]	acyl-carrier-protein	358;1224;424182;648995;1183436;1279031;1345498;1604021;1805001;1914541	bacteria
Gene.66485::k141_32305::g.66485::m.66485	233	gi|504565220|ref|WP_014752322.1|	528	83	32.53	6.9	sulfurtransferase [Advenella kashmirensis]	Advenella kashmirensis	310575;1036672	bacteria
Gene.43428::k141_51246::g.43428::m.43428	295	gi|1713102983|ref|WP_143914943.1|	174	133	27.82	2.5	hypothetical protein [Aeromicrobium sp. Co35]	Aeromicrobium sp. Co35	2590901	bacteria
Gene.19301::k141_59970::g.19301::m.19301	351	gi|1566503675|ref|WP_129146571.1|	296	273	48.718	2.83e-86	P-type conjugative transfer protein TrbG [Aeromonas caviae]	Aeromonas caviae	648	bacteria
Gene.37578::k141_27801::g.37578::m.37578	321	gi|1079434214|ref|WP_070171059.1|	320	320	96.875	0	IS1595 family transposase [Aeromonas hydrophila]	Aeromonas hydrophila	644	bacteria
Gene.51106::k141_31705::g.51106::m.51106	202	gi|1293255972|ref|WP_100646932.1|	1461	123	30.894	4.4	type IV secretion protein Rhs [Aeromonas veronii]	Aeromonas veronii	654	bacteria
Gene.60724::k141_45528::g.60724::m.60724	292	gi|1695303199|ref|WP_140956510.1|	483	197	25.888	3.4	HupV protein [Aestuariibacter sp. GS-14]	Aestuariibacter sp. GS-14	2590670	bacteria
Gene.308::k141_24947::g.308::m.308	474	gi|697981530|emb|CEG07608.1|	798	473	52.008	8.93e-111	hypothetical protein BN961_01006 [Afipia felis]	Afipia felis	1035	bacteria
Gene.5336::k141_44150::g.5336::m.5336	269	gi|697982870|emb|CEG08948.1|	222	113	37.168	1.88e-09	hypothetical protein BN961_02368 [Afipia felis]	Afipia felis	1035	bacteria
Gene.53539::k141_7460::g.53539::m.53539	225	gi|697982189|emb|CEG08267.1|	320	188	35.638	1.02e-14	hypothetical protein BN961_01681 [Afipia felis]	Afipia felis	1035	bacteria
Gene.64256::k141_42037::g.64256::m.64256	303	gi|697981048|emb|CEG07126.1|	159	128	38.281	0.027	hypothetical protein BN961_00507 [Afipia felis]	Afipia felis	1035	bacteria
Gene.611::k141_55635::g.611::m.611	235	gi|737223008|ref|WP_035207656.1|	234	234	100	9.37e-161	MULTISPECIES: AzlC family ABC transporter permease [Agrobacterium]	Agrobacterium	357;358;1345498	bacteria
Gene.47145::k141_14411::g.47145::m.47145	212	gi|737226752|ref|WP_035211124.1|	309	212	100	3.1e-154	MULTISPECIES: LysR family transcriptional regulator [Agrobacterium]	Agrobacterium	357;358;1345498	bacteria
Gene.55395::k141_57504::g.55395::m.55395	247	gi|737222492|ref|WP_035207155.1|	349	247	99.595	6.82e-176	MULTISPECIES: nickel/cobalt transporter [Agrobacterium]	Agrobacterium	357;358;2420311	bacteria
Gene.698::k141_42216::g.698::m.698	225	gi|737222217|ref|WP_035206880.1|	394	225	100	1.34e-162	MULTISPECIES: LLM class flavin-dependent oxidoreductase [Agrobacterium]	Agrobacterium	357;358;391;1345498	bacteria
Gene.51518::k141_20904::g.51518::m.51518	212	gi|996066010|gb|KXG84011.1|	78	66	72.727	3.27e-23	hypothetical protein ATO67_14800 [Agrobacterium bohemicum]	Agrobacterium bohemicum	2052828	bacteria
Gene.19512::k141_38952::g.19512::m.19512	220	gi|1160339658|emb|CVI55735.1|	206	172	92.442	8.5e-103	hypothetical protein AGR7A_Cc210267 [Agrobacterium deltaense NCPPB 1641]	Agrobacterium deltaense NCPPB 1641	1183425	bacteria
Gene.21130::k141_15897::g.21130::m.21130	211	gi|1160340691|emb|CVI54784.1|	385	188	84.574	1e-97	30S ribosomal protein S7 (modular protein) [Agrobacterium deltaense NCPPB 1641]	Agrobacterium deltaense NCPPB 1641	1183425	bacteria
Gene.1518::k141_13497::g.1518::m.1518	231	gi|1160263877|emb|CUX25830.1|	244	127	57.48	1e-20	conserved exported hypothetical protein [Agrobacterium deltaense RV3]	Agrobacterium deltaense RV3	1183426	bacteria
Gene.19666::k141_42615::g.19666::m.19666	232	gi|1160297420|emb|CUX22301.1|	1010	220	83.182	6.58e-112	membrane hypothetical protein [Agrobacterium deltaense Zutra 3/1]	Agrobacterium deltaense Zutra 3/1	1183427	bacteria
Gene.26326::k141_39044::g.26326::m.26326	516	gi|1160297695|emb|CUX24933.1|	569	422	35.545	4.65e-54	hypothetical protein AGR7C_Cc160327 [Agrobacterium deltaense Zutra 3/1]	Agrobacterium deltaense Zutra 3/1	1183427	bacteria
Gene.37180::k141_48428::g.37180::m.37180	215	gi|1160298791|emb|CUX11011.1|	263	186	41.935	2.13e-31	hypothetical protein AGR7C_Cc10101 [Agrobacterium deltaense Zutra 3/1]	Agrobacterium deltaense Zutra 3/1	1183427	bacteria
Gene.14126::k141_25253::g.14126::m.14126	369	gi|1494914427|ref|WP_121650830.1|	432	370	79.73	0	hypothetical protein [Agrobacterium fabrum]	Agrobacterium fabrum	1176649	bacteria
Gene.19351::k141_2438::g.19351::m.19351	201	gi|1404908840|gb|PZP41109.1|	244	201	96.02	1.34e-139	peptide ABC transporter, partial [Agrobacterium fabrum]	Agrobacterium fabrum	1176649	bacteria
Gene.21822::k141_25405::g.21822::m.21822	209	gi|1160247192|emb|CUX40138.1|	233	158	29.114	1.52e-14	hypothetical protein AGR13a_Cc340147 [Agrobacterium genomosp. 13 str. CFBP 6927]	Agrobacterium genomosp. 13 str. CFBP 6927	1183428	bacteria
Gene.50082::k141_24684::g.50082::m.50082	218	gi|490573714|ref|WP_004438734.1|	1323	218	99.541	3.68e-135	autotransporter domain-containing protein [Agrobacterium genomosp. 2]	Agrobacterium genomosp. 2	1183409;1183436	bacteria
Gene.61330::k141_13357::g.61330::m.61330	432	gi|1172448857|ref|WP_080823611.1|	991	431	99.072	0	Tn3 family transposase [Agrobacterium genomosp. 2]	Agrobacterium genomosp. 2	1183409;1183436	bacteria
Gene.504::k141_26881::g.504::m.504	276	gi|1160311750|emb|CUX00921.1|	368	276	99.638	0	Putative component of multidrug efflux system (RND family) [Agrobacterium genomosp. 2 str. CFBP 5494]	Agrobacterium genomosp. 2 str. CFBP 5494	1183436	bacteria
Gene.1383::k141_19288::g.1383::m.1383	314	gi|1160312061|emb|CUX00331.1|	537	294	99.66	0	Biotin-dependent carboxylase-like protein [Agrobacterium genomosp. 2 str. CFBP 5494]	Agrobacterium genomosp. 2 str. CFBP 5494	1183436	bacteria
Gene.6925::k141_36712::g.6925::m.6925	354	gi|1160312621|emb|CUW97992.1|	621	354	98.305	0	TRAP transporter, DctM subunit [Agrobacterium genomosp. 2 str. CFBP 5494]	Agrobacterium genomosp. 2 str. CFBP 5494	1183436	bacteria
Gene.9707::k141_59824::g.9707::m.9707	336	gi|1160315672|emb|CUW87850.1|	404	335	94.03	0	hypothetical protein AGR2A_Cc120184 [Agrobacterium genomosp. 2 str. CFBP 5494]	Agrobacterium genomosp. 2 str. CFBP 5494	1183436	bacteria
Gene.10930::k141_4284::g.10930::m.10930	287	gi|1160312362|emb|CUW98675.1|	387	287	99.652	0	Iron ABC transporter periplasmic solute-binding protein [Agrobacterium genomosp. 2 str. CFBP 5494]	Agrobacterium genomosp. 2 str. CFBP 5494	1183436	bacteria
Gene.16055::k141_44361::g.16055::m.16055	292	gi|1160311649|emb|CUX00598.1|	368	292	100	0	opine/octopine dehydrogenase [Agrobacterium genomosp. 2 str. CFBP 5494]	Agrobacterium genomosp. 2 str. CFBP 5494	1183436	bacteria
Gene.18806::k141_2409::g.18806::m.18806	443	gi|1160312119|emb|CUW99187.1|	631	442	100	0	conserved hypothetical protein [Agrobacterium genomosp. 2 str. CFBP 5494]	Agrobacterium genomosp. 2 str. CFBP 5494	1183436	bacteria
Gene.21739::k141_6473::g.21739::m.21739	287	gi|1160312076|emb|CUX00356.1|	363	278	100	0	putative amino acid aldolase or racemase [Agrobacterium genomosp. 2 str. CFBP 5494]	Agrobacterium genomosp. 2 str. CFBP 5494	1183436	bacteria
Gene.23585::k141_21832::g.23585::m.23585	292	gi|1160316360|emb|CUW86038.1|	289	289	98.962	0	putative membrane protein [Agrobacterium genomosp. 2 str. CFBP 5494]	Agrobacterium genomosp. 2 str. CFBP 5494	1183436	bacteria
Gene.31483::k141_29554::g.31483::m.31483	223	gi|1160313028|emb|CUW96631.1|	222	222	96.396	6.75e-151	conserved membrane hypothetical protein [Agrobacterium genomosp. 2 str. CFBP 5494]	Agrobacterium genomosp. 2 str. CFBP 5494	1183436	bacteria
Gene.32464::k141_52549::g.32464::m.32464	270	gi|1160314874|emb|CUW90221.1|	273	269	99.628	0	hypothetical protein AGR2A_Cc170029 [Agrobacterium genomosp. 2 str. CFBP 5494]	Agrobacterium genomosp. 2 str. CFBP 5494	1183436	bacteria
Gene.36806::k141_51039::g.36806::m.36806	229	gi|1160312567|emb|CUW97827.1|	378	190	92.632	1.11e-113	hypothetical protein AGR2A_Lc40035 [Agrobacterium genomosp. 2 str. CFBP 5494]	Agrobacterium genomosp. 2 str. CFBP 5494	1183436	bacteria
Gene.38335::k141_54953::g.38335::m.38335	313	gi|1160315119|emb|CUW89802.1|	695	313	99.681	0	Putative diguanylate cyclase signaling protein (with GGDEF, EAL and MHYT domains) [Agrobacterium genomosp. 2 str. CFBP 5494]	Agrobacterium genomosp. 2 str. CFBP 5494	1183436	bacteria
Gene.65367::k141_30482::g.65367::m.65367	270	gi|1160312518|emb|CUW98229.1|	456	270	100	0	Type I secretion system ATPase, PrtD (fragment) [Agrobacterium genomosp. 2 str. CFBP 5494]	Agrobacterium genomosp. 2 str. CFBP 5494	1183436	bacteria
Gene.66303::k141_59297::g.66303::m.66303	231	gi|1160313381|emb|CUW95491.1|	343	229	98.69	8.97e-161	Transcriptional regulator [Agrobacterium genomosp. 2 str. CFBP 5494]	Agrobacterium genomosp. 2 str. CFBP 5494	1183436	bacteria
Gene.12953::k141_40694::g.12953::m.12953	277	gi|1160287724|emb|CUX65342.1|	262	254	99.606	0	transposase [Agrobacterium genomosp. 3 str. CFBP 6623]	Agrobacterium genomosp. 3 str. CFBP 6623	1183432	bacteria
Gene.46198::k141_24516::g.46198::m.46198	300	gi|1160291056|emb|CUX26449.1|	92	68	70.588	6.73e-22	exported hypothetical protein [Agrobacterium genomosp. 3 str. CFBP 6623]	Agrobacterium genomosp. 3 str. CFBP 6623	1183432	bacteria
Gene.48594::k141_39669::g.48594::m.48594	318	gi|1160291579|emb|CUX19040.1|	302	245	40.816	5.21e-41	6-pyruvoyl-tetrahydropterin synthase (modular protein) [Agrobacterium genomosp. 3 str. CFBP 6623]	Agrobacterium genomosp. 3 str. CFBP 6623	1183432	bacteria
Gene.5351::k141_44150::g.5351::m.5351	219	gi|1160274666|emb|CUX22863.1|	385	159	45.283	2.29e-29	30S ribosomal protein S7 (modular protein) [Agrobacterium genomosp. 5 str. CFBP 6626]	Agrobacterium genomosp. 5 str. CFBP 6626	1183435	bacteria
Gene.15719::k141_42457::g.15719::m.15719	423	gi|1160275405|emb|CUX13362.1|	639	370	38.649	1.49e-49	conserved hypothetical protein [Agrobacterium genomosp. 5 str. CFBP 6626]	Agrobacterium genomosp. 5 str. CFBP 6626	1183435	bacteria
Gene.21119::k141_54352::g.21119::m.21119	257	gi|1160274659|emb|CUX22723.1|	318	256	93.75	5.04e-159	NAD(FAD)-dependent dehydrogenase (fragment) [Agrobacterium genomosp. 5 str. CFBP 6626]	Agrobacterium genomosp. 5 str. CFBP 6626	1183435	bacteria
Gene.21502::k141_58004::g.21502::m.21502	266	gi|1160272320|emb|CUX59963.1|	341	123	37.398	6.2e-17	hypothetical protein AGR5A_Lc70258 [Agrobacterium genomosp. 5 str. CFBP 6626]	Agrobacterium genomosp. 5 str. CFBP 6626	1183435	bacteria
Gene.43725::k141_22315::g.43725::m.43725	330	gi|1160275305|emb|CUX12448.1|	278	246	30.894	1.59e-13	exported hypothetical protein [Agrobacterium genomosp. 5 str. CFBP 6626]	Agrobacterium genomosp. 5 str. CFBP 6626	1183435	bacteria
Gene.58800::k141_47882::g.58800::m.58800	284	gi|1160271960|emb|CUX61213.1|	129	81	69.136	4.4e-29	hypothetical protein AGR5A_Lc80029 [Agrobacterium genomosp. 5 str. CFBP 6626]	Agrobacterium genomosp. 5 str. CFBP 6626	1183435	bacteria
Gene.45594::k141_1835::g.45594::m.45594	227	gi|523390076|gb|EPR22326.1|	234	226	97.345	1.22e-160	hypothetical protein L902_06895, partial [Agrobacterium radiobacter DSM 30147]	Agrobacterium radiobacter DSM 30147	1336745	bacteria
Gene.6646::k141_57650::g.6646::m.6646	267	gi|221727611|gb|ACM30700.1|	293	219	35.616	5.47e-21	hypothetical protein Arad_9712 [Agrobacterium radiobacter K84]	Agrobacterium radiobacter K84	311403	bacteria
Gene.31276::k141_47048::g.31276::m.31276	318	gi|221727611|gb|ACM30700.1|	293	202	27.723	0.000407	hypothetical protein Arad_9712 [Agrobacterium radiobacter K84]	Agrobacterium radiobacter K84	311403	bacteria
Gene.41782::k141_10954::g.41782::m.41782	234	gi|1040492319|ref|WP_065115006.1|	61	61	73.77	1.39e-18	hypothetical protein [Agrobacterium rhizogenes]	Agrobacterium rhizogenes	359	bacteria
Gene.62619::k141_3729::g.62619::m.62619	269	gi|1040493017|ref|WP_065115704.1|	391	287	64.808	2.39e-127	hypothetical protein [Agrobacterium rhizogenes]	Agrobacterium rhizogenes	359	bacteria
Gene.25331::k141_13919::g.25331::m.25331	209	gi|1031803176|gb|OAM64955.1|	320	209	100	2.56e-154	glycine--tRNA ligase subunit alpha [Agrobacterium rhizogenes]	Agrobacterium rhizogenes	358;359	bacteria
Gene.30559::k141_41079::g.30559::m.30559	499	gi|1160153474|emb|CVI60950.1|	1150	499	98.998	0	Sensor histidine kinase with a response regulator receiver domain (two-component signal transduction system) [Agrobacterium salinitolerans str. Hayward 0363]	Agrobacterium salinitolerans str. Hayward 0363	1183434	bacteria
Gene.53602::k141_22678::g.53602::m.53602	204	gi|1160153493|emb|CVI60910.1|	151	132	76.515	7.12e-59	hypothetical protein AGR9A_Cc30014 [Agrobacterium salinitolerans str. Hayward 0363]	Agrobacterium salinitolerans str. Hayward 0363	1183434	bacteria
Gene.11736::k141_50419::g.11736::m.11736	289	gi|736478066|ref|WP_034499662.1|	416	288	98.958	0	ATP-binding protein [Agrobacterium sp. 33MFTa1.1]	Agrobacterium sp. 33MFTa1.1	1279031	bacteria
Gene.61837::k141_45597::g.61837::m.61837	789	gi|736477676|ref|WP_034499285.1|	371	371	88.41	0	L-tyrosine/L-tryptophan isonitrile synthase family protein [Agrobacterium sp. 33MFTa1.1]	Agrobacterium sp. 33MFTa1.1	1279031	bacteria
Gene.23672::k141_4841::g.23672::m.23672	221	gi|333792109|gb|EGL63479.1|	343	210	96.667	7.12e-140	ABC transporter, substrate binding protein (aliphatic sulfonate) [Agrobacterium sp. ATCC 31749]	Agrobacterium sp. ATCC 31749	82789	bacteria
Gene.44057::k141_35348::g.44057::m.44057	279	gi|978155998|gb|KVK57668.1|	465	278	94.964	0	sugar ABC transporter permease [Agrobacterium sp. C13]	Agrobacterium sp. C13	439366	bacteria
Gene.19470::k141_29251::g.19470::m.19470	337	gi|1718119768|ref|WP_144576561.1|	336	336	98.81	0	rhamnose ABC transporter substrate-binding protein [Agrobacterium sp. DE0009]	Agrobacterium sp. DE0009	2587505	bacteria
Gene.224::k141_13438::g.224::m.224	228	gi|1535536787|ref|WP_125271609.1|	2118	228	97.368	1.61e-141	hypothetical protein [Agrobacterium sp. FDAARGOS_525]	Agrobacterium sp. FDAARGOS_525	2420311	bacteria
Gene.1940::k141_32664::g.1940::m.1940	338	gi|1533801846|gb|RSC24754.1|	337	337	100	0	hypothetical protein EGT36_28415 [Agrobacterium sp. FDAARGOS_525]	Agrobacterium sp. FDAARGOS_525	2420311	bacteria
Gene.1941::k141_32664::g.1941::m.1941	334	gi|1535536792|ref|WP_125271614.1|	333	333	100	0	hypothetical protein [Agrobacterium sp. FDAARGOS_525]	Agrobacterium sp. FDAARGOS_525	2420311	bacteria
Gene.1942::k141_32664::g.1942::m.1942	252	gi|1535536790|ref|WP_125271612.1|	251	251	100	0	hypothetical protein [Agrobacterium sp. FDAARGOS_525]	Agrobacterium sp. FDAARGOS_525	2420311	bacteria
Gene.1943::k141_32664::g.1943::m.1943	221	gi|1535536794|ref|WP_125271616.1|	220	220	100	1.04e-157	hypothetical protein [Agrobacterium sp. FDAARGOS_525]	Agrobacterium sp. FDAARGOS_525	2420311	bacteria
Gene.2213::k141_34570::g.2213::m.2213	286	gi|1425178080|ref|WP_112828967.1|	220	220	100	1.18e-159	thioredoxin domain-containing protein [Agrobacterium sp. FDAARGOS_525]	Agrobacterium sp. FDAARGOS_525	2420311	bacteria
Gene.3877::k141_27042::g.3877::m.3877	245	gi|1535536800|ref|WP_125271622.1|	244	244	100	1.19e-178	hypothetical protein [Agrobacterium sp. FDAARGOS_525]	Agrobacterium sp. FDAARGOS_525	2420311	bacteria
Gene.7593::k141_9811::g.7593::m.7593	251	gi|1535536796|ref|WP_125271618.1|	786	237	99.156	2.95e-167	DotA/TraY family protein [Agrobacterium sp. FDAARGOS_525]	Agrobacterium sp. FDAARGOS_525	2420311	bacteria
Gene.10059::k141_55962::g.10059::m.10059	354	gi|1535536805|ref|WP_125271627.1|	814	351	99.715	0	hypothetical protein [Agrobacterium sp. FDAARGOS_525]	Agrobacterium sp. FDAARGOS_525	2420311	bacteria
Gene.12001::k141_13753::g.12001::m.12001	959	gi|1535536787|ref|WP_125271609.1|	2118	958	99.791	0	hypothetical protein [Agrobacterium sp. FDAARGOS_525]	Agrobacterium sp. FDAARGOS_525	2420311	bacteria
Gene.18558::k141_25400::g.18558::m.18558	420	gi|1535536786|ref|WP_125271608.1|	419	419	100	0	hypothetical protein [Agrobacterium sp. FDAARGOS_525]	Agrobacterium sp. FDAARGOS_525	2420311	bacteria
Gene.19231::k141_52269::g.19231::m.19231	300	gi|1535536802|ref|WP_125271624.1|	405	300	100	0	hypothetical protein [Agrobacterium sp. FDAARGOS_525]	Agrobacterium sp. FDAARGOS_525	2420311	bacteria
Gene.20370::k141_21694::g.20370::m.20370	387	gi|1535535834|ref|WP_125270659.1|	649	378	99.206	0	ABC transporter substrate-binding protein [Agrobacterium sp. FDAARGOS_525]	Agrobacterium sp. FDAARGOS_525	2420311	bacteria
Gene.21327::k141_29330::g.21327::m.21327	222	gi|1535535626|ref|WP_125270453.1|	456	222	99.099	2.04e-152	PleD family two-component system response regulator [Agrobacterium sp. FDAARGOS_525]	Agrobacterium sp. FDAARGOS_525	2420311	bacteria
Gene.31559::k141_43130::g.31559::m.31559	209	gi|1533809213|gb|RSC32113.1|	148	148	97.973	5.05e-100	hypothetical protein EGT36_26635 [Agrobacterium sp. FDAARGOS_525]	Agrobacterium sp. FDAARGOS_525	2420311	bacteria
Gene.36278::k141_39332::g.36278::m.36278	960	gi|1535536807|ref|WP_125271629.1|	998	959	100	0	hypothetical protein [Agrobacterium sp. FDAARGOS_525]	Agrobacterium sp. FDAARGOS_525	2420311	bacteria
Gene.36279::k141_39332::g.36279::m.36279	416	gi|1535536811|ref|WP_125271633.1|	464	415	100	0	type II toxin-antitoxin system HipA family toxin [Agrobacterium sp. FDAARGOS_525]	Agrobacterium sp. FDAARGOS_525	2420311	bacteria
Gene.36282::k141_39332::g.36282::m.36282	202	gi|1535536810|ref|WP_125271632.1|	201	201	100	3.07e-143	helix-turn-helix transcriptional regulator [Agrobacterium sp. FDAARGOS_525]	Agrobacterium sp. FDAARGOS_525	2420311	bacteria
Gene.36907::k141_20406::g.36907::m.36907	323	gi|1535536796|ref|WP_125271618.1|	786	322	100	0	DotA/TraY family protein [Agrobacterium sp. FDAARGOS_525]	Agrobacterium sp. FDAARGOS_525	2420311	bacteria
Gene.37556::k141_18314::g.37556::m.37556	324	gi|1535536779|ref|WP_125271601.1|	323	323	100	0	hypothetical protein [Agrobacterium sp. FDAARGOS_525]	Agrobacterium sp. FDAARGOS_525	2420311	bacteria
Gene.48443::k141_3181::g.48443::m.48443	396	gi|1535536803|ref|WP_125271625.1|	395	395	100	0	hypothetical protein [Agrobacterium sp. FDAARGOS_525]	Agrobacterium sp. FDAARGOS_525	2420311	bacteria
Gene.48444::k141_3181::g.48444::m.48444	373	gi|1535536805|ref|WP_125271627.1|	814	373	99.732	0	hypothetical protein [Agrobacterium sp. FDAARGOS_525]	Agrobacterium sp. FDAARGOS_525	2420311	bacteria
Gene.58822::k141_58880::g.58822::m.58822	201	gi|1535536638|ref|WP_125271460.1|	373	201	100	1.92e-148	Gfo/Idh/MocA family oxidoreductase [Agrobacterium sp. FDAARGOS_525]	Agrobacterium sp. FDAARGOS_525	2420311	bacteria
Gene.66324::k141_36069::g.66324::m.66324	491	gi|1535536765|ref|WP_125271587.1|	490	490	100	0	M23 family metallopeptidase [Agrobacterium sp. FDAARGOS_525]	Agrobacterium sp. FDAARGOS_525	2420311	bacteria
Gene.66325::k141_36069::g.66325::m.66325	365	gi|1535536777|ref|WP_125271599.1|	351	351	99.43	0	hypothetical protein [Agrobacterium sp. FDAARGOS_525]	Agrobacterium sp. FDAARGOS_525	2420311	bacteria
Gene.66328::k141_36069::g.66328::m.66328	262	gi|1535536771|ref|WP_125271593.1|	261	261	100	0	hypothetical protein [Agrobacterium sp. FDAARGOS_525]	Agrobacterium sp. FDAARGOS_525	2420311	bacteria
Gene.66329::k141_36069::g.66329::m.66329	231	gi|1535536770|ref|WP_125271592.1|	230	230	100	5.94e-165	AAA family ATPase [Agrobacterium sp. FDAARGOS_525]	Agrobacterium sp. FDAARGOS_525	2420311	bacteria
Gene.50613::k141_39744::g.50613::m.50613	348	gi|325063853|gb|ADY67543.1|	347	347	97.406	0	putative phosphoenolpyruvate carboxykinase regulator transcription regulator protein [Agrobacterium sp. H13-3]	Agrobacterium sp. H13-3	861208	bacteria
Gene.1101::k141_46088::g.1101::m.1101	436	gi|1428168048|ref|WP_113732029.1|	616	420	98.81	0	M3 family oligoendopeptidase [Agrobacterium sp. MS2]	Agrobacterium sp. MS2	1345498	bacteria
Gene.8974::k141_59790::g.8974::m.8974	221	gi|1428167989|ref|WP_113731995.1|	431	220	100	9.79e-153	hypothetical protein [Agrobacterium sp. MS2]	Agrobacterium sp. MS2	1345498	bacteria
Gene.13572::k141_50536::g.13572::m.13572	472	gi|1428167963|ref|WP_113731978.1|	472	468	99.359	0	XRE family transcriptional regulator [Agrobacterium sp. MS2]	Agrobacterium sp. MS2	1345498	bacteria
Gene.22411::k141_56511::g.22411::m.22411	237	gi|1428168067|ref|WP_113732043.1|	307	236	100	9.31e-171	LysR family transcriptional regulator [Agrobacterium sp. MS2]	Agrobacterium sp. MS2	1345498	bacteria
Gene.30027::k141_2711::g.30027::m.30027	471	gi|1428166911|ref|WP_113731186.1|	473	467	93.79	0	O-antigen ligase family protein [Agrobacterium sp. MS2]	Agrobacterium sp. MS2	1345498	bacteria
Gene.32570::k141_27721::g.32570::m.32570	206	gi|1426838060|ref|WP_113380626.1|	350	198	100	6.19e-142	LacI family DNA-binding transcriptional regulator [Agrobacterium sp. MS2]	Agrobacterium sp. MS2	1345498	bacteria
Gene.33002::k141_8472::g.33002::m.33002	644	gi|1428166915|ref|WP_113731190.1|	643	643	98.911	0	polysaccharide biosynthesis protein [Agrobacterium sp. MS2]	Agrobacterium sp. MS2	1345498	bacteria
Gene.36253::k141_24075::g.36253::m.36253	333	gi|1428166510|ref|WP_113730785.1|	1108	330	99.091	0	transglutaminase family protein [Agrobacterium sp. MS2]	Agrobacterium sp. MS2	1345498	bacteria
Gene.38061::k141_54931::g.38061::m.38061	282	gi|1426838029|ref|WP_113380595.1|	854	283	97.527	0	protein translocase subunit SecDF [Agrobacterium sp. MS2]	Agrobacterium sp. MS2	1345498	bacteria
Gene.38063::k141_33611::g.38063::m.38063	223	gi|1428167976|ref|WP_113731986.1|	333	219	100	2.31e-156	DUF2125 domain-containing protein [Agrobacterium sp. MS2]	Agrobacterium sp. MS2	1345498	bacteria
Gene.40390::k141_22268::g.40390::m.40390	353	gi|1428167956|ref|WP_113731974.1|	713	353	100	0	methylmalonyl-CoA mutase [Agrobacterium sp. MS2]	Agrobacterium sp. MS2	1345498	bacteria
Gene.41788::k141_7069::g.41788::m.41788	220	gi|1428167578|ref|WP_113731772.1|	629	220	100	3.51e-150	DUF2207 domain-containing protein, partial [Agrobacterium sp. MS2]	Agrobacterium sp. MS2	1345498	bacteria
Gene.44442::k141_57022::g.44442::m.44442	235	gi|1428168096|ref|WP_113732071.1|	118	118	100	9.65e-80	antibiotic biosynthesis monooxygenase [Agrobacterium sp. MS2]	Agrobacterium sp. MS2	1345498	bacteria
Gene.44871::k141_12749::g.44871::m.44871	249	gi|1428167925|ref|WP_113731955.1|	442	248	100	6.81e-180	hypothetical protein [Agrobacterium sp. MS2]	Agrobacterium sp. MS2	1345498	bacteria
Gene.46703::k141_22437::g.46703::m.46703	685	gi|1428167995|ref|WP_113731998.1|	1818	676	99.556	0	tetratricopeptide repeat protein [Agrobacterium sp. MS2]	Agrobacterium sp. MS2	1345498	bacteria
Gene.49942::k141_43591::g.49942::m.49942	262	gi|1428166260|ref|WP_113730535.1|	433	258	98.45	4.32e-177	TRAP transporter large permease [Agrobacterium sp. MS2]	Agrobacterium sp. MS2	1345498	bacteria
Gene.55073::k141_51753::g.55073::m.55073	235	gi|1428168103|ref|WP_113732078.1|	234	234	99.573	1.9e-165	anti-sigma factor [Agrobacterium sp. MS2]	Agrobacterium sp. MS2	1345498	bacteria
Gene.61395::k141_26388::g.61395::m.61395	399	gi|1426839442|ref|WP_113382008.1|	594	399	99.499	0	dihydroxy-acid dehydratase family protein [Agrobacterium sp. MS2]	Agrobacterium sp. MS2	1345498	bacteria
Gene.62935::k141_26513::g.62935::m.62935	307	gi|1428168087|ref|WP_113732062.1|	731	302	100	0	TonB-dependent siderophore receptor [Agrobacterium sp. MS2]	Agrobacterium sp. MS2	1345498	bacteria
Gene.63914::k141_35969::g.63914::m.63914	252	gi|1428166090|ref|WP_113730365.1|	534	252	99.603	0	ABC transporter substrate-binding protein [Agrobacterium sp. MS2]	Agrobacterium sp. MS2	1345498	bacteria
Gene.5621::k141_21201::g.5621::m.5621	281	gi|1426838600|ref|WP_113381166.1|	301	281	98.932	0	AraC family transcriptional regulator [Agrobacterium sp. MS2]	Agrobacterium sp. MS2	391;1345498	bacteria
Gene.68479::k141_26785::g.68479::m.68479	203	gi|913335904|gb|KNY30896.1|	472	147	99.32	7.47e-96	integrase [Agrobacterium sp. SUL3]	Agrobacterium sp. SUL3	1701910	bacteria
Gene.6591::k141_8032::g.6591::m.6591	235	gi|1150514724|gb|OOO34600.1|	352	234	92.308	2.84e-156	hypothetical protein BTE54_07425 [Agrobacterium sp. YIC 4121]	Agrobacterium sp. YIC 4121	1923829	bacteria
Gene.228::k141_49867::g.228::m.228	256	gi|737222995|ref|WP_035207644.1|	302	256	100	2.14e-177	EamA family transporter RarD [Agrobacterium tumefaciens]	Agrobacterium tumefaciens	358	bacteria
Gene.416::k141_21114::g.416::m.416	282	gi|618825604|gb|KAJ34458.1|	684	281	99.288	0	multidrug ABC transporter ATP-binding protein, partial [Agrobacterium tumefaciens]	Agrobacterium tumefaciens	358	bacteria
Gene.1332::k141_15373::g.1332::m.1332	276	gi|737227140|ref|WP_035211507.1|	424	275	99.273	0	DUF3422 family protein [Agrobacterium tumefaciens]	Agrobacterium tumefaciens	358	bacteria
Gene.1539::k141_36496::g.1539::m.1539	254	gi|737225952|ref|WP_035210342.1|	341	251	98.805	1.79e-180	metal ABC transporter substrate-binding protein [Agrobacterium tumefaciens]	Agrobacterium tumefaciens	358	bacteria
Gene.2436::k141_57613::g.2436::m.2436	299	gi|737225939|ref|WP_035210333.1|	298	298	100	0	LysR family transcriptional regulator [Agrobacterium tumefaciens]	Agrobacterium tumefaciens	358	bacteria
Gene.2440::k141_49947::g.2440::m.2440	234	gi|618827314|gb|KAJ35879.1|	855	234	100	7.72e-160	alkaline phosphatase, partial [Agrobacterium tumefaciens]	Agrobacterium tumefaciens	358	bacteria
Gene.2450::k141_36529::g.2450::m.2450	304	gi|1701643337|ref|WP_142187658.1|	800	304	99.671	0	FdhF/YdeP family oxidoreductase [Agrobacterium tumefaciens]	Agrobacterium tumefaciens	358	bacteria
Gene.4061::k141_7901::g.4061::m.4061	306	gi|737225773|ref|WP_035210219.1|	481	306	100	0	efflux transporter outer membrane subunit [Agrobacterium tumefaciens]	Agrobacterium tumefaciens	358	bacteria
Gene.4068::k141_15470::g.4068::m.4068	462	gi|987876340|ref|WP_060942447.1|	1185	462	99.351	0	double-strand break repair helicase AddA [Agrobacterium tumefaciens]	Agrobacterium tumefaciens	358	bacteria
Gene.5175::k141_36643::g.5175::m.5175	209	gi|987016599|gb|AMD59752.1|	502	209	100	2.49e-141	glycosyltransferase [Agrobacterium tumefaciens]	Agrobacterium tumefaciens	358	bacteria
Gene.5583::k141_23192::g.5583::m.5583	203	gi|987876292|ref|WP_060942399.1|	250	202	100	5.93e-139	DUF2076 domain-containing protein [Agrobacterium tumefaciens]	Agrobacterium tumefaciens	358	bacteria
Gene.5823::k141_34609::g.5823::m.5823	220	gi|737226342|ref|WP_035210719.1|	1272	220	100	3.85e-151	vitamin B12-dependent ribonucleotide reductase [Agrobacterium tumefaciens]	Agrobacterium tumefaciens	358	bacteria
Gene.6910::k141_23250::g.6910::m.6910	254	gi|737225489|ref|WP_035209994.1|	489	254	100	0	Fe-S cluster assembly protein SufB [Agrobacterium tumefaciens]	Agrobacterium tumefaciens	358	bacteria
Gene.6933::k141_48179::g.6933::m.6933	267	gi|737225705|ref|WP_035210171.1|	266	266	100	0	HpcH/HpaI aldolase/citrate lyase family protein [Agrobacterium tumefaciens]	Agrobacterium tumefaciens	358	bacteria
Gene.7313::k141_298::g.7313::m.7313	271	gi|1701640706|ref|WP_142185035.1|	467	270	100	0	O-antigen ligase family protein [Agrobacterium tumefaciens]	Agrobacterium tumefaciens	358	bacteria
Gene.8258::k141_17445::g.8258::m.8258	403	gi|1173203587|ref|WP_081093410.1|	402	402	99.502	0	MFS transporter [Agrobacterium tumefaciens]	Agrobacterium tumefaciens	358	bacteria
Gene.8269::k141_30810::g.8269::m.8269	392	gi|618824998|gb|KAJ33958.1|	931	392	98.98	0	membrane protein [Agrobacterium tumefaciens]	Agrobacterium tumefaciens	358	bacteria
Gene.9154::k141_32879::g.9154::m.9154	294	gi|1701640617|ref|WP_142184946.1|	616	259	100	0	ATP-binding cassette domain-containing protein [Agrobacterium tumefaciens]	Agrobacterium tumefaciens	358	bacteria
Gene.9219::k141_32886::g.9219::m.9219	330	gi|737224254|ref|WP_035208884.1|	392	330	99.697	0	GNAT family N-acetyltransferase [Agrobacterium tumefaciens]	Agrobacterium tumefaciens	358	bacteria
Gene.10185::k141_17535::g.10185::m.10185	219	gi|737223995|ref|WP_035208631.1|	410	219	96.347	1.74e-149	class I SAM-dependent methyltransferase [Agrobacterium tumefaciens]	Agrobacterium tumefaciens	358	bacteria
Gene.11196::k141_17584::g.11196::m.11196	293	gi|987016543|gb|AMD59696.1|	419	293	99.659	0	mannose-6-phosphate isomerase [Agrobacterium tumefaciens]	Agrobacterium tumefaciens	358	bacteria
Gene.11715::k141_8195::g.11715::m.11715	219	gi|796558366|gb|KJX87916.1|	218	216	87.5	3.15e-126	hypothetical protein SY94_2034 [Agrobacterium tumefaciens]	Agrobacterium tumefaciens	358	bacteria
Gene.12328::k141_13771::g.12328::m.12328	292	gi|737224323|ref|WP_035208949.1|	291	291	100	0	dienelactone hydrolase family protein [Agrobacterium tumefaciens]	Agrobacterium tumefaciens	358	bacteria
Gene.13255::k141_48206::g.13255::m.13255	288	gi|917027656|ref|WP_051634368.1|	732	288	100	0	esterase-like activity of phytase family protein [Agrobacterium tumefaciens]	Agrobacterium tumefaciens	358	bacteria
Gene.13894::k141_57798::g.13894::m.13894	279	gi|737223381|ref|WP_035208020.1|	450	279	99.642	0	precorrin-3B synthase [Agrobacterium tumefaciens]	Agrobacterium tumefaciens	358	bacteria
Gene.14605::k141_57844::g.14605::m.14605	366	gi|987876389|ref|WP_060942496.1|	365	365	97.808	0	polyamine ABC transporter substrate-binding protein [Agrobacterium tumefaciens]	Agrobacterium tumefaciens	358	bacteria
Gene.15551::k141_8305::g.15551::m.15551	530	gi|737223415|ref|WP_035208054.1|	1061	530	99.811	0	double-strand break repair protein AddB [Agrobacterium tumefaciens]	Agrobacterium tumefaciens	358	bacteria
Gene.16375::k141_52160::g.16375::m.16375	216	gi|737223186|ref|WP_035207826.1|	755	216	100	6.28e-143	chain-length determining protein [Agrobacterium tumefaciens]	Agrobacterium tumefaciens	358	bacteria
Gene.16437::k141_44383::g.16437::m.16437	331	gi|737224405|ref|WP_035209029.1|	1247	324	99.691	0	PAS domain S-box protein [Agrobacterium tumefaciens]	Agrobacterium tumefaciens	358	bacteria
Gene.19498::k141_4652::g.19498::m.19498	295	gi|987876396|ref|WP_060942503.1|	607	292	98.288	0	methyl-accepting chemotaxis protein [Agrobacterium tumefaciens]	Agrobacterium tumefaciens	358	bacteria
Gene.19648::k141_10096::g.19648::m.19648	280	gi|737222050|ref|WP_035206717.1|	345	280	100	0	proline racemase [Agrobacterium tumefaciens]	Agrobacterium tumefaciens	358	bacteria
Gene.19667::k141_42615::g.19667::m.19667	232	gi|618822925|gb|KAJ32360.1|	635	232	100	6.46e-164	ribonuclease, partial [Agrobacterium tumefaciens]	Agrobacterium tumefaciens	358	bacteria
Gene.19952::k141_46623::g.19952::m.19952	201	gi|618823678|gb|KAJ32950.1|	279	200	99.5	6.05e-143	ABC transporter ATP-binding protein, partial [Agrobacterium tumefaciens]	Agrobacterium tumefaciens	358	bacteria
Gene.20124::k141_29282::g.20124::m.20124	256	gi|618827933|gb|KAJ36417.1|	421	224	99.554	6.23e-149	ABC transporter ATP-binding protein, partial [Agrobacterium tumefaciens]	Agrobacterium tumefaciens	358	bacteria
Gene.20990::k141_811::g.20990::m.20990	211	gi|737227204|ref|WP_035211569.1|	409	211	100	4.25e-139	chromate efflux transporter [Agrobacterium tumefaciens]	Agrobacterium tumefaciens	358	bacteria
Gene.21155::k141_34741::g.21155::m.21155	223	gi|618824223|gb|KAJ33388.1|	356	222	99.55	1.01e-163	hypothetical protein BW45_12550 [Agrobacterium tumefaciens]	Agrobacterium tumefaciens	358	bacteria
Gene.22174::k141_42719::g.22174::m.22174	280	gi|737224405|ref|WP_035209029.1|	1247	280	100	0	PAS domain S-box protein [Agrobacterium tumefaciens]	Agrobacterium tumefaciens	358	bacteria
Gene.22309::k141_59974::g.22309::m.22309	322	gi|796556724|gb|KJX86374.1|	129	128	48.438	1.1e-32	hypothetical protein SY94_3826 [Agrobacterium tumefaciens]	Agrobacterium tumefaciens	358	bacteria
Gene.22824::k141_54428::g.22824::m.22824	376	gi|737227376|ref|WP_035211737.1|	370	370	99.189	0	alpha/beta fold hydrolase [Agrobacterium tumefaciens]	Agrobacterium tumefaciens	358	bacteria
Gene.26733::k141_29515::g.26733::m.26733	293	gi|737224251|ref|WP_035208881.1|	774	293	100	0	outer membrane protein assembly factor BamA [Agrobacterium tumefaciens]	Agrobacterium tumefaciens	358	bacteria
Gene.26733::k141_29515::g.26733::m.26733	293	gi|737224251|ref|WP_035208881.1|	774	72	30.556	9.4	outer membrane protein assembly factor BamA [Agrobacterium tumefaciens]	Agrobacterium tumefaciens	358	bacteria
Gene.26871::k141_54612::g.26871::m.26871	476	gi|618827314|gb|KAJ35879.1|	855	476	99.58	0	alkaline phosphatase, partial [Agrobacterium tumefaciens]	Agrobacterium tumefaciens	358	bacteria
Gene.27857::k141_12265::g.27857::m.27857	246	gi|987876310|ref|WP_060942417.1|	258	246	100	5.55e-172	META domain-containing protein [Agrobacterium tumefaciens]	Agrobacterium tumefaciens	358	bacteria
Gene.28931::k141_27591::g.28931::m.28931	201	gi|987015888|gb|AMD59041.1|	293	201	100	8.52e-142	dihydropteroate synthase [Agrobacterium tumefaciens]	Agrobacterium tumefaciens	358	bacteria
Gene.29045::k141_6653::g.29045::m.29045	206	gi|737224630|ref|WP_035209240.1|	310	206	94.175	1.25e-130	hypothetical protein [Agrobacterium tumefaciens]	Agrobacterium tumefaciens	358	bacteria
Gene.29340::k141_52481::g.29340::m.29340	238	gi|618827161|gb|KAJ35751.1|	342	238	99.58	9.1e-173	cell division protein FtsK, partial [Agrobacterium tumefaciens]	Agrobacterium tumefaciens	358	bacteria
Gene.30011::k141_14050::g.30011::m.30011	323	gi|737224294|ref|WP_035208921.1|	418	322	100	0	class I SAM-dependent methyltransferase [Agrobacterium tumefaciens]	Agrobacterium tumefaciens	358	bacteria
Gene.31846::k141_2814::g.31846::m.31846	211	gi|1701642296|ref|WP_142186625.1|	535	211	99.052	4.79e-146	ABC transporter substrate-binding protein [Agrobacterium tumefaciens]	Agrobacterium tumefaciens	358	bacteria
Gene.32963::k141_37608::g.32963::m.32963	217	gi|737223302|ref|WP_035207941.1|	216	216	100	2.12e-155	arylesterase [Agrobacterium tumefaciens]	Agrobacterium tumefaciens	358	bacteria
Gene.33376::k141_50934::g.33376::m.33376	219	gi|618822902|gb|KAJ32341.1|	808	214	96.262	3.61e-133	hypothetical protein BW45_22480, partial [Agrobacterium tumefaciens]	Agrobacterium tumefaciens	358	bacteria
Gene.33376::k141_50934::g.33376::m.33376	219	gi|618822902|gb|KAJ32341.1|	808	224	22.321	1.7	hypothetical protein BW45_22480, partial [Agrobacterium tumefaciens]	Agrobacterium tumefaciens	358	bacteria
Gene.33376::k141_50934::g.33376::m.33376	219	gi|618822902|gb|KAJ32341.1|	808	233	23.605	1.8	hypothetical protein BW45_22480, partial [Agrobacterium tumefaciens]	Agrobacterium tumefaciens	358	bacteria
Gene.33376::k141_50934::g.33376::m.33376	219	gi|618822902|gb|KAJ32341.1|	808	195	25.641	1.8	hypothetical protein BW45_22480, partial [Agrobacterium tumefaciens]	Agrobacterium tumefaciens	358	bacteria
Gene.35172::k141_25645::g.35172::m.35172	241	gi|737223028|ref|WP_035207675.1|	568	241	100	4.96e-165	GHKL domain-containing protein [Agrobacterium tumefaciens]	Agrobacterium tumefaciens	358	bacteria
Gene.35514::k141_20355::g.35514::m.35514	412	gi|737225848|ref|WP_035210272.1|	397	359	99.721	0	1-deoxy-D-xylulose-5-phosphate reductoisomerase [Agrobacterium tumefaciens]	Agrobacterium tumefaciens	358	bacteria
Gene.36298::k141_29709::g.36298::m.36298	393	gi|737224734|ref|WP_035209337.1|	455	386	100	0	glutamine synthetase [Agrobacterium tumefaciens]	Agrobacterium tumefaciens	358	bacteria
Gene.38606::k141_35208::g.38606::m.38606	204	gi|618824893|gb|KAJ33886.1|	548	203	96.552	1.93e-132	hypothetical protein BW45_07165, partial [Agrobacterium tumefaciens]	Agrobacterium tumefaciens	358	bacteria
Gene.38660::k141_48471::g.38660::m.38660	258	gi|737224259|ref|WP_035208889.1|	292	258	99.225	0	LysR family transcriptional regulator [Agrobacterium tumefaciens]	Agrobacterium tumefaciens	358	bacteria
Gene.38678::k141_18357::g.38678::m.38678	201	gi|618828275|gb|KAJ36676.1|	241	200	100	1.26e-146	GntR family transcriptional regulator [Agrobacterium tumefaciens]	Agrobacterium tumefaciens	358	bacteria
Gene.39034::k141_44787::g.39034::m.39034	267	gi|1701643682|ref|WP_142188002.1|	266	266	98.872	0	helix-turn-helix domain-containing protein [Agrobacterium tumefaciens]	Agrobacterium tumefaciens	358	bacteria
Gene.39547::k141_10815::g.39547::m.39547	222	gi|987876398|ref|WP_060942505.1|	316	221	100	3.05e-161	LysR family transcriptional regulator [Agrobacterium tumefaciens]	Agrobacterium tumefaciens	358	bacteria
Gene.41696::k141_39490::g.41696::m.41696	232	gi|618828869|gb|KAJ37132.1|	586	232	100	2.21e-164	chemotaxis protein, partial [Agrobacterium tumefaciens]	Agrobacterium tumefaciens	358	bacteria
Gene.42240::k141_5713::g.42240::m.42240	246	gi|618824843|gb|KAJ33849.1|	359	246	100	2.55e-178	adenylate cyclase, partial [Agrobacterium tumefaciens]	Agrobacterium tumefaciens	358	bacteria
Gene.43673::k141_29748::g.43673::m.43673	218	gi|987876052|ref|WP_060942159.1|	578	217	100	1.83e-143	PAS domain S-box protein [Agrobacterium tumefaciens]	Agrobacterium tumefaciens	358	bacteria
Gene.44258::k141_58369::g.44258::m.44258	216	gi|987876245|ref|WP_060942352.1|	359	204	100	9.11e-141	TIGR01620 family protein [Agrobacterium tumefaciens]	Agrobacterium tumefaciens	358	bacteria
Gene.44455::k141_25769::g.44455::m.44455	205	gi|737225925|ref|WP_035210323.1|	274	204	100	3.34e-150	5-dehydro-4-deoxy-D-glucuronate isomerase [Agrobacterium tumefaciens]	Agrobacterium tumefaciens	358	bacteria
Gene.44644::k141_7141::g.44644::m.44644	469	gi|737224713|ref|WP_035209317.1|	850	469	99.787	0	GAF domain-containing protein [Agrobacterium tumefaciens]	Agrobacterium tumefaciens	358	bacteria
Gene.45022::k141_20695::g.45022::m.45022	247	gi|710489|gb|AAC41432.1|	1189	224	50.893	5.93e-47	celE [Agrobacterium tumefaciens]	Agrobacterium tumefaciens	358	bacteria
Gene.46174::k141_52840::g.46174::m.46174	202	gi|737224292|ref|WP_035208919.1|	812	202	100	7.27e-135	DUF1217 domain-containing protein [Agrobacterium tumefaciens]	Agrobacterium tumefaciens	358	bacteria
Gene.46174::k141_52840::g.46174::m.46174	202	gi|737224292|ref|WP_035208919.1|	812	176	30.114	3.75e-15	DUF1217 domain-containing protein [Agrobacterium tumefaciens]	Agrobacterium tumefaciens	358	bacteria
Gene.46174::k141_52840::g.46174::m.46174	202	gi|737224292|ref|WP_035208919.1|	812	183	31.694	1.59e-14	DUF1217 domain-containing protein [Agrobacterium tumefaciens]	Agrobacterium tumefaciens	358	bacteria
Gene.46174::k141_52840::g.46174::m.46174	202	gi|737224292|ref|WP_035208919.1|	812	91	29.67	0.000124	DUF1217 domain-containing protein [Agrobacterium tumefaciens]	Agrobacterium tumefaciens	358	bacteria
Gene.47468::k141_52883::g.47468::m.47468	438	gi|737224423|ref|WP_035209046.1|	590	438	100	0	hypothetical protein [Agrobacterium tumefaciens]	Agrobacterium tumefaciens	358	bacteria
Gene.47478::k141_8939::g.47478::m.47478	321	gi|737223024|ref|WP_035207671.1|	362	321	100	0	LPS export ABC transporter permease LptG [Agrobacterium tumefaciens]	Agrobacterium tumefaciens	358	bacteria
Gene.47487::k141_33940::g.47487::m.47487	207	gi|737222489|ref|WP_035207152.1|	230	206	100	6.03e-152	GNAT family N-acetyltransferase [Agrobacterium tumefaciens]	Agrobacterium tumefaciens	358	bacteria
Gene.47741::k141_22487::g.47741::m.47741	271	gi|737226225|ref|WP_035210604.1|	308	270	100	0	response regulator transcription factor [Agrobacterium tumefaciens]	Agrobacterium tumefaciens	358	bacteria
Gene.47870::k141_43513::g.47870::m.47870	253	gi|618827159|gb|KAJ35750.1|	754	252	97.222	3.27e-174	hypothetical protein BW45_26695, partial [Agrobacterium tumefaciens]	Agrobacterium tumefaciens	358	bacteria
Gene.50119::k141_26045::g.50119::m.50119	256	gi|987876282|ref|WP_060942389.1|	471	255	100	0	UDP-N-acetylmuramate--L-alanine ligase [Agrobacterium tumefaciens]	Agrobacterium tumefaciens	358	bacteria
Gene.50412::k141_41738::g.50412::m.50412	225	gi|618827645|gb|KAJ36159.1|	266	225	100	3.49e-158	multidrug ABC transporter substrate-binding protein, partial [Agrobacterium tumefaciens]	Agrobacterium tumefaciens	358	bacteria
Gene.50963::k141_20889::g.50963::m.50963	244	gi|737226467|ref|WP_035210843.1|	445	239	100	1.41e-172	serine hydrolase [Agrobacterium tumefaciens]	Agrobacterium tumefaciens	358	bacteria
Gene.52565::k141_47720::g.52565::m.52565	232	gi|737222080|ref|WP_035206747.1|	320	229	98.253	6.57e-158	nitronate monooxygenase [Agrobacterium tumefaciens]	Agrobacterium tumefaciens	358	bacteria
Gene.52604::k141_3336::g.52604::m.52604	288	gi|618824776|gb|KAJ33799.1|	522	267	100	0	chemotaxis protein, partial [Agrobacterium tumefaciens]	Agrobacterium tumefaciens	358	bacteria
Gene.52667::k141_51620::g.52667::m.52667	258	gi|737221953|ref|WP_035206621.1|	262	258	99.612	0	alpha/beta hydrolase [Agrobacterium tumefaciens]	Agrobacterium tumefaciens	358	bacteria
Gene.53540::k141_7460::g.53540::m.53540	225	gi|618827884|gb|KAJ36377.1|	396	225	99.556	4.59e-160	4-amino-4-deoxychorismate lyase, partial [Agrobacterium tumefaciens]	Agrobacterium tumefaciens	358	bacteria
Gene.55136::k141_55520::g.55136::m.55136	337	gi|1173203599|ref|WP_081093417.1|	1233	336	99.702	0	response regulator [Agrobacterium tumefaciens]	Agrobacterium tumefaciens	358	bacteria
Gene.57175::k141_30165::g.57175::m.57175	318	gi|1634455077|ref|WP_137040137.1|	524	317	99.685	0	ABC transporter substrate-binding protein [Agrobacterium tumefaciens]	Agrobacterium tumefaciens	358	bacteria
Gene.57310::k141_18763::g.57310::m.57310	494	gi|737224598|ref|WP_035209210.1|	569	493	100	0	2-isopropylmalate synthase [Agrobacterium tumefaciens]	Agrobacterium tumefaciens	358	bacteria
Gene.57770::k141_48940::g.57770::m.57770	214	gi|635307261|emb|CDN93455.1|	671	212	98.585	4.84e-150	Mu transposase [Agrobacterium tumefaciens]	Agrobacterium tumefaciens	358	bacteria
Gene.57823::k141_30204::g.57823::m.57823	295	gi|737224813|ref|WP_035209407.1|	365	295	99.322	0	chorismate synthase [Agrobacterium tumefaciens]	Agrobacterium tumefaciens	358	bacteria
Gene.58445::k141_31839::g.58445::m.58445	208	gi|737225890|ref|WP_035210299.1|	294	208	100	2.15e-144	ABC transporter permease subunit [Agrobacterium tumefaciens]	Agrobacterium tumefaciens	358	bacteria
Gene.60539::k141_14618::g.60539::m.60539	612	gi|737227198|ref|WP_035211563.1|	929	611	99.182	0	bifunctional aconitate hydratase 2/2-methylisocitrate dehydratase [Agrobacterium tumefaciens]	Agrobacterium tumefaciens	358	bacteria
Gene.61572::k141_14662::g.61572::m.61572	344	gi|987876318|ref|WP_060942425.1|	383	344	99.709	0	glycosyl transferase [Agrobacterium tumefaciens]	Agrobacterium tumefaciens	358	bacteria
Gene.61604::k141_14663::g.61604::m.61604	256	gi|1415759396|emb|SPZ36247.1|	81	60	85	1.07e-24	Uncharacterised protein [Agrobacterium tumefaciens]	Agrobacterium tumefaciens	358	bacteria
Gene.61990::k141_9427::g.61990::m.61990	257	gi|737225013|ref|WP_035209587.1|	295	256	97.656	0	aldose 1-epimerase [Agrobacterium tumefaciens]	Agrobacterium tumefaciens	358	bacteria
Gene.62651::k141_14728::g.62651::m.62651	276	gi|987876184|ref|WP_060942291.1|	511	276	99.638	0	ABC transporter substrate-binding protein [Agrobacterium tumefaciens]	Agrobacterium tumefaciens	358	bacteria
Gene.63500::k141_28638::g.63500::m.63500	335	gi|737221852|ref|WP_035206520.1|	406	334	100	0	phosphopentomutase [Agrobacterium tumefaciens]	Agrobacterium tumefaciens	358	bacteria
Gene.63825::k141_14807::g.63825::m.63825	230	gi|737227550|ref|WP_035211904.1|	208	202	100	2.57e-148	DUF922 domain-containing protein [Agrobacterium tumefaciens]	Agrobacterium tumefaciens	358	bacteria
Gene.64368::k141_35974::g.64368::m.64368	409	gi|1046558946|ref|WP_065658235.1|	400	400	86.5	0	Mu P family protein [Agrobacterium tumefaciens]	Agrobacterium tumefaciens	358	bacteria
Gene.64947::k141_40255::g.64947::m.64947	224	gi|737225780|ref|WP_035210224.1|	427	224	100	1.35e-157	FAD-binding oxidoreductase [Agrobacterium tumefaciens]	Agrobacterium tumefaciens	358	bacteria
Gene.66377::k141_49412::g.66377::m.66377	254	gi|1172339979|ref|WP_080723254.1|	484	254	100	0	IS21 family transposase [Agrobacterium tumefaciens]	Agrobacterium tumefaciens	358	bacteria
Gene.66783::k141_30666::g.66783::m.66783	319	gi|1173203687|ref|WP_081093466.1|	1247	319	99.687	0	hemagglutinin [Agrobacterium tumefaciens]	Agrobacterium tumefaciens	358	bacteria
Gene.67485::k141_32444::g.67485::m.67485	258	gi|737224732|ref|WP_035209335.1|	257	257	99.611	0	N-formylglutamate amidohydrolase [Agrobacterium tumefaciens]	Agrobacterium tumefaciens	358	bacteria
Gene.67962::k141_49644::g.67962::m.67962	303	gi|1173203635|ref|WP_081093439.1|	424	302	93.709	0	polyhydroxyalkanoate depolymerase [Agrobacterium tumefaciens]	Agrobacterium tumefaciens	358	bacteria
Gene.68252::k141_26665::g.68252::m.68252	335	gi|737224309|ref|WP_035208936.1|	425	318	99.686	0	3-phosphoshikimate 1-carboxyvinyltransferase [Agrobacterium tumefaciens]	Agrobacterium tumefaciens	358	bacteria
Gene.57220::k141_43908::g.57220::m.57220	364	gi|1172495612|ref|WP_080866986.1|	596	259	73.359	7.14e-126	DUF2793 domain-containing protein [Agrobacterium tumefaciens]	Agrobacterium tumefaciens	358;1183424	bacteria
Gene.24538::k141_4901::g.24538::m.24538	301	gi|489618513|ref|WP_003522953.1|	324	270	77.037	1.91e-151	ABC transporter substrate-binding protein [Agrobacterium tumefaciens]	Agrobacterium tumefaciens	358;1281779	bacteria
Gene.33078::k141_12394::g.33078::m.33078	427	gi|618826315|gb|KAJ35038.1|	554	427	99.766	0	iron ABC transporter permease [Agrobacterium tumefaciens]	Agrobacterium tumefaciens	358;648995	bacteria
Gene.55874::k141_3467::g.55874::m.55874	333	gi|355537403|gb|EHH06663.1|	595	333	99.399	0	two component sensor kinase [Agrobacterium tumefaciens CCNWGS0286]	Agrobacterium tumefaciens CCNWGS0286	1082932	bacteria
Gene.14452::k141_57843::g.14452::m.14452	206	gi|338823869|gb|EGP57836.1|	202	200	95.5	5.96e-141	hypothetical protein Agau_C100207 [Agrobacterium tumefaciens F2]	Agrobacterium tumefaciens F2	1050720	bacteria
Gene.27897::k141_50752::g.27897::m.27897	265	gi|338820463|gb|EGP54435.1|	42	29	89.655	1.5e-07	hypothetical protein Agau_L400003 [Agrobacterium tumefaciens F2]	Agrobacterium tumefaciens F2	1050720	bacteria
Gene.68966::k141_36410::g.68966::m.68966	211	gi|338820394|gb|EGP54367.1|	200	200	100	3.19e-140	hypothetical protein Agau_P100105 (plasmid) [Agrobacterium tumefaciens F2]	Agrobacterium tumefaciens F2	1050720;1118451;1234597	bacteria
Gene.24108::k141_4873::g.24108::m.24108	213	gi|586950294|gb|AHK02083.1|	201	201	94.527	2.38e-136	acetyltransferase [Agrobacterium tumefaciens LBA4213 (Ach5)]	Agrobacterium tumefaciens LBA4213 (Ach5)	1435057	bacteria
Gene.63174::k141_14765::g.63174::m.63174	203	gi|586949196|gb|AHK00985.1|	44	44	86.364	3.02e-16	hypothetical protein X971_1095 [Agrobacterium tumefaciens LBA4213 (Ach5)]	Agrobacterium tumefaciens LBA4213 (Ach5)	1435057	bacteria
Gene.56762::k141_39830::g.56762::m.56762	537	gi|1160269896|emb|CUX24361.1|	733	330	24.242	0.069	hypothetical protein AGR4B_Cc61177 [Agrobacterium tumefaciens str. CFBP 5621]	Agrobacterium tumefaciens str. CFBP 5621	1183422	bacteria
Gene.64770::k141_26562::g.64770::m.64770	814	gi|1160324193|emb|CUX58436.1|	428	399	41.604	5.04e-60	hypothetical protein AGR4C_Lc50192 [Agrobacterium tumefaciens str. Kerr 14]	Agrobacterium tumefaciens str. Kerr 14	1183424	bacteria
Gene.3878::k141_27042::g.3878::m.3878	215	gi|1079363872|ref|WP_070150257.1|	310	177	53.672	1.26e-59	hypothetical protein [Agrobacterium vitis]	Agrobacterium vitis	373	bacteria
Gene.4444::k141_4078::g.4444::m.4444	258	gi|1095631564|gb|OHZ25725.1|	108	103	77.67	7.64e-48	hypothetical protein BBK91_06835 [Agrobacterium vitis]	Agrobacterium vitis	373	bacteria
Gene.27547::k141_56635::g.27547::m.27547	212	gi|303296070|gb|EFL90428.1|	196	155	28.387	4.35e-05	hypothetical protein R2A130_0505 [Ahrensia sp. R2A130]	Ahrensia sp. R2A130	744979	bacteria
Gene.56819::k141_39830::g.56819::m.56819	224	gi|403120570|gb|EJY54942.1|	284	224	32.143	8.31e-29	aminotransferase class I and II [Alicyclobacillus hesperidum URH17-3-68]	Alicyclobacillus hesperidum URH17-3-68	1200346	bacteria
Gene.48102::k141_37812::g.48102::m.48102	248	gi|524573793|emb|CDC95803.1|	626	165	27.273	0.49	unknown [Alistipes sp. CAG:268]	Alistipes sp. CAG:268	1262693	bacteria
Gene.39271::k141_8737::g.39271::m.39271	492	gi|524606553|emb|CDD24817.1|	822	348	30.747	2.36e-18	putative uncharacterized protein [Alistipes sp. CAG:29]	Alistipes sp. CAG:29	1262694	bacteria
Gene.17992::k141_31202::g.17992::m.17992	331	gi|524231650|emb|CCZ96156.1|	581	284	36.268	5.58e-22	unknown [Alistipes sp. CAG:53]	Alistipes sp. CAG:53	1262697	bacteria
Gene.13719::k141_36853::g.13719::m.13719	226	gi|1729823922|ref|WP_148217506.1|	641	107	35.514	7.42e-06	hypothetical protein [Allochromatium vinosum]	Allochromatium vinosum	1049	bacteria
Gene.43720::k141_22315::g.43720::m.43720	353	gi|1176545475|ref|WP_082372466.1|	1129	251	33.865	1.23e-17	hypothetical protein [alpha proteobacterium AAP38]	alpha proteobacterium AAP38	1523418	bacteria
Gene.55903::k141_45456::g.55903::m.55903	342	gi|159180740|gb|EDP65259.1|	525	319	50.47	2.84e-94	hypothetical protein BAL199_01894 [alpha proteobacterium BAL199]	alpha proteobacterium BAL199	331869	bacteria
Gene.61198::k141_48980::g.61198::m.61198	447	gi|159178393|gb|EDP62935.1|	486	388	29.381	7.42e-29	hypothetical protein BAL199_18821 [alpha proteobacterium BAL199]	alpha proteobacterium BAL199	331869	bacteria
Gene.15614::k141_46588::g.15614::m.15614	309	gi|640421497|ref|WP_024899730.1|	308	308	100	0	MULTISPECIES: phosphonate ABC transporter, permease protein PhnE [Alphaproteobacteria]	Alphaproteobacteria	28211;195105;2420311	bacteria
Gene.15617::k141_46588::g.15617::m.15617	287	gi|640421499|ref|WP_024899731.1|	286	286	100	0	MULTISPECIES: phosphonate ABC transporter, permease protein PhnE [Alphaproteobacteria]	Alphaproteobacteria	28211;195105;2420311	bacteria
Gene.15621::k141_46588::g.15621::m.15621	262	gi|1376233673|ref|WP_107327987.1|	224	224	100	2.4e-163	MULTISPECIES: chloramphenicol acetyltransferase [Alphaproteobacteria]	Alphaproteobacteria	28211;195105;2420311	bacteria
Gene.66925::k141_45970::g.66925::m.66925	249	gi|640421465|ref|WP_024899717.1|	248	248	100	4.31e-180	MULTISPECIES: phosphonate metabolism transcriptional regulator PhnF [Alphaproteobacteria]	Alphaproteobacteria	28211;195105;2420311	bacteria
Gene.53149::k141_20959::g.53149::m.53149	337	gi|489590784|ref|WP_003495228.1|	336	336	100	0	MULTISPECIES: DNA-directed RNA polymerase subunit alpha [Alphaproteobacteria]	Alphaproteobacteria	358;359;28211;160699;424182;439366;477195;477196;477197;648995;1050720;1082932;1183412;1183413;1183422;1183423;1183424;1183425;1183426;1183427;1183428;1183432;1183434;1183435;1183436;1229491;1279030;1279031;1281779;1315272;1336742;1336743;1345498;1378077;1510041;1604021;1643810;1701910;1735675;1736231;1736278;1736312;1736332;1736563;1736577;1752526;1764556;1805001;1869170;1914541;1923829;2137760;…	bacteria
Gene.68962::k141_36410::g.68962::m.68962	307	gi|489596657|ref|WP_003501100.1|	306	306	100	0	MULTISPECIES: LysR family transcriptional regulator [Alphaproteobacteria]	Alphaproteobacteria	358;391;529;28211;121719;146474;648995;1050720;1120688;1120689;1234597;1345498;1510041;1736420;1736577;1869170;1873176;1969813;2420311;2607032	bacteria
Gene.68965::k141_36410::g.68965::m.68965	269	gi|493519232|ref|WP_006473411.1|	268	268	100	0	MULTISPECIES: phosphonate ABC transporter, permease protein PhnE [Alphaproteobacteria]	Alphaproteobacteria	358;391;529;28211;121719;648995;686597;1118451;1120688;1120689;1183432;1234597;1345498;1510041;1643810;1736420;1736577;1869170;1873176;1969813;2420311;2607032	bacteria
Gene.47613::k141_43501::g.47613::m.47613	227	gi|1671594084|gb|TMJ21869.1|	876	228	38.596	5.8e-27	hypothetical protein E6G95_21455 [Alphaproteobacteria bacterium]	Alphaproteobacteria bacterium	1913988	bacteria
Gene.60214::k141_22991::g.60214::m.60214	285	gi|1671641565|gb|TMJ57217.1|	382	99	33.333	0.077	hypothetical protein E6G90_03590 [Alphaproteobacteria bacterium]	Alphaproteobacteria bacterium	1913988	bacteria
Gene.20287::k141_17793::g.20287::m.20287	203	gi|1113169862|gb|OJU42735.1|	306	86	33.721	1.4	hypothetical protein BGN99_06620 [Alphaproteobacteria bacterium 65-37]	Alphaproteobacteria bacterium 65-37	1895711	bacteria
Gene.52056::k141_18465::g.52056::m.52056	255	gi|1347653450|gb|PPR62375.1|	264	168	25.595	1.4	3'(2'),5'-bisphosphate nucleotidase CysQ [Alphaproteobacteria bacterium MarineAlpha3_Bin3]	Alphaproteobacteria bacterium MarineAlpha3_Bin3	2013069	bacteria
Gene.16494::k141_48263::g.16494::m.16494	263	gi|1488266014|ref|WP_120716746.1|	221	129	31.783	0.64	LPS export ABC transporter periplasmic protein LptC [Altererythrobacter sp. NS1]	Altererythrobacter sp. NS1	2338327	bacteria
Gene.5977::k141_8022::g.5977::m.5977	217	gi|928390764|gb|KPC51267.1|	368	205	45.366	3.52e-17	hypothetical protein WG78_15660 [Amantichitinum ursilacus]	Amantichitinum ursilacus	857265	bacteria
Gene.13839::k141_57796::g.13839::m.13839	389	gi|1716100388|gb|TWH28638.1|	232	203	24.631	0.04	hypothetical protein L611_000400000740 [Aminobacter sp. J15]	Aminobacter sp. J15	935260	bacteria
Gene.38369::k141_60436::g.38369::m.38369	297	gi|1707538286|ref|WP_143202457.1|	277	135	33.333	0.28	MULTISPECIES: hypothetical protein [Amycolatopsis]	Amycolatopsis	1813;208439	bacteria
Gene.46044::k141_3111::g.46044::m.46044	328	gi|522132691|ref|WP_020643900.1|	491	326	50.307	1.49e-108	hypothetical protein [Amycolatopsis balhimycina]	Amycolatopsis balhimycina	208443;1081091	bacteria
Gene.17869::k141_54203::g.17869::m.17869	204	gi|1707134200|ref|WP_143055371.1|	111	54	33.333	7.3	hypothetical protein [Amycolatopsis lurida]	Amycolatopsis lurida	31959	bacteria
Gene.1415::k141_13488::g.1415::m.1415	228	gi|1197720808|ref|WP_086673495.1|	411	93	34.409	0.33	RNA polymerase sigma factor [Amycolatopsis pretoriensis]	Amycolatopsis pretoriensis	218821	bacteria
Gene.10205::k141_40598::g.10205::m.10205	396	gi|1101127446|gb|OIO84568.1|	175	101	33.663	7.7	triose-phosphate isomerase [Anaerolineae bacterium CG2_30_58_95]	Anaerolineae bacterium CG2_30_58_95	1805004	bacteria
Gene.6332::k141_42312::g.6332::m.6332	254	gi|1463913944|ref|WP_116780713.1|	531	95	27.368	8.4	amidohydrolase [Anaerolineales bacterium]	Anaerolineales bacterium	2073117	bacteria
Gene.15764::k141_42457::g.15764::m.15764	203	gi|1559813100|ref|WP_128332104.1|	223	110	26.364	3.4	ABC transporter ATP-binding protein [Apibacter sp. HY039]	Apibacter sp. HY039	2501476	bacteria
Gene.22717::k141_13915::g.22717::m.22717	260	gi|1598030514|ref|WP_133674912.1|	704	142	26.056	5.9	hypothetical protein [Aquamicrobium defluvii]	Aquamicrobium defluvii	69279	bacteria
Gene.8314::k141_42353::g.8314::m.8314	204	gi|1210036491|emb|SNB77426.1|	73	57	47.368	0.002	hypothetical protein SAMN07250955_11678 [Arboricoccus pini]	Arboricoccus pini	1963835	bacteria
Gene.9300::k141_2111::g.9300::m.9300	736	gi|916788835|ref|WP_051395891.1|	735	735	99.456	0	MULTISPECIES: TonB-dependent receptor [Asaia]	Asaia	91914	bacteria
Gene.9302::k141_2111::g.9302::m.9302	588	gi|1175318856|ref|WP_081866650.1|	553	553	99.819	0	MULTISPECIES: hypothetical protein [Asaia]	Asaia	91914	bacteria
Gene.25257::k141_4937::g.25257::m.25257	300	gi|1175318992|ref|WP_081866786.1|	297	299	73.579	1.44e-161	MULTISPECIES: SPOR domain-containing protein [Asaia]	Asaia	91914	bacteria
Gene.25990::k141_50680::g.25990::m.25990	300	gi|1175318992|ref|WP_081866786.1|	297	299	71.906	1.64e-157	MULTISPECIES: SPOR domain-containing protein [Asaia]	Asaia	91914	bacteria
Gene.26229::k141_25454::g.26229::m.26229	714	gi|1175318968|ref|WP_081866762.1|	678	646	78.328	0	MULTISPECIES: GAF domain-containing protein [Asaia]	Asaia	91914	bacteria
Gene.32737::k141_34995::g.32737::m.32737	522	gi|1175318997|ref|WP_081866791.1|	524	524	96.947	0	MULTISPECIES: DUF2213 domain-containing protein [Asaia]	Asaia	91914	bacteria
Gene.5632::k141_46273::g.5632::m.5632	507	gi|917151003|ref|WP_051757715.1|	486	466	72.961	0	MULTISPECIES: outer membrane beta-barrel protein [Asaia]	Asaia	91914;1231624;1382230	bacteria
Gene.55339::k141_41881::g.55339::m.55339	248	gi|737463897|ref|WP_035443908.1|	247	247	90.283	9.58e-160	MULTISPECIES: response regulator transcription factor [Asaia]	Asaia	91914;1231624;1382230	bacteria
Gene.41561::k141_52729::g.41561::m.41561	207	gi|1011245692|ref|WP_062164660.1|	71	71	97.183	2.58e-38	MULTISPECIES: hypothetical protein [Asaia]	Asaia	91914;1231624;2067395	bacteria
Gene.19307::k141_59970::g.19307::m.19307	267	gi|665873015|ref|WP_031240222.1|	264	258	73.256	1.25e-129	MULTISPECIES: hypothetical protein [Asaia]	Asaia	91914;1382230	bacteria
Gene.44779::k141_33838::g.44779::m.44779	373	gi|916788796|ref|WP_051395852.1|	376	372	91.935	0	MULTISPECIES: AI-2E family transporter [Asaia]	Asaia	91914;1382230	bacteria
Gene.67016::k141_42077::g.67016::m.67016	263	gi|737460868|ref|WP_035440969.1|	262	262	100	0	MULTISPECIES: flagellar basal-body rod protein FlgG [Asaia]	Asaia	91914;2067395	bacteria
Gene.30834::k141_2774::g.30834::m.30834	446	gi|565897950|ref|WP_023977562.1|	712	447	96.868	0	MULTISPECIES: cell division protein FtsI [Asaia]	Asaia	91914;406101	bacteria
Gene.32745::k141_34995::g.32745::m.32745	324	gi|565897549|ref|WP_023977161.1|	294	294	97.959	0	MULTISPECIES: hypothetical protein [Asaia]	Asaia	91914;406101	bacteria
Gene.32749::k141_34995::g.32749::m.32749	261	gi|565897567|ref|WP_023977179.1|	260	260	96.923	0	MULTISPECIES: hypothetical protein [Asaia]	Asaia	91914;406101	bacteria
Gene.32751::k141_34995::g.32751::m.32751	223	gi|565897548|ref|WP_023977160.1|	222	222	98.649	3.47e-157	MULTISPECIES: translation initiation factor IF-2 [Asaia]	Asaia	91914;406101	bacteria
Gene.10213::k141_40598::g.10213::m.10213	284	gi|565898326|ref|WP_023977934.1|	283	283	86.219	1.13e-168	MULTISPECIES: ABC transporter permease [Asaia]	Asaia	91914;406101;1231624;1382230	bacteria
Gene.29503::k141_50772::g.29503::m.29503	467	gi|565897961|ref|WP_023977573.1|	466	465	94.839	0	MULTISPECIES: cell division protein FtsA [Asaia]	Asaia	91914;406101;1231624;1382230	bacteria
Gene.49726::k141_11286::g.49726::m.49726	203	gi|565898936|ref|WP_023978537.1|	132	132	97.727	2.6e-86	MULTISPECIES: DNA-directed RNA polymerase subunit omega [Asaia]	Asaia	91914;406101;1231624;1382230	bacteria
Gene.5352::k141_44150::g.5352::m.5352	218	gi|565899399|ref|WP_023978989.1|	178	178	100	2.1e-125	MULTISPECIES: 50S ribosomal protein L6 [Asaia]	Asaia	91914;406101;1231624;1382230;2067395	bacteria
Gene.5209::k141_4102::g.5209::m.5209	314	gi|565897898|ref|WP_023977510.1|	313	313	98.403	0	MULTISPECIES: ABC transporter substrate-binding protein [Asaia]	Asaia	91914;406101;1382230	bacteria
Gene.18793::k141_44479::g.18793::m.18793	399	gi|565899756|ref|WP_023979335.1|	336	336	69.345	7.35e-173	MULTISPECIES: hypothetical protein [Asaia]	Asaia	91914;406101;1382230	bacteria
Gene.22556::k141_17803::g.22556::m.22556	444	gi|565897970|ref|WP_023977581.1|	441	443	93.905	0	MULTISPECIES: phage portal protein [Asaia]	Asaia	91914;406101;1382230	bacteria
Gene.29501::k141_50772::g.29501::m.29501	496	gi|565897962|ref|WP_023977574.1|	491	495	91.515	0	MULTISPECIES: cell division protein FtsZ [Asaia]	Asaia	91914;406101;1382230	bacteria
Gene.32322::k141_29556::g.32322::m.32322	442	gi|565899460|ref|WP_023979050.1|	455	455	62.857	0	MULTISPECIES: hypothetical protein [Asaia]	Asaia	91914;406101;1382230	bacteria
Gene.32736::k141_34995::g.32736::m.32736	653	gi|565897569|ref|WP_023977181.1|	732	437	78.719	0	MULTISPECIES: lytic transglycosylase [Asaia]	Asaia	91914;406101;1382230	bacteria
Gene.32736::k141_34995::g.32736::m.32736	653	gi|565897569|ref|WP_023977181.1|	732	58	81.034	1.28e-16	MULTISPECIES: lytic transglycosylase [Asaia]	Asaia	91914;406101;1382230	bacteria
Gene.32743::k141_34995::g.32743::m.32743	400	gi|565897578|ref|WP_023977190.1|	348	348	98.851	0	MULTISPECIES: DUF2184 domain-containing protein [Asaia]	Asaia	91914;406101;1382230	bacteria
Gene.32744::k141_34995::g.32744::m.32744	373	gi|565897573|ref|WP_023977185.1|	372	372	98.656	0	MULTISPECIES: DUF3383 family protein [Asaia]	Asaia	91914;406101;1382230	bacteria
Gene.44782::k141_33838::g.44782::m.44782	279	gi|565898805|ref|WP_023978406.1|	272	253	69.17	2.61e-124	MULTISPECIES: MerR family transcriptional regulator [Asaia]	Asaia	91914;406101;1382230	bacteria
Gene.51811::k141_13053::g.51811::m.51811	277	gi|565897892|ref|WP_023977504.1|	496	276	99.275	0	MULTISPECIES: Fe-S cluster assembly protein SufB [Asaia]	Asaia	91914;406101;1382230	bacteria
Gene.58218::k141_31827::g.58218::m.58218	242	gi|565900373|ref|WP_023979936.1|	242	241	89.212	1.3e-157	MULTISPECIES: dTDP-glucose pyrophosphorylase [Asaia]	Asaia	91914;406101;1382230	bacteria
Gene.56618::k141_9279::g.56618::m.56618	293	gi|565899662|ref|WP_023979248.1|	607	292	100	0	MULTISPECIES: translational GTPase TypA [Asaia]	Asaia	91914;406101;1382230;2067395	bacteria
Gene.37611::k141_43298::g.37611::m.37611	257	gi|565898433|ref|WP_023978039.1|	256	256	77.734	5.26e-148	MULTISPECIES: AAA family ATPase [Asaia]	Asaia	91914;91915;406101;1231624;1382230	bacteria
Gene.4499::k141_11581::g.4499::m.4499	235	gi|647532081|ref|WP_025822245.1|	213	213	86.385	8.54e-135	imidazole glycerol phosphate synthase subunit HisH [Asaia astilbis]	Asaia astilbis	610244	bacteria
Gene.8741::k141_57699::g.8741::m.8741	251	gi|916921518|ref|WP_051528230.1|	247	244	88.525	1.49e-157	nucleoside triphosphate pyrophosphohydrolase [Asaia astilbis]	Asaia astilbis	610244	bacteria
Gene.10214::k141_40598::g.10214::m.10214	281	gi|737806421|ref|WP_035774005.1|	233	233	87.554	1.78e-150	7-cyano-7-deazaguanine synthase QueC [Asaia astilbis]	Asaia astilbis	610244	bacteria
Gene.19899::k141_48361::g.19899::m.19899	343	gi|737806894|ref|WP_035774478.1|	382	342	79.532	0	tail protein, partial [Asaia astilbis]	Asaia astilbis	610244	bacteria
Gene.23129::k141_40845::g.23129::m.23129	222	gi|647532003|ref|WP_025822171.1|	221	219	71.689	5.98e-109	phage tail assembly protein [Asaia astilbis]	Asaia astilbis	610244	bacteria
Gene.26941::k141_40891::g.26941::m.26941	348	gi|647535284|ref|WP_025824775.1|	347	347	94.813	0	hypothetical protein [Asaia astilbis]	Asaia astilbis	610244	bacteria
Gene.35883::k141_22123::g.35883::m.35883	235	gi|647533302|ref|WP_025823282.1|	236	231	89.61	1.81e-152	hypothetical protein [Asaia astilbis]	Asaia astilbis	610244	bacteria
Gene.42949::k141_7084::g.42949::m.42949	209	gi|916921748|ref|WP_051528460.1|	234	208	85.577	4.58e-111	hypothetical protein [Asaia astilbis]	Asaia astilbis	610244	bacteria
Gene.47683::k141_12861::g.47683::m.47683	357	gi|647534594|ref|WP_025824239.1|	356	356	73.315	1.32e-169	cobalt-precorrin-5B (C(1))-methyltransferase [Asaia astilbis]	Asaia astilbis	610244	bacteria
Gene.54580::k141_20992::g.54580::m.54580	272	gi|647533650|ref|WP_025823564.1|	271	270	91.481	0	MetQ/NlpA family ABC transporter substrate-binding protein [Asaia astilbis]	Asaia astilbis	610244	bacteria
Gene.54835::k141_43820::g.54835::m.54835	255	gi|647532040|ref|WP_025822204.1|	254	254	80.709	2.86e-151	hypothetical protein [Asaia astilbis]	Asaia astilbis	610244	bacteria
Gene.56501::k141_35694::g.56501::m.56501	398	gi|647534649|ref|WP_025824280.1|	397	397	87.657	0	amine dehydrogenase [Asaia astilbis]	Asaia astilbis	610244	bacteria
Gene.58943::k141_9300::g.58943::m.58943	210	gi|647534633|ref|WP_025824268.1|	242	196	92.857	1.87e-131	hypothetical protein [Asaia astilbis]	Asaia astilbis	610244	bacteria
Gene.58963::k141_53367::g.58963::m.58963	465	gi|647535475|ref|WP_025824897.1|	495	463	92.441	0	AAA family ATPase [Asaia astilbis]	Asaia astilbis	610244	bacteria
Gene.58964::k141_53367::g.58964::m.58964	312	gi|916921860|ref|WP_051528572.1|	197	146	95.205	7.67e-98	hypothetical protein [Asaia astilbis]	Asaia astilbis	610244	bacteria
Gene.4501::k141_11581::g.4501::m.4501	224	gi|1501316423|ref|WP_122039534.1|	431	222	93.243	2.06e-139	1-(5-phosphoribosyl)-5-[(5-phosphoribosylamino)methylideneamino]imidazole-4-carboxamide isomerase [Asaia bogorensis]	Asaia bogorensis	91915	bacteria
Gene.972::k141_21116::g.972::m.972	389	gi|1501317804|ref|WP_122040195.1|	383	388	75.258	0	autotransporter strand-loop-strand O-heptosyltransferase [Asaia bogorensis]	Asaia bogorensis	91915	bacteria
Gene.1189::k141_55646::g.1189::m.1189	480	gi|1501350818|ref|WP_122048995.1|	479	479	84.969	0	calcium-binding protein [Asaia bogorensis]	Asaia bogorensis	91915	bacteria
Gene.1529::k141_53776::g.1529::m.1529	489	gi|1501350446|ref|WP_122048820.1|	481	475	56.421	0	hypothetical protein [Asaia bogorensis]	Asaia bogorensis	91915	bacteria
Gene.3466::k141_7875::g.3466::m.3466	411	gi|1501350818|ref|WP_122048995.1|	479	410	82.683	0	calcium-binding protein [Asaia bogorensis]	Asaia bogorensis	91915	bacteria
Gene.3501::k141_19422::g.3501::m.3501	212	gi|1501314936|ref|WP_122038745.1|	299	162	91.975	6.06e-105	myo-inosose-2 dehydratase [Asaia bogorensis]	Asaia bogorensis	91915	bacteria
Gene.4497::k141_11581::g.4497::m.4497	286	gi|1501316425|ref|WP_122039535.1|	373	285	96.14	0	site-specific integrase [Asaia bogorensis]	Asaia bogorensis	91915	bacteria
Gene.4693::k141_21151::g.4693::m.4693	336	gi|1011245876|ref|WP_062164844.1|	367	334	88.323	0	hypothetical protein [Asaia bogorensis]	Asaia bogorensis	91915	bacteria
Gene.4699::k141_21151::g.4699::m.4699	204	gi|1501353046|ref|WP_122050321.1|	187	171	74.854	1.11e-80	Smr/MutS family protein [Asaia bogorensis]	Asaia bogorensis	91915	bacteria
Gene.8086::k141_17439::g.8086::m.8086	299	gi|1501351486|ref|WP_122049316.1|	294	290	79.31	5.47e-173	class I SAM-dependent methyltransferase [Asaia bogorensis]	Asaia bogorensis	91915	bacteria
Gene.8423::k141_13627::g.8423::m.8423	436	gi|1501352642|ref|WP_122049918.1|	435	435	98.161	0	DNA packaging protein [Asaia bogorensis]	Asaia bogorensis	91915	bacteria
Gene.8428::k141_13627::g.8428::m.8428	385	gi|1501314620|ref|WP_122038429.1|	348	348	79.023	0	phenylacetaldoxime dehydratase family protein [Asaia bogorensis]	Asaia bogorensis	91915	bacteria
Gene.8429::k141_13627::g.8429::m.8429	378	gi|1501352631|ref|WP_122049907.1|	277	259	87.645	7.99e-167	hypothetical protein [Asaia bogorensis]	Asaia bogorensis	91915	bacteria
Gene.8431::k141_13627::g.8431::m.8431	300	gi|1501314703|ref|WP_122038512.1|	275	272	80.515	6.57e-163	transporter [Asaia bogorensis]	Asaia bogorensis	91915	bacteria
Gene.8432::k141_13627::g.8432::m.8432	297	gi|1501352636|ref|WP_122049912.1|	296	296	96.284	0	hypothetical protein [Asaia bogorensis]	Asaia bogorensis	91915	bacteria
Gene.8433::k141_13627::g.8433::m.8433	293	gi|1501352625|ref|WP_122049901.1|	289	292	84.589	1.22e-180	hypothetical protein [Asaia bogorensis]	Asaia bogorensis	91915	bacteria
Gene.9142::k141_25139::g.9142::m.9142	500	gi|1501351033|ref|WP_122049096.1|	657	428	79.673	0	EAL domain-containing protein [Asaia bogorensis]	Asaia bogorensis	91915	bacteria
Gene.9916::k141_21325::g.9916::m.9916	740	gi|1501314541|ref|WP_122038351.1|	749	716	65.642	0	hypothetical protein [Asaia bogorensis]	Asaia bogorensis	91915	bacteria
Gene.10121::k141_19723::g.10121::m.10121	506	gi|1501353196|ref|WP_122050471.1|	505	507	89.941	0	carbohydrate porin [Asaia bogorensis]	Asaia bogorensis	91915	bacteria
Gene.10209::k141_40598::g.10209::m.10209	332	gi|1011244856|ref|WP_062163832.1|	334	303	67.987	1.96e-154	hypothetical protein [Asaia bogorensis]	Asaia bogorensis	91915	bacteria
Gene.10653::k141_38713::g.10653::m.10653	344	gi|1501350193|ref|WP_122048697.1|	343	343	97.959	0	methionine synthase [Asaia bogorensis]	Asaia bogorensis	91915	bacteria
Gene.11446::k141_32988::g.11446::m.11446	345	gi|1501317142|ref|WP_122039875.1|	344	344	81.686	0	KpsF/GutQ family sugar-phosphate isomerase [Asaia bogorensis]	Asaia bogorensis	91915	bacteria
Gene.12365::k141_40683::g.12365::m.12365	565	gi|1724111935|ref|WP_146926504.1|	546	532	66.541	0	glycoside hydrolase family 32 protein [Asaia bogorensis]	Asaia bogorensis	91915	bacteria
Gene.12370::k141_40683::g.12370::m.12370	371	gi|1501353315|ref|WP_122050590.1|	910	345	81.739	1.16e-180	sensor histidine kinase KdpD [Asaia bogorensis]	Asaia bogorensis	91915	bacteria
Gene.12376::k141_40683::g.12376::m.12376	233	gi|1179988647|ref|WP_083511001.1|	579	211	90.047	1.37e-138	glycoside hydrolase 68 family protein [Asaia bogorensis]	Asaia bogorensis	91915	bacteria
Gene.12687::k141_8214::g.12687::m.12687	854	gi|1501315911|ref|WP_122039285.1|	852	852	90.962	0	GAF domain-containing protein [Asaia bogorensis]	Asaia bogorensis	91915	bacteria
Gene.13773::k141_21472::g.13773::m.13773	365	gi|1501352173|ref|WP_122049647.1|	329	322	83.54	0	sugar phosphate isomerase/epimerase [Asaia bogorensis]	Asaia bogorensis	91915	bacteria
Gene.15242::k141_50597::g.15242::m.15242	500	gi|1501314575|ref|WP_122038384.1|	499	499	96.794	0	efflux transporter outer membrane subunit [Asaia bogorensis]	Asaia bogorensis	91915	bacteria
Gene.15500::k141_19825::g.15500::m.15500	482	gi|1501351884|ref|WP_122049510.1|	481	481	97.713	0	chromosomal replication initiator protein DnaA [Asaia bogorensis]	Asaia bogorensis	91915	bacteria
Gene.15653::k141_40811::g.15653::m.15653	378	gi|1501315327|ref|WP_122039007.1|	377	377	93.899	0	sensor domain-containing protein [Asaia bogorensis]	Asaia bogorensis	91915	bacteria
Gene.17860::k141_54203::g.17860::m.17860	485	gi|1501351066|ref|WP_122049112.1|	484	484	87.397	0	HlyD family type I secretion periplasmic adaptor subunit [Asaia bogorensis]	Asaia bogorensis	91915	bacteria
Gene.17864::k141_54203::g.17864::m.17864	313	gi|1501351072|ref|WP_122049115.1|	308	310	82.903	0	hypothetical protein [Asaia bogorensis]	Asaia bogorensis	91915	bacteria
Gene.19295::k141_59970::g.19295::m.19295	558	gi|1724112262|ref|WP_146926795.1|	570	543	78.269	0	shufflon system plasmid conjugative transfer pilus tip adhesin PilV [Asaia bogorensis]	Asaia bogorensis	91915	bacteria
Gene.22549::k141_17803::g.22549::m.22549	1596	gi|1179988272|ref|WP_083510626.1|	1600	1600	91.75	0	transglycosylase SLT domain-containing protein [Asaia bogorensis]	Asaia bogorensis	91915	bacteria
Gene.22699::k141_13915::g.22699::m.22699	771	gi|1501316943|ref|WP_122039781.1|	770	770	94.935	0	LPS-assembly protein LptD [Asaia bogorensis]	Asaia bogorensis	91915	bacteria
Gene.22708::k141_13915::g.22708::m.22708	384	gi|1501353024|ref|WP_122050299.1|	383	383	92.428	0	LPS export ABC transporter permease LptF [Asaia bogorensis]	Asaia bogorensis	91915	bacteria
Gene.22798::k141_40833::g.22798::m.22798	992	gi|1501352835|ref|WP_122050111.1|	987	991	87.286	0	TonB-dependent receptor [Asaia bogorensis]	Asaia bogorensis	91915	bacteria
Gene.23158::k141_34767::g.23158::m.23158	1119	gi|1501316919|ref|WP_122039769.1|	1118	1117	92.659	0	glycosyltransferase [Asaia bogorensis]	Asaia bogorensis	91915	bacteria
Gene.23514::k141_44575::g.23514::m.23514	478	gi|1501351116|ref|WP_122049137.1|	476	477	70.65	0	calcium-binding protein [Asaia bogorensis]	Asaia bogorensis	91915	bacteria
Gene.25491::k141_2649::g.25491::m.25491	265	gi|1501315374|ref|WP_122039029.1|	265	252	64.286	1.27e-98	hypothetical protein [Asaia bogorensis]	Asaia bogorensis	91915	bacteria
Gene.26228::k141_25454::g.26228::m.26228	1006	gi|1724112050|ref|WP_146926606.1|	986	991	72.654	0	diguanylate cyclase [Asaia bogorensis]	Asaia bogorensis	91915	bacteria
Gene.27516::k141_1096::g.27516::m.27516	230	gi|1501315118|ref|WP_122038907.1|	345	229	98.253	1.32e-163	tRNA preQ1(34) S-adenosylmethionine ribosyltransferase-isomerase QueA [Asaia bogorensis]	Asaia bogorensis	91915	bacteria
Gene.29638::k141_20286::g.29638::m.29638	499	gi|1724112008|ref|WP_146926570.1|	492	470	72.128	0	glycoside hydrolase family 32 protein [Asaia bogorensis]	Asaia bogorensis	91915	bacteria
Gene.29641::k141_20286::g.29641::m.29641	381	gi|1501351976|ref|WP_122049553.1|	395	353	75.637	0	hypothetical protein [Asaia bogorensis]	Asaia bogorensis	91915	bacteria
Gene.29754::k141_60172::g.29754::m.29754	335	gi|1501315235|ref|WP_122038963.1|	500	342	51.462	1.28e-110	hypothetical protein [Asaia bogorensis]	Asaia bogorensis	91915	bacteria
Gene.30730::k141_6714::g.30730::m.30730	471	gi|1501316588|ref|WP_122039611.1|	365	365	89.863	0	BMP family ABC transporter substrate-binding protein [Asaia bogorensis]	Asaia bogorensis	91915	bacteria
Gene.31859::k141_52541::g.31859::m.31859	456	gi|1501318294|ref|WP_122040427.1|	451	450	91.111	0	DUF4043 domain-containing protein [Asaia bogorensis]	Asaia bogorensis	91915	bacteria
Gene.31864::k141_52541::g.31864::m.31864	353	gi|1501318281|ref|WP_122040421.1|	355	355	58.31	4.44e-141	hypothetical protein [Asaia bogorensis]	Asaia bogorensis	91915	bacteria
Gene.33279::k141_23944::g.33279::m.33279	245	gi|1501315136|ref|WP_122038915.1|	244	244	88.115	1.16e-155	metallophosphoesterase family protein [Asaia bogorensis]	Asaia bogorensis	91915	bacteria
Gene.33392::k141_60297::g.33392::m.33392	1013	gi|1179988272|ref|WP_083510626.1|	1600	970	79.175	0	transglycosylase SLT domain-containing protein [Asaia bogorensis]	Asaia bogorensis	91915	bacteria
Gene.33843::k141_47096::g.33843::m.33843	806	gi|1501318493|ref|WP_122040521.1|	805	805	95.901	0	TonB-dependent receptor [Asaia bogorensis]	Asaia bogorensis	91915	bacteria
Gene.33857::k141_47096::g.33857::m.33857	226	gi|1501318486|ref|WP_122040518.1|	225	222	83.784	6.66e-133	gluconate 2-dehydrogenase subunit 3 family protein [Asaia bogorensis]	Asaia bogorensis	91915	bacteria
Gene.33930::k141_50940::g.33930::m.33930	473	gi|1501314711|ref|WP_122038520.1|	547	472	98.093	0	MCE family protein [Asaia bogorensis]	Asaia bogorensis	91915	bacteria
Gene.34213::k141_27733::g.34213::m.34213	786	gi|1501353212|ref|WP_122050487.1|	730	670	43.582	1.05e-178	hypothetical protein [Asaia bogorensis]	Asaia bogorensis	91915	bacteria
Gene.34882::k141_12457::g.34882::m.34882	326	gi|1179988317|ref|WP_083510671.1|	350	308	75.649	8.21e-177	DUF2961 domain-containing protein [Asaia bogorensis]	Asaia bogorensis	91915	bacteria
Gene.35863::k141_22123::g.35863::m.35863	518	gi|1501317217|ref|WP_122039911.1|	517	515	92.233	0	murein biosynthesis integral membrane protein MurJ [Asaia bogorensis]	Asaia bogorensis	91915	bacteria
Gene.35867::k141_22123::g.35867::m.35867	387	gi|1501317244|ref|WP_122039924.1|	385	386	82.124	0	murein transglycosylase [Asaia bogorensis]	Asaia bogorensis	91915	bacteria
Gene.37596::k141_43298::g.37596::m.37596	1554	gi|1501316687|ref|WP_122039658.1|	1562	1562	82.074	0	UDP-forming cellulose synthase catalytic subunit [Asaia bogorensis]	Asaia bogorensis	91915	bacteria
Gene.38421::k141_56785::g.38421::m.38421	443	gi|1501350601|ref|WP_122048893.1|	442	440	57.727	2.95e-180	hypothetical protein [Asaia bogorensis]	Asaia bogorensis	91915	bacteria
Gene.39416::k141_54974::g.39416::m.39416	291	gi|1501315245|ref|WP_122038968.1|	296	291	81.443	5.8e-169	peptidylprolyl isomerase [Asaia bogorensis]	Asaia bogorensis	91915	bacteria
Gene.39417::k141_54974::g.39417::m.39417	229	gi|1501315243|ref|WP_122038967.1|	228	228	96.93	1.8e-157	hypothetical protein [Asaia bogorensis]	Asaia bogorensis	91915	bacteria
Gene.41885::k141_25673::g.41885::m.41885	482	gi|1501351884|ref|WP_122049510.1|	481	481	97.713	0	chromosomal replication initiator protein DnaA [Asaia bogorensis]	Asaia bogorensis	91915	bacteria
Gene.43379::k141_39550::g.43379::m.43379	407	gi|1501351798|ref|WP_122049469.1|	555	406	84.729	0	EAL domain-containing protein [Asaia bogorensis]	Asaia bogorensis	91915	bacteria
Gene.44772::k141_33838::g.44772::m.44772	739	gi|1179988448|ref|WP_083510802.1|	670	672	85.714	0	polysaccharide biosynthesis protein [Asaia bogorensis]	Asaia bogorensis	91915	bacteria
Gene.45445::k141_52801::g.45445::m.45445	425	gi|1501318526|ref|WP_122040537.1|	454	419	75.656	0	DNA repair exonuclease [Asaia bogorensis]	Asaia bogorensis	91915	bacteria
Gene.46032::k141_3111::g.46032::m.46032	734	gi|1501316336|ref|WP_122039491.1|	808	705	95.603	0	TonB-dependent receptor [Asaia bogorensis]	Asaia bogorensis	91915	bacteria
Gene.46038::k141_3111::g.46038::m.46038	375	gi|1501316331|ref|WP_122039489.1|	374	374	99.198	0	LLM class flavin-dependent oxidoreductase [Asaia bogorensis]	Asaia bogorensis	91915	bacteria
Gene.46039::k141_3111::g.46039::m.46039	374	gi|1501316334|ref|WP_122039490.1|	362	362	98.619	0	LLM class flavin-dependent oxidoreductase [Asaia bogorensis]	Asaia bogorensis	91915	bacteria
Gene.46046::k141_3111::g.46046::m.46046	321	gi|1501316340|ref|WP_122039493.1|	320	320	96.25	0	transporter substrate-binding domain-containing protein [Asaia bogorensis]	Asaia bogorensis	91915	bacteria
Gene.46048::k141_3111::g.46048::m.46048	308	gi|1501316323|ref|WP_122039485.1|	307	307	99.023	0	aliphatic sulfonate ABC transporter substrate-binding protein [Asaia bogorensis]	Asaia bogorensis	91915	bacteria
Gene.47686::k141_12861::g.47686::m.47686	206	gi|1179988488|ref|WP_083510842.1|	820	186	72.581	1.86e-79	TonB-dependent receptor [Asaia bogorensis]	Asaia bogorensis	91915	bacteria
Gene.49065::k141_43541::g.49065::m.49065	229	gi|1501349911|ref|WP_122048562.1|	223	221	79.638	1.57e-128	TetR/AcrR family transcriptional regulator [Asaia bogorensis]	Asaia bogorensis	91915	bacteria
Gene.49727::k141_11286::g.49727::m.49727	202	gi|1501352960|ref|WP_122050235.1|	201	201	91.045	7.19e-131	NYN domain-containing protein [Asaia bogorensis]	Asaia bogorensis	91915	bacteria
Gene.51401::k141_34049::g.51401::m.51401	594	gi|1501316490|ref|WP_122039566.1|	511	465	47.097	6.03e-139	LTA synthase family protein [Asaia bogorensis]	Asaia bogorensis	91915	bacteria
Gene.51408::k141_34049::g.51408::m.51408	402	gi|1501316703|ref|WP_122039665.1|	389	389	80.977	0	polysaccharide export protein [Asaia bogorensis]	Asaia bogorensis	91915	bacteria
Gene.51409::k141_34049::g.51409::m.51409	395	gi|1501316505|ref|WP_122039573.1|	407	376	63.83	2.26e-162	capsule biosynthesis protein [Asaia bogorensis]	Asaia bogorensis	91915	bacteria
Gene.53486::k141_47724::g.53486::m.53486	817	gi|1501350119|ref|WP_122048661.1|	816	816	98.407	0	TonB-dependent receptor [Asaia bogorensis]	Asaia bogorensis	91915	bacteria
Gene.53487::k141_47724::g.53487::m.53487	528	gi|1501350199|ref|WP_122048700.1|	448	448	93.973	0	cytosine permease [Asaia bogorensis]	Asaia bogorensis	91915	bacteria
Gene.53498::k141_47724::g.53498::m.53498	239	gi|1501350115|ref|WP_122048659.1|	238	238	95.378	7.12e-161	amino acid ABC transporter permease [Asaia bogorensis]	Asaia bogorensis	91915	bacteria
Gene.55008::k141_26144::g.55008::m.55008	230	gi|1501314804|ref|WP_122038613.1|	229	229	72.926	1.51e-114	hypothetical protein [Asaia bogorensis]	Asaia bogorensis	91915	bacteria
Gene.55340::k141_41881::g.55340::m.55340	239	gi|1501317050|ref|WP_122039830.1|	177	185	69.189	8e-75	hypothetical protein [Asaia bogorensis]	Asaia bogorensis	91915	bacteria
Gene.57424::k141_34208::g.57424::m.57424	561	gi|1501315616|ref|WP_122039144.1|	557	560	68.036	0	hypothetical protein [Asaia bogorensis]	Asaia bogorensis	91915	bacteria
Gene.57601::k141_26259::g.57601::m.57601	978	gi|1501353290|ref|WP_122050565.1|	975	976	88.115	0	TonB-dependent receptor plug domain-containing protein [Asaia bogorensis]	Asaia bogorensis	91915	bacteria
Gene.57611::k141_26259::g.57611::m.57611	270	gi|1501350093|ref|WP_122048648.1|	269	269	93.309	0	N-formylglutamate deformylase [Asaia bogorensis]	Asaia bogorensis	91915	bacteria
Gene.58029::k141_26270::g.58029::m.58029	839	gi|1501316995|ref|WP_122039806.1|	852	863	63.499	0	AsmA family protein [Asaia bogorensis]	Asaia bogorensis	91915	bacteria
Gene.60006::k141_13342::g.60006::m.60006	431	gi|1501351510|ref|WP_122049328.1|	314	315	68.889	2.35e-154	hypothetical protein [Asaia bogorensis]	Asaia bogorensis	91915	bacteria
Gene.60008::k141_13342::g.60008::m.60008	402	gi|1501315340|ref|WP_122039013.1|	402	403	81.39	0	YjgP/YjgQ family permease [Asaia bogorensis]	Asaia bogorensis	91915	bacteria
Gene.60557::k141_13345::g.60557::m.60557	1414	gi|1501317453|ref|WP_122040025.1|	1382	1380	75.217	0	hypothetical protein [Asaia bogorensis]	Asaia bogorensis	91915	bacteria
Gene.61826::k141_49008::g.61826::m.61826	295	gi|1501314997|ref|WP_122038806.1|	816	294	93.197	0	TonB-dependent receptor [Asaia bogorensis]	Asaia bogorensis	91915	bacteria
Gene.63331::k141_11484::g.63331::m.63331	336	gi|1501318413|ref|WP_122040484.1|	335	335	98.806	0	peptidoglycan -binding protein [Asaia bogorensis]	Asaia bogorensis	91915	bacteria
Gene.64584::k141_59181::g.64584::m.64584	206	gi|1501314772|ref|WP_122038581.1|	209	195	85.641	9.06e-121	YigZ family protein [Asaia bogorensis]	Asaia bogorensis	91915	bacteria
Gene.1476::k141_46093::g.1476::m.1476	805	gi|1179988363|ref|WP_083510717.1|	864	797	96.11	0	TonB-dependent receptor [Asaia bogorensis]	Asaia bogorensis	91915;1231624	bacteria
Gene.2388::k141_34572::g.2388::m.2388	442	gi|1011246094|ref|WP_062165055.1|	442	442	66.968	0	hypothetical protein [Asaia bogorensis]	Asaia bogorensis	91915;1231624	bacteria
Gene.2711::k141_28800::g.2711::m.2711	350	gi|1011244946|ref|WP_062163922.1|	339	339	99.115	0	ketol-acid reductoisomerase [Asaia bogorensis]	Asaia bogorensis	91915;1231624	bacteria
Gene.3049::k141_2004::g.3049::m.3049	379	gi|1011245676|ref|WP_062164644.1|	384	378	96.561	0	tyrosine-type recombinase/integrase [Asaia bogorensis]	Asaia bogorensis	91915;1231624	bacteria
Gene.3393::k141_53843::g.3393::m.3393	340	gi|1179988538|ref|WP_083510892.1|	340	337	55.786	2.17e-134	glycosyltransferase family 61 protein [Asaia bogorensis]	Asaia bogorensis	91915;1231624	bacteria
Gene.4179::k141_36583::g.4179::m.4179	629	gi|1011245750|ref|WP_062164718.1|	628	628	89.013	0	hypothetical protein [Asaia bogorensis]	Asaia bogorensis	91915;1231624	bacteria
Gene.7867::k141_38630::g.7867::m.7867	202	gi|1011244671|ref|WP_062163647.1|	331	201	98.507	9.23e-141	site-specific integrase [Asaia bogorensis]	Asaia bogorensis	91915;1231624	bacteria
Gene.8082::k141_17439::g.8082::m.8082	637	gi|1011245266|ref|WP_062164242.1|	633	640	72.031	0	GAF domain-containing protein [Asaia bogorensis]	Asaia bogorensis	91915;1231624	bacteria
Gene.8413::k141_13627::g.8413::m.8413	1739	gi|1011245601|ref|WP_062164569.1|	5018	1399	73.41	0	filamentous hemagglutinin N-terminal domain-containing protein [Asaia bogorensis]	Asaia bogorensis	91915;1231624	bacteria
Gene.8415::k141_13627::g.8415::m.8415	702	gi|1011245601|ref|WP_062164569.1|	5018	696	87.5	0	filamentous hemagglutinin N-terminal domain-containing protein [Asaia bogorensis]	Asaia bogorensis	91915;1231624	bacteria
Gene.9378::k141_50240::g.9378::m.9378	247	gi|1011246312|ref|WP_062165272.1|	243	232	86.638	2.49e-139	DUF1275 domain-containing protein [Asaia bogorensis]	Asaia bogorensis	91915;1231624	bacteria
Gene.9475::k141_57705::g.9475::m.9475	287	gi|1011245173|ref|WP_062164149.1|	286	286	89.86	0	carboxylating nicotinate-nucleotide diphosphorylase [Asaia bogorensis]	Asaia bogorensis	91915;1231624	bacteria
Gene.15227::k141_2270::g.15227::m.15227	380	gi|1179988429|ref|WP_083510783.1|	379	382	75.131	0	Ppx/GppA family phosphatase [Asaia bogorensis]	Asaia bogorensis	91915;1231624	bacteria
Gene.15372::k141_29130::g.15372::m.15372	385	gi|1011245676|ref|WP_062164644.1|	384	384	94.792	0	tyrosine-type recombinase/integrase [Asaia bogorensis]	Asaia bogorensis	91915;1231624	bacteria
Gene.17182::k141_34631::g.17182::m.17182	797	gi|1011246490|ref|WP_062165450.1|	797	797	78.67	0	hypothetical protein [Asaia bogorensis]	Asaia bogorensis	91915;1231624	bacteria
Gene.19294::k141_59970::g.19294::m.19294	559	gi|1724112278|ref|WP_146926808.1|	561	562	68.327	0	pilus assembly protein PilN [Asaia bogorensis]	Asaia bogorensis	91915;1231624	bacteria
Gene.19299::k141_59970::g.19299::m.19299	390	gi|1724112272|ref|WP_146926803.1|	388	389	49.357	3.46e-143	type 4b pilus protein PilO2 [Asaia bogorensis]	Asaia bogorensis	91915;1231624	bacteria
Gene.19306::k141_59970::g.19306::m.19306	277	gi|1724112355|ref|WP_146926874.1|	276	268	82.836	1.74e-140	hypothetical protein [Asaia bogorensis]	Asaia bogorensis	91915;1231624	bacteria
Gene.19312::k141_59970::g.19312::m.19312	231	gi|1724112275|ref|WP_146926805.1|	226	225	44.444	2.24e-49	type IV pilus biogenesis protein PilP [Asaia bogorensis]	Asaia bogorensis	91915;1231624	bacteria
Gene.19896::k141_10115::g.19896::m.19896	267	gi|1179988517|ref|WP_083510871.1|	821	266	96.617	0	TonB-dependent receptor [Asaia bogorensis]	Asaia bogorensis	91915;1231624	bacteria
Gene.20258::k141_17793::g.20258::m.20258	412	gi|1011244725|ref|WP_062163701.1|	411	411	85.645	0	M20 family metallo-hydrolase [Asaia bogorensis]	Asaia bogorensis	91915;1231624	bacteria
Gene.22574::k141_17803::g.22574::m.22574	232	gi|1011244689|ref|WP_062163665.1|	219	219	95.434	1.19e-143	hypothetical protein [Asaia bogorensis]	Asaia bogorensis	91915;1231624	bacteria
Gene.22698::k141_13915::g.22698::m.22698	1029	gi|1011246032|ref|WP_062164999.1|	1085	1038	61.272	0	hypothetical protein [Asaia bogorensis]	Asaia bogorensis	91915;1231624	bacteria
Gene.22713::k141_13915::g.22713::m.22713	291	gi|1011246035|ref|WP_062165001.1|	214	172	75.581	1.93e-94	hypothetical protein [Asaia bogorensis]	Asaia bogorensis	91915;1231624	bacteria
Gene.24673::k141_40873::g.24673::m.24673	330	gi|1179988388|ref|WP_083510742.1|	526	261	85.057	3.49e-155	hypothetical protein [Asaia bogorensis]	Asaia bogorensis	91915;1231624	bacteria
Gene.25974::k141_50680::g.25974::m.25974	328	gi|1011245549|ref|WP_062164517.1|	411	327	96.942	0	D-alanyl-D-alanine carboxypeptidase [Asaia bogorensis]	Asaia bogorensis	91915;1231624	bacteria
Gene.29934::k141_12288::g.29934::m.29934	455	gi|1724111951|ref|WP_146926519.1|	472	452	87.611	0	oligosaccharide flippase family protein [Asaia bogorensis]	Asaia bogorensis	91915;1231624	bacteria
Gene.31861::k141_52541::g.31861::m.31861	412	gi|1011246420|ref|WP_062165380.1|	411	411	85.888	0	hypothetical protein [Asaia bogorensis]	Asaia bogorensis	91915;1231624	bacteria
Gene.31871::k141_52541::g.31871::m.31871	248	gi|1011246418|ref|WP_062165378.1|	418	241	67.22	2.51e-111	hypothetical protein [Asaia bogorensis]	Asaia bogorensis	91915;1231624	bacteria
Gene.31872::k141_52541::g.31872::m.31872	221	gi|1011246419|ref|WP_062165379.1|	219	218	67.431	1.69e-100	hypothetical protein [Asaia bogorensis]	Asaia bogorensis	91915;1231624	bacteria
Gene.33398::k141_60297::g.33398::m.33398	402	gi|1011244688|ref|WP_062163664.1|	401	401	95.511	0	phage major capsid protein [Asaia bogorensis]	Asaia bogorensis	91915;1231624	bacteria
Gene.34883::k141_12457::g.34883::m.34883	303	gi|1011245014|ref|WP_062163990.1|	300	299	62.542	5.19e-145	hypothetical protein [Asaia bogorensis]	Asaia bogorensis	91915;1231624	bacteria
Gene.35340::k141_24043::g.35340::m.35340	559	gi|1179988315|ref|WP_083510669.1|	816	562	93.416	0	TonB-dependent receptor [Asaia bogorensis]	Asaia bogorensis	91915;1231624	bacteria
Gene.36935::k141_48428::g.36935::m.36935	850	gi|1179988363|ref|WP_083510717.1|	864	854	92.037	0	TonB-dependent receptor [Asaia bogorensis]	Asaia bogorensis	91915;1231624	bacteria
Gene.38426::k141_56785::g.38426::m.38426	374	gi|1011244819|ref|WP_062163795.1|	340	340	75	2.1e-165	nicotinate-nucleotide--dimethylbenzimidazole phosphoribosyltransferase [Asaia bogorensis]	Asaia bogorensis	91915;1231624	bacteria
Gene.39276::k141_8737::g.39276::m.39276	275	gi|1724111939|ref|WP_146926508.1|	275	244	61.885	9.67e-100	hypothetical protein [Asaia bogorensis]	Asaia bogorensis	91915;1231624	bacteria
Gene.39502::k141_35227::g.39502::m.39502	357	gi|1011244864|ref|WP_062163840.1|	447	356	98.876	0	MFS transporter [Asaia bogorensis]	Asaia bogorensis	91915;1231624	bacteria
Gene.42943::k141_7084::g.42943::m.42943	305	gi|1011246220|ref|WP_062165180.1|	304	303	96.37	0	class I fructose-bisphosphate aldolase [Asaia bogorensis]	Asaia bogorensis	91915;1231624	bacteria
Gene.44777::k141_33838::g.44777::m.44777	394	gi|1179988447|ref|WP_083510801.1|	399	379	88.391	0	DegT/DnrJ/EryC1/StrS aminotransferase family protein [Asaia bogorensis]	Asaia bogorensis	91915;1231624	bacteria
Gene.45438::k141_52801::g.45438::m.45438	1143	gi|1011246525|ref|WP_062165485.1|	1147	1148	55.314	0	AAA family ATPase [Asaia bogorensis]	Asaia bogorensis	91915;1231624	bacteria
Gene.45453::k141_52801::g.45453::m.45453	292	gi|1011246523|ref|WP_062165483.1|	299	291	90.034	0	sugar phosphate isomerase/epimerase [Asaia bogorensis]	Asaia bogorensis	91915;1231624	bacteria
Gene.47621::k141_57164::g.47621::m.47621	247	gi|1011245686|ref|WP_062164654.1|	241	245	61.224	4.96e-98	hypothetical protein [Asaia bogorensis]	Asaia bogorensis	91915;1231624	bacteria
Gene.51180::k141_48732::g.51180::m.51180	797	gi|1011246490|ref|WP_062165450.1|	797	797	85.32	0	hypothetical protein [Asaia bogorensis]	Asaia bogorensis	91915;1231624	bacteria
Gene.51190::k141_48732::g.51190::m.51190	211	gi|1011246483|ref|WP_062165443.1|	243	210	87.143	1.24e-127	pyridoxine 5'-phosphate synthase [Asaia bogorensis]	Asaia bogorensis	91915;1231624	bacteria
Gene.56239::k141_30126::g.56239::m.56239	202	gi|1011244671|ref|WP_062163647.1|	331	201	98.507	6.09e-141	site-specific integrase [Asaia bogorensis]	Asaia bogorensis	91915;1231624	bacteria
Gene.57609::k141_26259::g.57609::m.57609	324	gi|1011246289|ref|WP_062165249.1|	509	302	46.026	1.25e-75	D-alanyl-D-alanine carboxypeptidase/D-alanyl-D-alanine-endopeptidase [Asaia bogorensis]	Asaia bogorensis	91915;1231624	bacteria
Gene.58643::k141_26276::g.58643::m.58643	435	gi|1011245464|ref|WP_062164436.1|	267	267	82.772	1.06e-152	exodeoxyribonuclease III [Asaia bogorensis]	Asaia bogorensis	91915;1231624	bacteria
Gene.58950::k141_34270::g.58950::m.58950	417	gi|1179988516|ref|WP_083510870.1|	390	377	89.125	0	HAMP domain-containing histidine kinase [Asaia bogorensis]	Asaia bogorensis	91915;1231624	bacteria
Gene.60013::k141_13342::g.60013::m.60013	286	gi|1011245270|ref|WP_062164246.1|	283	287	90.592	3.07e-173	lipid-binding SYLF domain-containing protein [Asaia bogorensis]	Asaia bogorensis	91915;1231624	bacteria
Gene.62306::k141_11452::g.62306::m.62306	482	gi|1724111951|ref|WP_146926519.1|	472	433	88.915	0	oligosaccharide flippase family protein [Asaia bogorensis]	Asaia bogorensis	91915;1231624	bacteria
Gene.63330::k141_11484::g.63330::m.63330	381	gi|1011246461|ref|WP_062165421.1|	390	380	97.632	0	hypothetical protein [Asaia bogorensis]	Asaia bogorensis	91915;1231624	bacteria
Gene.64785::k141_26562::g.64785::m.64785	397	gi|1179988516|ref|WP_083510870.1|	390	396	89.646	0	HAMP domain-containing histidine kinase [Asaia bogorensis]	Asaia bogorensis	91915;1231624	bacteria
Gene.65307::k141_49257::g.65307::m.65307	537	gi|1011246442|ref|WP_062165402.1|	536	536	97.761	0	efflux transporter outer membrane subunit [Asaia bogorensis]	Asaia bogorensis	91915;1231624	bacteria
Gene.66472::k141_32305::g.66472::m.66472	702	gi|1179988443|ref|WP_083510797.1|	707	700	83.143	0	hypothetical protein [Asaia bogorensis]	Asaia bogorensis	91915;1231624	bacteria
Gene.66482::k141_32305::g.66482::m.66482	311	gi|1011245842|ref|WP_062164810.1|	310	310	99.032	0	LysR family transcriptional regulator [Asaia bogorensis]	Asaia bogorensis	91915;1231624	bacteria
Gene.67461::k141_59378::g.67461::m.67461	337	gi|1011245551|ref|WP_062164519.1|	340	340	74.706	3.61e-179	LacI family transcriptional regulator [Asaia bogorensis]	Asaia bogorensis	91915;1231624	bacteria
Gene.45837::k141_41571::g.45837::m.45837	295	gi|665873752|ref|WP_031240959.1|	302	301	85.714	0	membrane protein [Asaia bogorensis]	Asaia bogorensis	91915;1382230	bacteria
Gene.4692::k141_21151::g.4692::m.4692	402	gi|938452538|dbj|BAT20052.1|	495	401	92.768	0	cytochrome c peroxidase [Asaia bogorensis NBRC 16594]	Asaia bogorensis NBRC 16594	1231624	bacteria
Gene.8426::k141_13627::g.8426::m.8426	393	gi|938452188|dbj|BAT19702.1|	286	198	61.616	2.97e-59	hypothetical protein Asbog_01429 [Asaia bogorensis NBRC 16594]	Asaia bogorensis NBRC 16594	1231624	bacteria
Gene.15566::k141_36917::g.15566::m.15566	405	gi|938451123|dbj|BAT18637.1|	777	404	96.782	0	TonB-dependent receptor [Asaia bogorensis NBRC 16594]	Asaia bogorensis NBRC 16594	1231624	bacteria
Gene.20281::k141_17793::g.20281::m.20281	225	gi|938450879|dbj|BAT18393.1|	203	203	93.596	7.41e-134	WHG domain protein [Asaia bogorensis NBRC 16594]	Asaia bogorensis NBRC 16594	1231624	bacteria
Gene.34884::k141_12457::g.34884::m.34884	298	gi|938451329|dbj|BAT18843.1|	277	301	67.442	1.58e-125	hypothetical protein Asbog_00543 [Asaia bogorensis NBRC 16594]	Asaia bogorensis NBRC 16594	1231624	bacteria
Gene.35664::k141_6825::g.35664::m.35664	402	gi|938453000|dbj|BAT20514.1|	547	365	96.438	0	integrase [Asaia bogorensis NBRC 16594]	Asaia bogorensis NBRC 16594	1231624	bacteria
Gene.36989::k141_48428::g.36989::m.36989	447	gi|938451781|dbj|BAT19295.1|	443	438	97.032	0	hemolysin/magnesium/cobalt transporter CorC/HlyC [Asaia bogorensis NBRC 16594]	Asaia bogorensis NBRC 16594	1231624	bacteria
Gene.37615::k141_43298::g.37615::m.37615	230	gi|938452194|dbj|BAT19708.1|	156	34	70.588	7.28e-06	hypothetical protein Asbog_01435 [Asaia bogorensis NBRC 16594]	Asaia bogorensis NBRC 16594	1231624	bacteria
Gene.37615::k141_43298::g.37615::m.37615	230	gi|938452194|dbj|BAT19708.1|	156	57	40.351	0.17	hypothetical protein Asbog_01435 [Asaia bogorensis NBRC 16594]	Asaia bogorensis NBRC 16594	1231624	bacteria
Gene.39184::k141_16342::g.39184::m.39184	387	gi|938451123|dbj|BAT18637.1|	777	376	90.426	0	TonB-dependent receptor [Asaia bogorensis NBRC 16594]	Asaia bogorensis NBRC 16594	1231624	bacteria
Gene.43106::k141_27903::g.43106::m.43106	338	gi|1714431664|dbj|GEL54052.1|	338	334	79.641	0	phosphate acetyltransferase [Asaia bogorensis NBRC 16594]	Asaia bogorensis NBRC 16594	1231624	bacteria
Gene.47227::k141_58492::g.47227::m.47227	447	gi|938451781|dbj|BAT19295.1|	443	439	97.039	0	hemolysin/magnesium/cobalt transporter CorC/HlyC [Asaia bogorensis NBRC 16594]	Asaia bogorensis NBRC 16594	1231624	bacteria
Gene.47720::k141_55228::g.47720::m.47720	484	gi|938453011|dbj|BAT20525.1|	650	482	83.61	0	hypothetical protein Asbog_02270 [Asaia bogorensis NBRC 16594]	Asaia bogorensis NBRC 16594	1231624	bacteria
Gene.49603::k141_9000::g.49603::m.49603	349	gi|938451212|dbj|BAT18726.1|	346	343	90.087	0	predicted alpha-helical domain with a conserved ER motif [Asaia bogorensis NBRC 16594]	Asaia bogorensis NBRC 16594	1231624	bacteria
Gene.49608::k141_9000::g.49608::m.49608	208	gi|938451215|dbj|BAT18729.1|	357	204	89.216	1.85e-132	uncharacterized protein conserved in bacteria DUF2248 domain protein [Asaia bogorensis NBRC 16594]	Asaia bogorensis NBRC 16594	1231624	bacteria
Gene.51979::k141_18465::g.51979::m.51979	400	gi|938451409|dbj|BAT18923.1|	59	32	68.75	0.000409	hypothetical protein Asbog_00625 [Asaia bogorensis NBRC 16594]	Asaia bogorensis NBRC 16594	1231624	bacteria
Gene.52064::k141_18465::g.52064::m.52064	241	gi|1714432474|dbj|GEL53339.1|	97	94	38.298	4.97e-10	hypothetical protein ABO01nite_13460 [Asaia bogorensis NBRC 16594]	Asaia bogorensis NBRC 16594	1231624	bacteria
Gene.52935::k141_14519::g.52935::m.52935	789	gi|938451123|dbj|BAT18637.1|	777	777	95.624	0	TonB-dependent receptor [Asaia bogorensis NBRC 16594]	Asaia bogorensis NBRC 16594	1231624	bacteria
Gene.61926::k141_13387::g.61926::m.61926	346	gi|938451296|dbj|BAT18810.1|	360	345	91.594	0	TonB periplasmic protein [Asaia bogorensis NBRC 16594]	Asaia bogorensis NBRC 16594	1231624	bacteria
Gene.62770::k141_26503::g.62770::m.62770	291	gi|1714433879|dbj|GEL52643.1|	179	158	27.848	0.64	hypothetical protein ABO01nite_06500 [Asaia bogorensis NBRC 16594]	Asaia bogorensis NBRC 16594	1231624	bacteria
Gene.66382::k141_45865::g.66382::m.66382	241	gi|938450851|dbj|BAT18365.1|	314	204	67.157	1.89e-84	phage protein [Asaia bogorensis NBRC 16594]	Asaia bogorensis NBRC 16594	1231624	bacteria
Gene.66618::k141_30641::g.66618::m.66618	857	gi|938451351|dbj|BAT18865.1|	842	859	92.666	0	TonB-dependent outer membrane siderophore receptor [Asaia bogorensis NBRC 16594]	Asaia bogorensis NBRC 16594	1231624	bacteria
Gene.67464::k141_59378::g.67464::m.67464	263	gi|938452097|dbj|BAT19611.1|	268	267	63.67	5.9e-112	2-oxopent-4-enoate hydratase [Asaia bogorensis NBRC 16594]	Asaia bogorensis NBRC 16594	1231624	bacteria
Gene.67997::k141_15203::g.67997::m.67997	286	gi|1714432277|dbj|GEL53774.1|	94	94	42.553	3.39e-15	hypothetical protein ABO01nite_17810 [Asaia bogorensis NBRC 16594]	Asaia bogorensis NBRC 16594	1231624	bacteria
Gene.172::k141_49866::g.172::m.172	262	gi|737462749|ref|WP_035442762.1|	261	262	88.168	2.03e-167	CHAP domain-containing protein [Asaia platycodi]	Asaia platycodi	610243	bacteria
Gene.9473::k141_57705::g.9473::m.9473	329	gi|647562367|ref|WP_025840878.1|	328	328	95.427	0	quinolinate synthase NadA [Asaia platycodi]	Asaia platycodi	610243	bacteria
Gene.10650::k141_38713::g.10650::m.10650	456	gi|647561844|ref|WP_025840389.1|	236	224	82.589	3.81e-122	MFS transporter [Asaia platycodi]	Asaia platycodi	610243	bacteria
Gene.13620::k141_4408::g.13620::m.13620	446	gi|1730264950|ref|WP_148301013.1|	349	118	63.559	5.32e-33	hypothetical protein [Asaia platycodi]	Asaia platycodi	610243	bacteria
Gene.16232::k141_38849::g.16232::m.16232	210	gi|1175228123|ref|WP_081775926.1|	195	195	91.282	9.39e-127	rRNA maturation RNase YbeY [Asaia platycodi]	Asaia platycodi	610243	bacteria
Gene.20469::k141_23627::g.20469::m.20469	262	gi|647562434|ref|WP_025840945.1|	217	216	87.963	2.47e-139	lipoprotein [Asaia platycodi]	Asaia platycodi	610243	bacteria
Gene.28291::k141_29523::g.28291::m.28291	262	gi|737462749|ref|WP_035442762.1|	261	262	88.168	1.05e-167	CHAP domain-containing protein [Asaia platycodi]	Asaia platycodi	610243	bacteria
Gene.31876::k141_52541::g.31876::m.31876	208	gi|916929107|ref|WP_051535819.1|	347	198	58.586	6.12e-80	hypothetical protein [Asaia platycodi]	Asaia platycodi	610243	bacteria
Gene.33355::k141_35012::g.33355::m.33355	768	gi|916929057|ref|WP_051535769.1|	976	768	84.635	0	TonB-dependent receptor [Asaia platycodi]	Asaia platycodi	610243	bacteria
Gene.33402::k141_60297::g.33402::m.33402	270	gi|916929219|ref|WP_051535931.1|	79	79	87.342	2.45e-31	hypothetical protein [Asaia platycodi]	Asaia platycodi	610243	bacteria
Gene.35885::k141_22123::g.35885::m.35885	223	gi|737463860|ref|WP_035443871.1|	211	222	77.477	5.53e-109	LysE family translocator [Asaia platycodi]	Asaia platycodi	610243	bacteria
Gene.40622::k141_44845::g.40622::m.40622	223	gi|737462384|ref|WP_035442397.1|	223	218	82.11	7.01e-95	heme exporter protein CcmB [Asaia platycodi]	Asaia platycodi	610243	bacteria
Gene.45779::k141_16562::g.45779::m.45779	210	gi|1175228123|ref|WP_081775926.1|	195	195	92.821	7.44e-130	rRNA maturation RNase YbeY [Asaia platycodi]	Asaia platycodi	610243	bacteria
Gene.45841::k141_41571::g.45841::m.45841	226	gi|647562371|ref|WP_025840882.1|	175	175	74.857	2.6e-91	hypothetical protein [Asaia platycodi]	Asaia platycodi	610243	bacteria
Gene.49715::k141_11286::g.49715::m.49715	292	gi|647562709|ref|WP_025841217.1|	838	290	97.931	0	TonB-dependent receptor [Asaia platycodi]	Asaia platycodi	610243	bacteria
Gene.51188::k141_48732::g.51188::m.51188	234	gi|647563131|ref|WP_025841633.1|	214	217	63.594	4.38e-94	phosphoribosylanthranilate isomerase [Asaia platycodi]	Asaia platycodi	610243	bacteria
Gene.56044::k141_55561::g.56044::m.56044	311	gi|1730264937|ref|WP_148301000.1|	335	310	53.871	4.28e-110	amidohydrolase family protein [Asaia platycodi]	Asaia platycodi	610243	bacteria
Gene.56487::k141_35694::g.56487::m.56487	824	gi|1730264804|ref|WP_148300867.1|	841	825	90.061	0	TonB-dependent receptor [Asaia platycodi]	Asaia platycodi	610243	bacteria
Gene.56488::k141_35694::g.56488::m.56488	810	gi|647561859|ref|WP_025840402.1|	809	809	90.729	0	TonB-dependent receptor [Asaia platycodi]	Asaia platycodi	610243	bacteria
Gene.56493::k141_35694::g.56493::m.56493	505	gi|1175227921|ref|WP_081775724.1|	443	441	92.971	0	alpha/beta fold hydrolase [Asaia platycodi]	Asaia platycodi	610243	bacteria
Gene.56499::k141_35694::g.56499::m.56499	424	gi|1175227945|ref|WP_081775748.1|	383	371	80.863	0	cytochrome c [Asaia platycodi]	Asaia platycodi	610243	bacteria
Gene.56504::k141_35694::g.56504::m.56504	362	gi|1175227920|ref|WP_081775723.1|	361	315	60.635	2.65e-132	XdhC family protein [Asaia platycodi]	Asaia platycodi	610243	bacteria
Gene.56525::k141_35694::g.56525::m.56525	207	gi|647561856|ref|WP_025840400.1|	201	206	90.777	9e-131	methylamine dehydrogenase (amicyanin) small subunit [Asaia platycodi]	Asaia platycodi	610243	bacteria
Gene.56617::k141_9279::g.56617::m.56617	320	gi|1730264842|ref|WP_148300905.1|	322	319	81.505	0	DUF2971 domain-containing protein [Asaia platycodi]	Asaia platycodi	610243	bacteria
Gene.57358::k141_22853::g.57358::m.57358	425	gi|647562298|ref|WP_025840810.1|	84	64	70.312	1.84e-16	hypothetical protein [Asaia platycodi]	Asaia platycodi	610243	bacteria
Gene.58733::k141_9291::g.58733::m.58733	340	gi|647563600|ref|WP_025842092.1|	339	339	99.705	0	ketol-acid reductoisomerase [Asaia platycodi]	Asaia platycodi	610243	bacteria
Gene.60010::k141_13342::g.60010::m.60010	346	gi|647562601|ref|WP_025841110.1|	319	319	77.429	0	hypothetical protein [Asaia platycodi]	Asaia platycodi	610243	bacteria
Gene.60016::k141_13342::g.60016::m.60016	216	gi|647562605|ref|WP_025841114.1|	252	215	73.023	6.67e-105	NTP transferase domain-containing protein [Asaia platycodi]	Asaia platycodi	610243	bacteria
Gene.60255::k141_3628::g.60255::m.60255	624	gi|647562626|ref|WP_025841135.1|	623	623	92.135	0	response regulator [Asaia platycodi]	Asaia platycodi	610243	bacteria
Gene.32739::k141_34995::g.32739::m.32739	474	gi|565897544|ref|WP_023977156.1|	625	154	91.558	8.01e-85	hypothetical protein [Asaia platycodi]	Asaia platycodi	406101;610243;1382230	bacteria
Gene.32739::k141_34995::g.32739::m.32739	474	gi|565897544|ref|WP_023977156.1|	625	325	48.923	3.19e-47	hypothetical protein [Asaia platycodi]	Asaia platycodi	406101;610243;1382230	bacteria
Gene.14296::k141_2248::g.14296::m.14296	408	gi|1175318989|ref|WP_081866783.1|	1261	315	82.222	0	glycosyltransferase [Asaia platycodi]	Asaia platycodi	610243;1382230	bacteria
Gene.26401::k141_39044::g.26401::m.26401	204	gi|737463962|ref|WP_035443972.1|	209	197	85.787	8.17e-117	YigZ family protein [Asaia platycodi]	Asaia platycodi	610243;1382230	bacteria
Gene.30728::k141_6714::g.30728::m.30728	877	gi|737464228|ref|WP_035444226.1|	837	845	88.521	0	TonB-dependent receptor [Asaia platycodi]	Asaia platycodi	610243;1382230	bacteria
Gene.35073::k141_41158::g.35073::m.35073	374	gi|737464289|ref|WP_035444285.1|	281	281	94.306	0	hypothetical protein [Asaia platycodi]	Asaia platycodi	610243;1382230	bacteria
Gene.971::k141_21116::g.971::m.971	402	gi|642907002|emb|CDG41181.1|	92	89	30.337	0.02	hypothetical protein ASAP_3136 [Asaia platycodi SF2.1]	Asaia platycodi SF2.1	1382230	bacteria
Gene.9229::k141_44220::g.9229::m.9229	272	gi|642908650|emb|CDG39267.1|	306	321	51.402	4.92e-87	Transcriptional regulator, MerR family [Asaia platycodi SF2.1]	Asaia platycodi SF2.1	1382230	bacteria
Gene.9504::k141_15500::g.9504::m.9504	468	gi|642907214|emb|CDG40814.1|	467	467	85.867	0	hypothetical protein ASAP_2769 [Asaia platycodi SF2.1]	Asaia platycodi SF2.1	1382230	bacteria
Gene.12382::k141_40683::g.12382::m.12382	202	gi|642907933|emb|CDG40301.1|	201	182	57.692	1.13e-67	hypothetical protein ASAP_2256 [Asaia platycodi SF2.1]	Asaia platycodi SF2.1	1382230	bacteria
Gene.14993::k141_27107::g.14993::m.14993	206	gi|642910007|emb|CDG38443.1|	217	205	100	1.03e-144	MotA/TolQ/ExbB proton channel family protein [Asaia platycodi SF2.1]	Asaia platycodi SF2.1	1382230	bacteria
Gene.17249::k141_34631::g.17249::m.17249	340	gi|642907616|emb|CDG40589.1|	342	342	83.041	0	hypothetical protein ASAP_2544 [Asaia platycodi SF2.1]	Asaia platycodi SF2.1	1382230	bacteria
Gene.22124::k141_39042::g.22124::m.22124	526	gi|642907827|emb|CDG40366.1|	525	525	95.429	0	Porin B precursur [Asaia platycodi SF2.1]	Asaia platycodi SF2.1	1382230	bacteria
Gene.24672::k141_40873::g.24672::m.24672	400	gi|642908835|emb|CDG39452.1|	444	383	84.856	0	hypothetical protein ASAP_1407 [Asaia platycodi SF2.1]	Asaia platycodi SF2.1	1382230	bacteria
Gene.28745::k141_52451::g.28745::m.28745	526	gi|642907827|emb|CDG40366.1|	525	525	95.81	0	Porin B precursur [Asaia platycodi SF2.1]	Asaia platycodi SF2.1	1382230	bacteria
Gene.32741::k141_34995::g.32741::m.32741	420	gi|642909019|emb|CDG39636.1|	419	419	95.943	0	hypothetical protein ASAP_1591 [Asaia platycodi SF2.1]	Asaia platycodi SF2.1	1382230	bacteria
Gene.32742::k141_34995::g.32742::m.32742	401	gi|642909032|emb|CDG39649.1|	473	400	95.5	0	putative bacteriophage protein [Asaia platycodi SF2.1]	Asaia platycodi SF2.1	1382230	bacteria
Gene.39500::k141_35227::g.39500::m.39500	1032	gi|642909533|emb|CDG38762.1|	1031	1031	96.799	0	TonB-dependent receptor [Asaia platycodi SF2.1]	Asaia platycodi SF2.1	1382230	bacteria
Gene.42905::k141_8884::g.42905::m.42905	532	gi|642907918|emb|CDG40286.1|	923	532	87.97	0	Osmosensitive K+ channel histidine kinase KdpD [Asaia platycodi SF2.1]	Asaia platycodi SF2.1	1382230	bacteria
Gene.43087::k141_39542::g.43087::m.43087	222	gi|642906920|emb|CDG41099.1|	682	221	92.308	4.49e-147	hypothetical protein ASAP_3054 [Asaia platycodi SF2.1]	Asaia platycodi SF2.1	1382230	bacteria
Gene.45448::k141_52801::g.45448::m.45448	340	gi|642907616|emb|CDG40589.1|	342	342	83.918	0	hypothetical protein ASAP_2544 [Asaia platycodi SF2.1]	Asaia platycodi SF2.1	1382230	bacteria
Gene.52934::k141_14519::g.52934::m.52934	1032	gi|642909533|emb|CDG38762.1|	1031	1031	97.187	0	TonB-dependent receptor [Asaia platycodi SF2.1]	Asaia platycodi SF2.1	1382230	bacteria
Gene.58204::k141_31827::g.58204::m.58204	719	gi|642907640|emb|CDG40613.1|	744	744	87.634	0	Ferrichrome-iron receptor [Asaia platycodi SF2.1]	Asaia platycodi SF2.1	1382230	bacteria
Gene.60558::k141_13345::g.60558::m.60558	518	gi|642909696|emb|CDG38132.1|	739	489	88.957	0	Uncharacterized protein YtfM precursor [Asaia platycodi SF2.1]	Asaia platycodi SF2.1	1382230	bacteria
Gene.67149::k141_59365::g.67149::m.67149	769	gi|642909417|emb|CDG38646.1|	757	768	89.583	0	TonB-dependent receptor [Asaia platycodi SF2.1]	Asaia platycodi SF2.1	1382230	bacteria
Gene.9918::k141_21325::g.9918::m.9918	366	gi|642907495|emb|CDG40727.1|	365	365	98.356	0	hypothetical protein ASAP_2682 [Asaia platycodi SF2.1]	Asaia platycodi SF2.1	1231624;1382230	bacteria
Gene.61214::k141_48980::g.61214::m.61214	366	gi|642907495|emb|CDG40727.1|	365	365	98.904	0	hypothetical protein ASAP_2682 [Asaia platycodi SF2.1]	Asaia platycodi SF2.1	1231624;1382230	bacteria
Gene.3521::k141_55748::g.3521::m.3521	394	gi|1180821168|ref|WP_084294791.1|	356	250	94.8	1.45e-170	HNH endonuclease [Asaia prunellae]	Asaia prunellae	610245	bacteria
Gene.4503::k141_11581::g.4503::m.4503	203	gi|647609842|ref|WP_025885539.1|	198	198	92.929	1.84e-134	imidazoleglycerol-phosphate dehydratase HisB [Asaia prunellae]	Asaia prunellae	610245	bacteria
Gene.10024::k141_29029::g.10024::m.10024	236	gi|1180821007|ref|WP_084294630.1|	195	188	56.383	9.87e-71	molybdenum cofactor guanylyltransferase [Asaia prunellae]	Asaia prunellae	610245	bacteria
Gene.10222::k141_40598::g.10222::m.10222	209	gi|647609289|ref|WP_025884990.1|	206	206	77.67	8.28e-111	DNA polymerase III subunit epsilon [Asaia prunellae]	Asaia prunellae	610245	bacteria
Gene.19369::k141_46604::g.19369::m.19369	739	gi|647609985|ref|WP_025885681.1|	689	689	89.405	0	glycine--tRNA ligase subunit beta [Asaia prunellae]	Asaia prunellae	610245	bacteria
Gene.22571::k141_17803::g.22571::m.22571	257	gi|647609170|ref|WP_025884872.1|	256	256	80.859	1.02e-153	hypothetical protein [Asaia prunellae]	Asaia prunellae	610245	bacteria
Gene.22573::k141_17803::g.22573::m.22573	242	gi|647609169|ref|WP_025884871.1|	240	241	65.56	6.02e-107	hypothetical protein [Asaia prunellae]	Asaia prunellae	610245	bacteria
Gene.22714::k141_13915::g.22714::m.22714	280	gi|647610935|ref|WP_025886616.1|	278	278	89.928	9.74e-167	hypothetical protein [Asaia prunellae]	Asaia prunellae	610245	bacteria
Gene.26230::k141_25454::g.26230::m.26230	518	gi|1180820970|ref|WP_084294593.1|	546	502	49.801	9.06e-171	hypothetical protein [Asaia prunellae]	Asaia prunellae	610245	bacteria
Gene.27203::k141_31431::g.27203::m.27203	478	gi|647610050|ref|WP_025885745.1|	466	469	56.93	0	DUF2142 domain-containing protein [Asaia prunellae]	Asaia prunellae	610245	bacteria
Gene.29944::k141_12288::g.29944::m.29944	263	gi|647609593|ref|WP_025885292.1|	184	169	77.515	1.02e-68	hypothetical protein [Asaia prunellae]	Asaia prunellae	610245	bacteria
Gene.31867::k141_52541::g.31867::m.31867	325	gi|647609522|ref|WP_025885221.1|	325	318	48.428	1.44e-100	hypothetical protein [Asaia prunellae]	Asaia prunellae	610245	bacteria
Gene.31868::k141_52541::g.31868::m.31868	289	gi|647609527|ref|WP_025885226.1|	289	285	60.702	4.66e-120	hypothetical protein [Asaia prunellae]	Asaia prunellae	610245	bacteria
Gene.44778::k141_33838::g.44778::m.44778	379	gi|737467196|ref|WP_035447179.1|	304	292	77.055	1.39e-139	DMT family transporter [Asaia prunellae]	Asaia prunellae	610245	bacteria
Gene.57425::k141_34208::g.57425::m.57425	490	gi|647610264|ref|WP_025885957.1|	489	489	89.162	0	TolC family outer membrane protein [Asaia prunellae]	Asaia prunellae	610245	bacteria
Gene.1202::k141_40332::g.1202::m.1202	435	gi|565897971|ref|WP_023977582.1|	566	435	97.931	0	terminase large subunit [Asaia sp. SF2.1]	Asaia sp. SF2.1	406101	bacteria
Gene.9305::k141_2111::g.9305::m.9305	437	gi|564616139|gb|ETC98348.1|	436	436	99.771	0	hypothetical protein P792_10225 [Asaia sp. SF2.1]	Asaia sp. SF2.1	406101	bacteria
Gene.9308::k141_2111::g.9308::m.9308	360	gi|565899307|ref|WP_023978900.1|	359	359	98.05	0	IS5 family transposase [Asaia sp. SF2.1]	Asaia sp. SF2.1	406101	bacteria
Gene.9309::k141_2111::g.9309::m.9309	325	gi|564616132|gb|ETC98341.1|	279	279	98.925	0	hypothetical protein P792_10190 [Asaia sp. SF2.1]	Asaia sp. SF2.1	406101	bacteria
Gene.9317::k141_2111::g.9317::m.9317	208	gi|665873701|ref|WP_031240908.1|	282	207	100	2.38e-148	helix-turn-helix transcriptional regulator [Asaia sp. SF2.1]	Asaia sp. SF2.1	406101	bacteria
Gene.10118::k141_19723::g.10118::m.10118	813	gi|665874123|ref|WP_031241330.1|	824	824	92.476	0	TonB-dependent receptor [Asaia sp. SF2.1]	Asaia sp. SF2.1	406101	bacteria
Gene.16924::k141_54201::g.16924::m.16924	404	gi|564615149|gb|ETC97387.1|	438	403	95.782	0	histidine kinase [Asaia sp. SF2.1]	Asaia sp. SF2.1	406101	bacteria
Gene.19310::k141_59970::g.19310::m.19310	233	gi|565898100|ref|WP_023977710.1|	233	223	60.987	2.8e-85	lytic transglycosylase domain-containing protein [Asaia sp. SF2.1]	Asaia sp. SF2.1	406101	bacteria
Gene.20275::k141_17793::g.20275::m.20275	249	gi|565898613|ref|WP_023978217.1|	248	248	95.968	1.85e-174	antirepressor [Asaia sp. SF2.1]	Asaia sp. SF2.1	406101	bacteria
Gene.29645::k141_20286::g.29645::m.29645	272	gi|564617639|gb|ETC99829.1|	520	271	87.085	4.42e-171	hypothetical protein P792_01275 [Asaia sp. SF2.1]	Asaia sp. SF2.1	406101	bacteria
Gene.35084::k141_41158::g.35084::m.35084	243	gi|564616825|gb|ETC99023.1|	242	242	88.43	7.4e-149	hypothetical protein P792_05930 [Asaia sp. SF2.1]	Asaia sp. SF2.1	406101	bacteria
Gene.35654::k141_6825::g.35654::m.35654	789	gi|564614899|gb|ETC97139.1|	784	801	81.398	0	TonB-denpendent receptor [Asaia sp. SF2.1]	Asaia sp. SF2.1	406101	bacteria
Gene.38348::k141_18333::g.38348::m.38348	474	gi|565898557|ref|WP_023978161.1|	451	451	95.787	0	hypothetical protein [Asaia sp. SF2.1]	Asaia sp. SF2.1	406101	bacteria
Gene.41785::k141_55125::g.41785::m.41785	245	gi|564616814|gb|ETC99012.1|	290	238	65.126	4.25e-113	hypothetical protein P792_05875 [Asaia sp. SF2.1]	Asaia sp. SF2.1	406101	bacteria
Gene.44561::k141_44985::g.44561::m.44561	239	gi|564616814|gb|ETC99012.1|	290	237	63.713	6.35e-111	hypothetical protein P792_05875 [Asaia sp. SF2.1]	Asaia sp. SF2.1	406101	bacteria
Gene.63324::k141_11484::g.63324::m.63324	517	gi|564614994|gb|ETC97233.1|	678	518	93.05	0	lipopolysaccharide biosynthesis protein [Asaia sp. SF2.1]	Asaia sp. SF2.1	406101	bacteria
Gene.23163::k141_34767::g.23163::m.23163	352	gi|564617407|gb|ETC99598.1|	342	340	92.059	0	hypothetical protein P792_02780 [Asaia sp. SF2.1]	Asaia sp. SF2.1	406101;1231624	bacteria
Gene.42912::k141_8884::g.42912::m.42912	297	gi|564616211|gb|ETC98418.1|	296	296	94.932	0	LysR family transcriptional regulator [Asaia sp. SF2.1]	Asaia sp. SF2.1	406101;1231624;1382230	bacteria
Gene.3399::k141_53843::g.3399::m.3399	284	gi|564616177|gb|ETC98385.1|	40	40	90	1.07e-15	hypothetical protein P792_09980 [Asaia sp. SF2.1]	Asaia sp. SF2.1	406101;1382230	bacteria
Gene.722::k141_36471::g.722::m.722	281	gi|1547501266|ref|WP_127100727.1|	280	280	97.143	0	segregation/condensation protein A [Asaia sp. W19]	Asaia sp. W19	2067395	bacteria
Gene.968::k141_21116::g.968::m.968	796	gi|1547504189|ref|WP_127103273.1|	765	765	96.993	0	TonB-dependent receptor [Asaia sp. W19]	Asaia sp. W19	2067395	bacteria
Gene.974::k141_21116::g.974::m.974	306	gi|1547504397|ref|WP_127103481.1|	748	306	82.353	2.15e-140	hypothetical protein [Asaia sp. W19]	Asaia sp. W19	2067395	bacteria
Gene.1114::k141_53754::g.1114::m.1114	794	gi|1547504432|ref|WP_127103516.1|	769	771	94.034	0	TonB-dependent receptor plug domain-containing protein [Asaia sp. W19]	Asaia sp. W19	2067395	bacteria
Gene.1123::k141_53754::g.1123::m.1123	213	gi|1547504611|ref|WP_127103695.1|	751	207	98.068	1.39e-143	catalase/peroxidase HPI [Asaia sp. W19]	Asaia sp. W19	2067395	bacteria
Gene.1123::k141_53754::g.1123::m.1123	213	gi|1547504611|ref|WP_127103695.1|	751	102	31.373	0.024	catalase/peroxidase HPI [Asaia sp. W19]	Asaia sp. W19	2067395	bacteria
Gene.1168::k141_13482::g.1168::m.1168	264	gi|1547503449|ref|WP_127102533.1|	259	255	69.804	1.12e-114	ComF family protein [Asaia sp. W19]	Asaia sp. W19	2067395	bacteria
Gene.1700::k141_48012::g.1700::m.1700	539	gi|1547502471|ref|WP_127101891.1|	534	532	95.301	0	efflux transporter outer membrane subunit [Asaia sp. W19]	Asaia sp. W19	2067395	bacteria
Gene.1707::k141_48012::g.1707::m.1707	262	gi|1547502311|ref|WP_127101772.1|	261	261	99.617	4.59e-178	sulfite exporter TauE/SafE family protein [Asaia sp. W19]	Asaia sp. W19	2067395	bacteria
Gene.1914::k141_26944::g.1914::m.1914	304	gi|1547501936|ref|WP_127101397.1|	304	304	93.75	1.29e-175	OmpH family outer membrane protein [Asaia sp. W19]	Asaia sp. W19	2067395	bacteria
Gene.1915::k141_26944::g.1915::m.1915	279	gi|1547501930|ref|WP_127101391.1|	278	278	87.77	2.57e-170	LpxI family protein [Asaia sp. W19]	Asaia sp. W19	2067395	bacteria
Gene.1933::k141_7778::g.1933::m.1933	307	gi|1547504349|ref|WP_127103433.1|	306	306	75.49	4.66e-171	bifunctional helix-turn-helix transcriptional regulator/GNAT family N-acetyltransferase [Asaia sp. W19]	Asaia sp. W19	2067395	bacteria
Gene.2127::k141_51815::g.2127::m.2127	792	gi|1547504160|ref|WP_127103244.1|	791	791	98.862	0	TonB-dependent receptor plug domain-containing protein [Asaia sp. W19]	Asaia sp. W19	2067395	bacteria
Gene.2129::k141_51815::g.2129::m.2129	615	gi|1547504164|ref|WP_127103248.1|	610	610	99.672	0	dihydroxyacetone kinase subunit L [Asaia sp. W19]	Asaia sp. W19	2067395	bacteria
Gene.2131::k141_51815::g.2131::m.2131	563	gi|1547504167|ref|WP_127103251.1|	498	498	99.598	0	carbohydrate porin [Asaia sp. W19]	Asaia sp. W19	2067395	bacteria
Gene.2134::k141_51815::g.2134::m.2134	460	gi|1547504163|ref|WP_127103247.1|	459	459	99.564	0	sodium:solute symporter [Asaia sp. W19]	Asaia sp. W19	2067395	bacteria
Gene.2136::k141_51815::g.2136::m.2136	406	gi|1547504187|ref|WP_127103271.1|	392	392	98.469	0	STAS domain-containing protein [Asaia sp. W19]	Asaia sp. W19	2067395	bacteria
Gene.2141::k141_51815::g.2141::m.2141	321	gi|1547504155|ref|WP_127103239.1|	320	320	100	0	MCE family protein [Asaia sp. W19]	Asaia sp. W19	2067395	bacteria
Gene.2144::k141_51815::g.2144::m.2144	281	gi|1547504166|ref|WP_127103250.1|	280	280	98.929	0	PhzF family phenazine biosynthesis protein [Asaia sp. W19]	Asaia sp. W19	2067395	bacteria
Gene.2149::k141_51815::g.2149::m.2149	228	gi|1547504159|ref|WP_127103243.1|	227	227	99.559	8.4e-167	Fe2+-dependent dioxygenase [Asaia sp. W19]	Asaia sp. W19	2067395	bacteria
Gene.2658::k141_3976::g.2658::m.2658	449	gi|1547504397|ref|WP_127103481.1|	748	447	69.128	0	hypothetical protein [Asaia sp. W19]	Asaia sp. W19	2067395	bacteria
Gene.3395::k141_53843::g.3395::m.3395	321	gi|1547500045|ref|WP_127099506.1|	328	322	90.062	0	hypothetical protein [Asaia sp. W19]	Asaia sp. W19	2067395	bacteria
Gene.3400::k141_53843::g.3400::m.3400	278	gi|1547500049|ref|WP_127099510.1|	277	277	96.39	0	prolipoprotein diacylglyceryl transferase [Asaia sp. W19]	Asaia sp. W19	2067395	bacteria
Gene.3427::k141_36564::g.3427::m.3427	366	gi|1547501592|ref|WP_127101053.1|	365	363	95.592	0	chorismate synthase [Asaia sp. W19]	Asaia sp. W19	2067395	bacteria
Gene.3429::k141_36564::g.3429::m.3429	339	gi|1547501584|ref|WP_127101045.1|	294	294	91.837	0	glutamate racemase [Asaia sp. W19]	Asaia sp. W19	2067395	bacteria
Gene.3500::k141_19422::g.3500::m.3500	335	gi|1547504218|ref|WP_127103302.1|	641	334	98.204	0	5-dehydro-2-deoxygluconokinase [Asaia sp. W19]	Asaia sp. W19	2067395	bacteria
Gene.3522::k141_55748::g.3522::m.3522	207	gi|1547501339|ref|WP_127100800.1|	71	71	97.183	2.11e-39	hypothetical protein [Asaia sp. W19]	Asaia sp. W19	2067395	bacteria
Gene.3691::k141_42303::g.3691::m.3691	651	gi|1547502567|ref|WP_127101957.1|	650	650	88.154	0	lytic transglycosylase domain-containing protein [Asaia sp. W19]	Asaia sp. W19	2067395	bacteria
Gene.3816::k141_50026::g.3816::m.3816	331	gi|1547504415|ref|WP_127103499.1|	283	279	97.849	0	hypothetical protein [Asaia sp. W19]	Asaia sp. W19	2067395	bacteria
Gene.4182::k141_36583::g.4182::m.4182	310	gi|1547502543|ref|WP_127101941.1|	309	309	74.757	2.33e-157	hypothetical protein [Asaia sp. W19]	Asaia sp. W19	2067395	bacteria
Gene.4494::k141_11581::g.4494::m.4494	748	gi|1547503242|ref|WP_127102354.1|	790	747	95.448	0	mechanosensitive ion channel [Asaia sp. W19]	Asaia sp. W19	2067395	bacteria
Gene.4495::k141_11581::g.4495::m.4495	393	gi|1547503245|ref|WP_127102356.1|	202	202	91.584	1.56e-131	nitroreductase [Asaia sp. W19]	Asaia sp. W19	2067395	bacteria
Gene.4498::k141_11581::g.4498::m.4498	254	gi|1547503253|ref|WP_127102360.1|	253	253	93.676	5.15e-170	imidazole glycerol phosphate synthase subunit HisF [Asaia sp. W19]	Asaia sp. W19	2067395	bacteria
Gene.4819::k141_40433::g.4819::m.4819	407	gi|1547503925|ref|WP_127103009.1|	200	199	83.417	1.44e-103	hypothetical protein [Asaia sp. W19]	Asaia sp. W19	2067395	bacteria
Gene.4821::k141_40433::g.4821::m.4821	233	gi|1547503924|ref|WP_127103008.1|	195	195	87.179	7.23e-103	TetR family transcriptional regulator [Asaia sp. W19]	Asaia sp. W19	2067395	bacteria
Gene.4953::k141_48102::g.4953::m.4953	540	gi|1547501272|ref|WP_127100733.1|	539	539	95.918	0	ABC transporter substrate-binding protein [Asaia sp. W19]	Asaia sp. W19	2067395	bacteria
Gene.5053::k141_34596::g.5053::m.5053	537	gi|1547501276|ref|WP_127100737.1|	496	496	99.597	0	glycoside hydrolase family 32 protein [Asaia sp. W19]	Asaia sp. W19	2067395	bacteria
Gene.5064::k141_34596::g.5064::m.5064	362	gi|1547500879|ref|WP_127100340.1|	424	361	99.446	0	MFS transporter [Asaia sp. W19]	Asaia sp. W19	2067395	bacteria
Gene.5208::k141_4102::g.5208::m.5208	444	gi|1547503521|ref|WP_127102605.1|	429	429	98.834	0	DUF445 domain-containing protein [Asaia sp. W19]	Asaia sp. W19	2067395	bacteria
Gene.5272::k141_55816::g.5272::m.5272	627	gi|1547504153|ref|WP_127103237.1|	629	629	94.913	0	porin [Asaia sp. W19]	Asaia sp. W19	2067395	bacteria
Gene.5273::k141_55816::g.5273::m.5273	321	gi|1547504155|ref|WP_127103239.1|	320	320	97.188	0	MCE family protein [Asaia sp. W19]	Asaia sp. W19	2067395	bacteria
Gene.5287::k141_44150::g.5287::m.5287	771	gi|1547500899|ref|WP_127100360.1|	770	770	99.61	0	TonB-dependent receptor plug domain-containing protein [Asaia sp. W19]	Asaia sp. W19	2067395	bacteria
Gene.5288::k141_44150::g.5288::m.5288	737	gi|1547500957|ref|WP_127100418.1|	736	736	98.37	0	glycoside hydrolase family 3 protein [Asaia sp. W19]	Asaia sp. W19	2067395	bacteria
Gene.5291::k141_44150::g.5291::m.5291	541	gi|1547500999|ref|WP_127100460.1|	540	540	98.889	0	efflux transporter outer membrane subunit [Asaia sp. W19]	Asaia sp. W19	2067395	bacteria
Gene.5293::k141_44150::g.5293::m.5293	513	gi|1547500935|ref|WP_127100396.1|	512	512	99.609	0	2,3-bisphosphoglycerate-independent phosphoglycerate mutase [Asaia sp. W19]	Asaia sp. W19	2067395	bacteria
Gene.5294::k141_44150::g.5294::m.5294	513	gi|1547500971|ref|WP_127100432.1|	512	512	99.805	0	efflux transporter outer membrane subunit [Asaia sp. W19]	Asaia sp. W19	2067395	bacteria
Gene.5299::k141_44150::g.5299::m.5299	485	gi|1547500921|ref|WP_127100382.1|	484	484	98.967	0	hypothetical protein [Asaia sp. W19]	Asaia sp. W19	2067395	bacteria
Gene.5300::k141_44150::g.5300::m.5300	460	gi|1547500979|ref|WP_127100440.1|	459	459	100	0	preprotein translocase subunit SecY [Asaia sp. W19]	Asaia sp. W19	2067395	bacteria
Gene.5306::k141_44150::g.5306::m.5306	428	gi|1547501001|ref|WP_127100462.1|	427	427	99.297	0	efflux RND transporter periplasmic adaptor subunit [Asaia sp. W19]	Asaia sp. W19	2067395	bacteria
Gene.5308::k141_44150::g.5308::m.5308	406	gi|1547500975|ref|WP_127100436.1|	437	405	99.753	0	MFS transporter [Asaia sp. W19]	Asaia sp. W19	2067395	bacteria
Gene.5320::k141_44150::g.5320::m.5320	329	gi|1547500905|ref|WP_127100366.1|	328	328	99.695	0	quinolinate synthase NadA [Asaia sp. W19]	Asaia sp. W19	2067395	bacteria
Gene.5324::k141_44150::g.5324::m.5324	312	gi|1547500931|ref|WP_127100392.1|	311	311	99.678	0	LysR family transcriptional regulator [Asaia sp. W19]	Asaia sp. W19	2067395	bacteria
Gene.5329::k141_44150::g.5329::m.5329	287	gi|1547500901|ref|WP_127100362.1|	286	286	99.301	0	carboxylating nicotinate-nucleotide diphosphorylase [Asaia sp. W19]	Asaia sp. W19	2067395	bacteria
Gene.6290::k141_42312::g.6290::m.6290	728	gi|1547501242|ref|WP_127100703.1|	727	727	99.175	0	TonB-dependent siderophore receptor [Asaia sp. W19]	Asaia sp. W19	2067395	bacteria
Gene.6293::k141_42312::g.6293::m.6293	639	gi|1547500685|ref|WP_127100146.1|	638	638	99.373	0	hypothetical protein [Asaia sp. W19]	Asaia sp. W19	2067395	bacteria
Gene.6297::k141_42312::g.6297::m.6297	500	gi|1547500695|ref|WP_127100156.1|	499	499	98.798	0	PepSY domain-containing protein [Asaia sp. W19]	Asaia sp. W19	2067395	bacteria
Gene.6301::k141_42312::g.6301::m.6301	378	gi|1547501238|ref|WP_127100699.1|	376	376	100	0	sensor domain-containing protein [Asaia sp. W19]	Asaia sp. W19	2067395	bacteria
Gene.6303::k141_42312::g.6303::m.6303	365	gi|1547500655|ref|WP_127100116.1|	364	364	98.626	0	LptF/LptG family permease [Asaia sp. W19]	Asaia sp. W19	2067395	bacteria
Gene.6314::k141_42312::g.6314::m.6314	318	gi|1547500689|ref|WP_127100150.1|	274	274	99.635	0	ferritin-like domain-containing protein [Asaia sp. W19]	Asaia sp. W19	2067395	bacteria
Gene.6320::k141_42312::g.6320::m.6320	286	gi|1547500669|ref|WP_127100130.1|	285	285	99.649	0	lipid-binding SYLF domain-containing protein [Asaia sp. W19]	Asaia sp. W19	2067395	bacteria
Gene.6328::k141_42312::g.6328::m.6328	264	gi|1547500699|ref|WP_127100160.1|	263	263	98.859	1.23e-180	hypothetical protein [Asaia sp. W19]	Asaia sp. W19	2067395	bacteria
Gene.6337::k141_42312::g.6337::m.6337	240	gi|1547500683|ref|WP_127100144.1|	239	239	99.582	3.23e-171	hypothetical protein [Asaia sp. W19]	Asaia sp. W19	2067395	bacteria
Gene.6341::k141_42312::g.6341::m.6341	216	gi|1547500659|ref|WP_127100120.1|	252	215	98.605	1.22e-148	NTP transferase domain-containing protein [Asaia sp. W19]	Asaia sp. W19	2067395	bacteria
Gene.6936::k141_28946::g.6936::m.6936	2311	gi|1547502874|ref|WP_127102147.1|	2885	2311	98.01	0	filamentous hemagglutinin N-terminal domain-containing protein, partial [Asaia sp. W19]	Asaia sp. W19	2067395	bacteria
Gene.6936::k141_28946::g.6936::m.6936	2311	gi|1547502874|ref|WP_127102147.1|	2885	1290	28.45	4.37e-36	filamentous hemagglutinin N-terminal domain-containing protein, partial [Asaia sp. W19]	Asaia sp. W19	2067395	bacteria
Gene.6937::k141_28946::g.6937::m.6937	587	gi|1547502872|ref|WP_127102146.1|	586	586	99.488	0	ShlB/FhaC/HecB family hemolysin secretion/activation protein [Asaia sp. W19]	Asaia sp. W19	2067395	bacteria
Gene.6938::k141_28946::g.6938::m.6938	446	gi|1547502848|ref|WP_127102132.1|	704	445	100	0	hypothetical protein [Asaia sp. W19]	Asaia sp. W19	2067395	bacteria
Gene.6938::k141_28946::g.6938::m.6938	446	gi|1547502848|ref|WP_127102132.1|	704	97	45.361	7.57e-08	hypothetical protein [Asaia sp. W19]	Asaia sp. W19	2067395	bacteria
Gene.6946::k141_28946::g.6946::m.6946	255	gi|1547502881|ref|WP_127102151.1|	140	140	97.143	6.37e-95	cupin domain-containing protein [Asaia sp. W19]	Asaia sp. W19	2067395	bacteria
Gene.6947::k141_28946::g.6947::m.6947	252	gi|1547502850|ref|WP_127102133.1|	251	251	97.61	2.19e-177	DUF4410 domain-containing protein [Asaia sp. W19]	Asaia sp. W19	2067395	bacteria
Gene.6951::k141_28946::g.6951::m.6951	205	gi|1547502870|ref|WP_127102145.1|	204	204	97.059	3.92e-142	invasion protein [Asaia sp. W19]	Asaia sp. W19	2067395	bacteria
Gene.7000::k141_17416::g.7000::m.7000	1371	gi|1547502391|ref|WP_127101835.1|	1370	1370	99.343	0	hypothetical protein [Asaia sp. W19]	Asaia sp. W19	2067395	bacteria
Gene.7001::k141_17416::g.7001::m.7001	1140	gi|1547502480|ref|WP_127101898.1|	1137	1137	99.296	0	response regulator [Asaia sp. W19]	Asaia sp. W19	2067395	bacteria
Gene.7004::k141_17416::g.7004::m.7004	810	gi|1547194455|gb|RUT26390.1|	809	809	99.382	0	type II secretion system protein GspD [Asaia sp. W19]	Asaia sp. W19	2067395	bacteria
Gene.7008::k141_17416::g.7008::m.7008	562	gi|1547502387|ref|WP_127101832.1|	561	561	98.752	0	glycoside hydrolase family 32 protein [Asaia sp. W19]	Asaia sp. W19	2067395	bacteria
Gene.7012::k141_17416::g.7012::m.7012	538	gi|1547502369|ref|WP_127101818.1|	537	537	99.441	0	urea ABC transporter permease subunit UrtB [Asaia sp. W19]	Asaia sp. W19	2067395	bacteria
Gene.7013::k141_17416::g.7013::m.7013	532	gi|1547502389|ref|WP_127101833.1|	579	531	100	0	glycoside hydrolase family 68 protein [Asaia sp. W19]	Asaia sp. W19	2067395	bacteria
Gene.7015::k141_17416::g.7015::m.7015	516	gi|1547502423|ref|WP_127101858.1|	515	515	99.417	0	histidine ammonia-lyase [Asaia sp. W19]	Asaia sp. W19	2067395	bacteria
Gene.7016::k141_17416::g.7016::m.7016	475	gi|1547502485|ref|WP_127101901.1|	453	453	99.338	0	thiamine permease [Asaia sp. W19]	Asaia sp. W19	2067395	bacteria
Gene.7020::k141_17416::g.7020::m.7020	458	gi|1547502403|ref|WP_127101844.1|	454	454	99.78	0	histidinol dehydrogenase [Asaia sp. W19]	Asaia sp. W19	2067395	bacteria
Gene.7021::k141_17416::g.7021::m.7021	443	gi|1547502370|ref|WP_127101819.1|	442	442	99.774	0	urea ABC transporter substrate-binding protein [Asaia sp. W19]	Asaia sp. W19	2067395	bacteria
Gene.7025::k141_17416::g.7025::m.7025	422	gi|1547502393|ref|WP_127101836.1|	421	421	98.812	0	autotransporter strand-loop-strand O-heptosyltransferase [Asaia sp. W19]	Asaia sp. W19	2067395	bacteria
Gene.7029::k141_17416::g.7029::m.7029	387	gi|1547502413|ref|WP_127101851.1|	262	262	99.618	0	helix-turn-helix transcriptional regulator [Asaia sp. W19]	Asaia sp. W19	2067395	bacteria
Gene.7043::k141_17416::g.7043::m.7043	333	gi|1547502382|ref|WP_127101828.1|	412	332	99.699	0	type II secretion system F family protein [Asaia sp. W19]	Asaia sp. W19	2067395	bacteria
Gene.7045::k141_17416::g.7045::m.7045	325	gi|1547502398|ref|WP_127101840.1|	225	225	98.667	3.61e-154	DUF1028 domain-containing protein [Asaia sp. W19]	Asaia sp. W19	2067395	bacteria
Gene.7046::k141_17416::g.7046::m.7046	311	gi|1547502394|ref|WP_127101837.1|	310	310	100	0	LysR family transcriptional regulator [Asaia sp. W19]	Asaia sp. W19	2067395	bacteria
Gene.7056::k141_17416::g.7056::m.7056	263	gi|1547502383|ref|WP_127101829.1|	262	262	98.092	2.1e-180	prepilin peptidase [Asaia sp. W19]	Asaia sp. W19	2067395	bacteria
Gene.7065::k141_17416::g.7065::m.7065	240	gi|1547502414|ref|WP_127101852.1|	172	172	100	8.39e-123	lipocalin-like domain-containing protein [Asaia sp. W19]	Asaia sp. W19	2067395	bacteria
Gene.7070::k141_17416::g.7070::m.7070	234	gi|1547502434|ref|WP_127101866.1|	233	233	100	4.52e-165	amino acid ABC transporter permease [Asaia sp. W19]	Asaia sp. W19	2067395	bacteria
Gene.7556::k141_8069::g.7556::m.7556	571	gi|1547501184|ref|WP_127100645.1|	713	576	59.028	0	hypothetical protein [Asaia sp. W19]	Asaia sp. W19	2067395	bacteria
Gene.7557::k141_8069::g.7557::m.7557	428	gi|1547501174|ref|WP_127100635.1|	1167	421	95.962	0	methionine synthase [Asaia sp. W19]	Asaia sp. W19	2067395	bacteria
Gene.7718::k141_53871::g.7718::m.7718	864	gi|1547504403|ref|WP_127103487.1|	863	863	99.421	0	mechanosensitive ion channel [Asaia sp. W19]	Asaia sp. W19	2067395	bacteria
Gene.7720::k141_53871::g.7720::m.7720	796	gi|1547504189|ref|WP_127103273.1|	765	765	99.739	0	TonB-dependent receptor [Asaia sp. W19]	Asaia sp. W19	2067395	bacteria
Gene.7721::k141_53871::g.7721::m.7721	753	gi|1547504397|ref|WP_127103481.1|	748	752	92.42	0	hypothetical protein [Asaia sp. W19]	Asaia sp. W19	2067395	bacteria
Gene.7730::k141_53871::g.7730::m.7730	467	gi|1547504406|ref|WP_127103490.1|	466	466	99.356	0	uroporphyrinogen-III C-methyltransferase [Asaia sp. W19]	Asaia sp. W19	2067395	bacteria
Gene.7742::k141_53871::g.7742::m.7742	355	gi|1547504396|ref|WP_127103480.1|	354	354	99.718	0	glycosyltransferase family 4 protein [Asaia sp. W19]	Asaia sp. W19	2067395	bacteria
Gene.7759::k141_53871::g.7759::m.7759	266	gi|1547504552|ref|WP_127103636.1|	259	259	100	0	phosphatase PAP2 family protein [Asaia sp. W19]	Asaia sp. W19	2067395	bacteria
Gene.7874::k141_5991::g.7874::m.7874	613	gi|1547503878|ref|WP_127102962.1|	588	588	99.32	0	phosphoenolpyruvate--protein phosphotransferase [Asaia sp. W19]	Asaia sp. W19	2067395	bacteria
Gene.7887::k141_5991::g.7887::m.7887	351	gi|1547503862|ref|WP_127102946.1|	486	350	99.429	0	carbohydrate porin [Asaia sp. W19]	Asaia sp. W19	2067395	bacteria
Gene.7892::k141_5991::g.7892::m.7892	328	gi|1547503870|ref|WP_127102954.1|	327	327	99.388	0	sugar-binding transcriptional regulator [Asaia sp. W19]	Asaia sp. W19	2067395	bacteria
Gene.7896::k141_5991::g.7896::m.7896	311	gi|1547503873|ref|WP_127102957.1|	310	310	98.71	0	DUF4357 domain-containing protein [Asaia sp. W19]	Asaia sp. W19	2067395	bacteria
Gene.7910::k141_5991::g.7910::m.7910	229	gi|1547503858|ref|WP_127102942.1|	346	228	99.561	2.19e-161	bifunctional diaminohydroxyphosphoribosylaminopyrimidine deaminase/5-amino-6-(5-phosphoribosylamino)uracil reductase RibD [Asaia sp. W19]	Asaia sp. W19	2067395	bacteria
Gene.7915::k141_5991::g.7915::m.7915	204	gi|1547503859|ref|WP_127102943.1|	203	203	100	7.55e-143	riboflavin synthase [Asaia sp. W19]	Asaia sp. W19	2067395	bacteria
Gene.8090::k141_17439::g.8090::m.8090	262	gi|1547500689|ref|WP_127100150.1|	274	261	97.701	0	ferritin-like domain-containing protein [Asaia sp. W19]	Asaia sp. W19	2067395	bacteria
Gene.8418::k141_13627::g.8418::m.8418	509	gi|1547501374|ref|WP_127100835.1|	508	508	97.638	0	phage tail protein [Asaia sp. W19]	Asaia sp. W19	2067395	bacteria
Gene.8438::k141_13627::g.8438::m.8438	242	gi|1547501408|ref|WP_127100869.1|	306	223	91.031	2.1e-124	hypothetical protein [Asaia sp. W19]	Asaia sp. W19	2067395	bacteria
Gene.8439::k141_13627::g.8439::m.8439	234	gi|1547501367|ref|WP_127100828.1|	233	233	96.996	3.72e-162	hypothetical protein [Asaia sp. W19]	Asaia sp. W19	2067395	bacteria
Gene.8442::k141_13627::g.8442::m.8442	220	gi|1547501414|ref|WP_127100875.1|	219	219	96.347	2.82e-148	baseplate assembly protein [Asaia sp. W19]	Asaia sp. W19	2067395	bacteria
Gene.8561::k141_32846::g.8561::m.8561	308	gi|1547503200|ref|WP_127102331.1|	307	307	97.394	0	sugar ABC transporter substrate-binding protein [Asaia sp. W19]	Asaia sp. W19	2067395	bacteria
Gene.8651::k141_11658::g.8651::m.8651	396	gi|1547504332|ref|WP_127103416.1|	431	381	95.538	0	histidinol dehydrogenase [Asaia sp. W19]	Asaia sp. W19	2067395	bacteria
Gene.8743::k141_57699::g.8743::m.8743	225	gi|1547501314|ref|WP_127100775.1|	187	182	85.165	2.14e-107	TetR/AcrR family transcriptional regulator [Asaia sp. W19]	Asaia sp. W19	2067395	bacteria
Gene.8858::k141_55915::g.8858::m.8858	259	gi|1547504538|ref|WP_127103622.1|	290	258	99.225	0	acetyl-CoA carboxylase carboxyltransferase subunit beta [Asaia sp. W19]	Asaia sp. W19	2067395	bacteria
Gene.9225::k141_44220::g.9225::m.9225	436	gi|1547503976|ref|WP_127103060.1|	380	380	97.895	0	AI-2E family transporter [Asaia sp. W19]	Asaia sp. W19	2067395	bacteria
Gene.9226::k141_44220::g.9226::m.9226	364	gi|1547503931|ref|WP_127103015.1|	363	363	97.245	0	phosphate acyltransferase PlsX [Asaia sp. W19]	Asaia sp. W19	2067395	bacteria
Gene.9232::k141_44220::g.9232::m.9232	230	gi|1547503934|ref|WP_127103018.1|	229	229	96.943	5.76e-155	response regulator [Asaia sp. W19]	Asaia sp. W19	2067395	bacteria
Gene.9304::k141_2111::g.9304::m.9304	510	gi|1547503352|ref|WP_127102436.1|	496	496	96.976	0	hypothetical protein [Asaia sp. W19]	Asaia sp. W19	2067395	bacteria
Gene.9373::k141_50240::g.9373::m.9373	516	gi|1547502354|ref|WP_127101806.1|	617	462	91.558	0	hypothetical protein [Asaia sp. W19]	Asaia sp. W19	2067395	bacteria
Gene.9375::k141_50240::g.9375::m.9375	369	gi|1547502351|ref|WP_127101804.1|	344	342	95.029	0	HoxN/HupN/NixA family nickel/cobalt transporter [Asaia sp. W19]	Asaia sp. W19	2067395	bacteria
Gene.9468::k141_57705::g.9468::m.9468	771	gi|1547500899|ref|WP_127100360.1|	770	770	92.987	0	TonB-dependent receptor plug domain-containing protein [Asaia sp. W19]	Asaia sp. W19	2067395	bacteria
Gene.9500::k141_15500::g.9500::m.9500	537	gi|1547500476|ref|WP_127099937.1|	536	536	99.627	0	efflux transporter outer membrane subunit [Asaia sp. W19]	Asaia sp. W19	2067395	bacteria
Gene.9502::k141_15500::g.9502::m.9502	497	gi|1547500502|ref|WP_127099963.1|	496	496	99.395	0	phage tail protein [Asaia sp. W19]	Asaia sp. W19	2067395	bacteria
Gene.9503::k141_15500::g.9503::m.9503	475	gi|1547500490|ref|WP_127099951.1|	474	474	99.578	0	portal protein [Asaia sp. W19]	Asaia sp. W19	2067395	bacteria
Gene.9505::k141_15500::g.9505::m.9505	459	gi|1547500494|ref|WP_127099955.1|	455	455	99.78	0	DUF4043 domain-containing protein [Asaia sp. W19]	Asaia sp. W19	2067395	bacteria
Gene.9507::k141_15500::g.9507::m.9507	446	gi|1547500583|ref|WP_127100044.1|	536	445	99.326	0	peptidase S41 [Asaia sp. W19]	Asaia sp. W19	2067395	bacteria
Gene.9509::k141_15500::g.9509::m.9509	419	gi|1547500526|ref|WP_127099987.1|	418	418	100	0	hypothetical protein [Asaia sp. W19]	Asaia sp. W19	2067395	bacteria
Gene.9510::k141_15500::g.9510::m.9510	412	gi|1547500522|ref|WP_127099983.1|	411	411	99.27	0	hypothetical protein [Asaia sp. W19]	Asaia sp. W19	2067395	bacteria
Gene.9513::k141_15500::g.9513::m.9513	394	gi|1547500478|ref|WP_127099939.1|	393	393	99.746	0	efflux RND transporter periplasmic adaptor subunit [Asaia sp. W19]	Asaia sp. W19	2067395	bacteria
Gene.9516::k141_15500::g.9516::m.9516	383	gi|1547500520|ref|WP_127099981.1|	380	380	99.737	0	hypothetical protein [Asaia sp. W19]	Asaia sp. W19	2067395	bacteria
Gene.9517::k141_15500::g.9517::m.9517	360	gi|1547500508|ref|WP_127099969.1|	85	85	95.294	2.1e-45	hypothetical protein [Asaia sp. W19]	Asaia sp. W19	2067395	bacteria
Gene.9518::k141_15500::g.9518::m.9518	356	gi|1547195523|gb|RUT27438.1|	355	355	99.155	0	hypothetical protein C0V97_01325 [Asaia sp. W19]	Asaia sp. W19	2067395	bacteria
Gene.9524::k141_15500::g.9524::m.9524	338	gi|1547500534|ref|WP_127099995.1|	337	337	99.407	0	hypothetical protein [Asaia sp. W19]	Asaia sp. W19	2067395	bacteria
Gene.9532::k141_15500::g.9532::m.9532	302	gi|1547500571|ref|WP_127100032.1|	301	301	100	0	EamA family transporter [Asaia sp. W19]	Asaia sp. W19	2067395	bacteria
Gene.9533::k141_15500::g.9533::m.9533	299	gi|1547195532|gb|RUT27447.1|	298	298	98.993	0	hypothetical protein C0V97_01375 [Asaia sp. W19]	Asaia sp. W19	2067395	bacteria
Gene.9534::k141_15500::g.9534::m.9534	296	gi|1547500510|ref|WP_127099971.1|	295	295	98.644	0	hypothetical protein [Asaia sp. W19]	Asaia sp. W19	2067395	bacteria
Gene.9555::k141_15500::g.9555::m.9555	217	gi|1547500516|ref|WP_127099977.1|	216	216	100	1.6e-153	baseplate assembly protein [Asaia sp. W19]	Asaia sp. W19	2067395	bacteria
Gene.9556::k141_15500::g.9556::m.9556	217	gi|1547500544|ref|WP_127100005.1|	208	208	98.077	5.49e-139	regulatory protein RecX [Asaia sp. W19]	Asaia sp. W19	2067395	bacteria
Gene.9698::k141_13644::g.9698::m.9698	219	gi|1547500757|ref|WP_127100218.1|	255	218	98.165	8.65e-151	transcriptional initiation protein Tat [Asaia sp. W19]	Asaia sp. W19	2067395	bacteria
Gene.9866::k141_23318::g.9866::m.9866	266	gi|1547503012|ref|WP_127102227.1|	275	265	97.736	0	3-deoxy-8-phosphooctulonate synthase [Asaia sp. W19]	Asaia sp. W19	2067395	bacteria
Gene.9895::k141_29026::g.9895::m.9895	607	gi|1547504036|ref|WP_127103120.1|	606	604	82.45	0	hypothetical protein [Asaia sp. W19]	Asaia sp. W19	2067395	bacteria
Gene.9920::k141_21325::g.9920::m.9920	311	gi|1547500137|ref|WP_127099598.1|	310	310	94.194	0	rhodanese-related sulfurtransferase [Asaia sp. W19]	Asaia sp. W19	2067395	bacteria
Gene.9921::k141_21325::g.9921::m.9921	307	gi|1547500141|ref|WP_127099602.1|	306	306	96.732	0	LysR family transcriptional regulator [Asaia sp. W19]	Asaia sp. W19	2067395	bacteria
Gene.9988::k141_30879::g.9988::m.9988	338	gi|1547503623|ref|WP_127102707.1|	499	337	99.407	0	peptidase S10 [Asaia sp. W19]	Asaia sp. W19	2067395	bacteria
Gene.10023::k141_29029::g.10023::m.10023	284	gi|1547504099|ref|WP_127103183.1|	283	280	93.214	0	formate dehydrogenase accessory sulfurtransferase FdhD [Asaia sp. W19]	Asaia sp. W19	2067395	bacteria
Gene.10123::k141_19723::g.10123::m.10123	435	gi|1547503614|ref|WP_127102698.1|	529	434	79.724	0	hypothetical protein [Asaia sp. W19]	Asaia sp. W19	2067395	bacteria
Gene.10203::k141_40598::g.10203::m.10203	418	gi|1547504201|ref|WP_127103285.1|	399	399	85.464	0	hypothetical protein [Asaia sp. W19]	Asaia sp. W19	2067395	bacteria
Gene.10206::k141_40598::g.10206::m.10206	394	gi|1547502192|ref|WP_127101653.1|	460	393	92.366	0	outer membrane beta-barrel protein [Asaia sp. W19]	Asaia sp. W19	2067395	bacteria
Gene.10220::k141_40598::g.10220::m.10220	239	gi|1547502190|ref|WP_127101651.1|	238	238	96.639	3.76e-163	MgtC/SapB family protein [Asaia sp. W19]	Asaia sp. W19	2067395	bacteria
Gene.10452::k141_59862::g.10452::m.10452	433	gi|1547500308|ref|WP_127099769.1|	402	402	97.761	0	AI-2E family transporter [Asaia sp. W19]	Asaia sp. W19	2067395	bacteria
Gene.10574::k141_36793::g.10574::m.10574	334	gi|1547504480|ref|WP_127103564.1|	337	333	99.399	0	4-hydroxy-3-methylbut-2-enyl diphosphate reductase [Asaia sp. W19]	Asaia sp. W19	2067395	bacteria
Gene.10872::k141_36803::g.10872::m.10872	356	gi|1547504045|ref|WP_127103129.1|	408	355	94.93	0	hypothetical protein [Asaia sp. W19]	Asaia sp. W19	2067395	bacteria
Gene.10960::k141_9907::g.10960::m.10960	625	gi|1547504343|ref|WP_127103427.1|	629	615	64.715	0	hypothetical protein [Asaia sp. W19]	Asaia sp. W19	2067395	bacteria
Gene.10963::k141_9907::g.10963::m.10963	571	gi|1547504345|ref|WP_127103429.1|	604	601	69.884	0	PepSY domain-containing protein [Asaia sp. W19]	Asaia sp. W19	2067395	bacteria
Gene.11447::k141_32988::g.11447::m.11447	325	gi|1547502068|ref|WP_127101529.1|	325	325	92.308	0	hypothetical protein [Asaia sp. W19]	Asaia sp. W19	2067395	bacteria
Gene.11721::k141_25187::g.11721::m.11721	358	gi|1547501570|ref|WP_127101031.1|	357	357	99.72	0	EscU/YscU/HrcU family type III secretion system export apparatus switch protein [Asaia sp. W19]	Asaia sp. W19	2067395	bacteria
Gene.11933::k141_42441::g.11933::m.11933	328	gi|1547503440|ref|WP_127102524.1|	384	327	99.694	0	flavodoxin-dependent (E)-4-hydroxy-3-methylbut-2-enyl-diphosphate synthase [Asaia sp. W19]	Asaia sp. W19	2067395	bacteria
Gene.12195::k141_21408::g.12195::m.12195	239	gi|1547504003|ref|WP_127103087.1|	238	238	100	2.73e-165	GcrA cell cycle regulator [Asaia sp. W19]	Asaia sp. W19	2067395	bacteria
Gene.12231::k141_57753::g.12231::m.12231	274	gi|1547501614|ref|WP_127101075.1|	240	240	93.75	8.94e-159	16S rRNA (uracil(1498)-N(3))-methyltransferase [Asaia sp. W19]	Asaia sp. W19	2067395	bacteria
Gene.12372::k141_40683::g.12372::m.12372	352	gi|1547502389|ref|WP_127101833.1|	579	351	92.023	0	glycoside hydrolase family 68 protein [Asaia sp. W19]	Asaia sp. W19	2067395	bacteria
Gene.12691::k141_8214::g.12691::m.12691	441	gi|1547504502|ref|WP_127103586.1|	410	410	98.537	0	putative DNA modification/repair radical SAM protein [Asaia sp. W19]	Asaia sp. W19	2067395	bacteria
Gene.13172::k141_6228::g.13172::m.13172	464	gi|1547503219|ref|WP_127102341.1|	460	463	92.225	0	TolC family protein [Asaia sp. W19]	Asaia sp. W19	2067395	bacteria
Gene.13174::k141_6228::g.13174::m.13174	239	gi|1547503217|ref|WP_127102340.1|	397	238	89.916	6.8e-144	efflux RND transporter periplasmic adaptor subunit [Asaia sp. W19]	Asaia sp. W19	2067395	bacteria
Gene.13238::k141_25210::g.13238::m.13238	338	gi|1547503461|ref|WP_127102545.1|	1151	338	99.112	0	transcription-repair coupling factor [Asaia sp. W19]	Asaia sp. W19	2067395	bacteria
Gene.13347::k141_52084::g.13347::m.13347	417	gi|1547504179|ref|WP_127103263.1|	829	417	100	0	TonB-dependent receptor [Asaia sp. W19]	Asaia sp. W19	2067395	bacteria
Gene.13621::k141_4408::g.13621::m.13621	425	gi|1547502746|ref|WP_127102070.1|	873	424	97.17	0	TonB-dependent receptor [Asaia sp. W19]	Asaia sp. W19	2067395	bacteria
Gene.13774::k141_21472::g.13774::m.13774	220	gi|1547503186|ref|WP_127102320.1|	332	212	71.226	3.28e-99	hypothetical protein [Asaia sp. W19]	Asaia sp. W19	2067395	bacteria
Gene.13962::k141_29099::g.13962::m.13962	325	gi|1547500201|ref|WP_127099662.1|	328	322	77.95	0	LysR family transcriptional regulator [Asaia sp. W19]	Asaia sp. W19	2067395	bacteria
Gene.14074::k141_50552::g.14074::m.14074	493	gi|1547503961|ref|WP_127103045.1|	492	492	96.138	0	UDP-N-acetylmuramoyl-L-alanyl-D-glutamate--2,6-diaminopimelate ligase [Asaia sp. W19]	Asaia sp. W19	2067395	bacteria
Gene.14075::k141_50552::g.14075::m.14075	437	gi|1547503962|ref|WP_127103046.1|	453	437	96.796	0	UDP-N-acetylmuramoyl-tripeptide--D-alanyl-D-alanine ligase [Asaia sp. W19]	Asaia sp. W19	2067395	bacteria
Gene.14295::k141_2248::g.14295::m.14295	425	gi|1547503112|ref|WP_127102281.1|	430	402	94.279	0	homoserine O-acetyltransferase [Asaia sp. W19]	Asaia sp. W19	2067395	bacteria
Gene.14847::k141_27107::g.14847::m.14847	884	gi|1547501971|ref|WP_127101432.1|	839	839	99.881	0	TonB-dependent receptor [Asaia sp. W19]	Asaia sp. W19	2067395	bacteria
Gene.14863::k141_27107::g.14863::m.14863	504	gi|1547501991|ref|WP_127101452.1|	503	503	99.404	0	MATE family efflux transporter [Asaia sp. W19]	Asaia sp. W19	2067395	bacteria
Gene.14868::k141_27107::g.14868::m.14868	483	gi|1547501870|ref|WP_127101331.1|	482	482	99.793	0	AMP nucleosidase [Asaia sp. W19]	Asaia sp. W19	2067395	bacteria
Gene.14870::k141_27107::g.14870::m.14870	468	gi|1547501878|ref|WP_127101339.1|	476	467	99.358	0	efflux transporter outer membrane subunit [Asaia sp. W19]	Asaia sp. W19	2067395	bacteria
Gene.14880::k141_27107::g.14880::m.14880	434	gi|1547501886|ref|WP_127101347.1|	433	433	99.538	0	sugar MFS transporter [Asaia sp. W19]	Asaia sp. W19	2067395	bacteria
Gene.14884::k141_27107::g.14884::m.14884	414	gi|1547503810|ref|WP_127102894.1|	413	413	99.758	0	aminopeptidase [Asaia sp. W19]	Asaia sp. W19	2067395	bacteria
Gene.14885::k141_27107::g.14885::m.14885	412	gi|1547503794|ref|WP_127102878.1|	411	411	99.757	0	bifunctional glutamate N-acetyltransferase/amino-acid acetyltransferase ArgJ [Asaia sp. W19]	Asaia sp. W19	2067395	bacteria
Gene.14889::k141_27107::g.14889::m.14889	401	gi|1547501941|ref|WP_127101402.1|	400	400	99	0	1-deoxy-D-xylulose-5-phosphate reductoisomerase [Asaia sp. W19]	Asaia sp. W19	2067395	bacteria
Gene.14894::k141_27107::g.14894::m.14894	387	gi|1547502084|ref|WP_127101545.1|	381	381	99.475	0	OmpA family protein [Asaia sp. W19]	Asaia sp. W19	2067395	bacteria
Gene.14899::k141_27107::g.14899::m.14899	363	gi|1547501854|ref|WP_127101315.1|	357	357	99.44	0	zinc ribbon domain-containing protein [Asaia sp. W19]	Asaia sp. W19	2067395	bacteria
Gene.14900::k141_27107::g.14900::m.14900	360	gi|1547501896|ref|WP_127101357.1|	359	359	98.886	0	KpsF/GutQ family sugar-phosphate isomerase [Asaia sp. W19]	Asaia sp. W19	2067395	bacteria
Gene.14902::k141_27107::g.14902::m.14902	354	gi|1547501934|ref|WP_127101395.1|	353	353	98.867	0	UDP-3-O-(3-hydroxymyristoyl)glucosamine N-acyltransferase [Asaia sp. W19]	Asaia sp. W19	2067395	bacteria
Gene.14906::k141_27107::g.14906::m.14906	344	gi|1547501918|ref|WP_127101379.1|	343	343	99.417	0	GGDEF domain-containing protein [Asaia sp. W19]	Asaia sp. W19	2067395	bacteria
Gene.14909::k141_27107::g.14909::m.14909	327	gi|1547502068|ref|WP_127101529.1|	325	325	99.385	0	hypothetical protein [Asaia sp. W19]	Asaia sp. W19	2067395	bacteria
Gene.14918::k141_27107::g.14918::m.14918	309	gi|1547501981|ref|WP_127101442.1|	308	308	98.377	0	tyrosine recombinase [Asaia sp. W19]	Asaia sp. W19	2067395	bacteria
Gene.14920::k141_27107::g.14920::m.14920	305	gi|1547501936|ref|WP_127101397.1|	304	304	99.342	0	OmpH family outer membrane protein [Asaia sp. W19]	Asaia sp. W19	2067395	bacteria
Gene.14930::k141_27107::g.14930::m.14930	297	gi|1547503801|ref|WP_127102885.1|	331	296	100	0	energy transducer TonB [Asaia sp. W19]	Asaia sp. W19	2067395	bacteria
Gene.14956::k141_27107::g.14956::m.14956	251	gi|1547501977|ref|WP_127101438.1|	250	250	99.6	0	competence/damage-inducible protein A [Asaia sp. W19]	Asaia sp. W19	2067395	bacteria
Gene.14964::k141_27107::g.14964::m.14964	243	gi|1547501947|ref|WP_127101408.1|	242	242	99.174	4.06e-173	UMP kinase [Asaia sp. W19]	Asaia sp. W19	2067395	bacteria
Gene.14976::k141_27107::g.14976::m.14976	227	gi|1547501961|ref|WP_127101422.1|	201	201	99.005	2.46e-141	NYN domain-containing protein [Asaia sp. W19]	Asaia sp. W19	2067395	bacteria
Gene.14979::k141_27107::g.14979::m.14979	225	gi|1547501862|ref|WP_127101323.1|	224	224	100	4.42e-163	TetR/AcrR family transcriptional regulator [Asaia sp. W19]	Asaia sp. W19	2067395	bacteria
Gene.15226::k141_2270::g.15226::m.15226	811	gi|1547503304|ref|WP_127102389.1|	810	810	94.568	0	TonB-dependent receptor [Asaia sp. W19]	Asaia sp. W19	2067395	bacteria
Gene.15373::k141_29130::g.15373::m.15373	262	gi|1547501319|ref|WP_127100780.1|	261	261	98.084	0	rect protein [Asaia sp. W19]	Asaia sp. W19	2067395	bacteria
Gene.15700::k141_42457::g.15700::m.15700	1130	gi|1547500812|ref|WP_127100273.1|	1233	1129	99.114	0	hypothetical protein [Asaia sp. W19]	Asaia sp. W19	2067395	bacteria
Gene.15700::k141_42457::g.15700::m.15700	1130	gi|1547500812|ref|WP_127100273.1|	1233	706	41.785	1.63e-135	hypothetical protein [Asaia sp. W19]	Asaia sp. W19	2067395	bacteria
Gene.15700::k141_42457::g.15700::m.15700	1130	gi|1547500812|ref|WP_127100273.1|	1233	135	40	4.82e-12	hypothetical protein [Asaia sp. W19]	Asaia sp. W19	2067395	bacteria
Gene.15701::k141_42457::g.15701::m.15701	992	gi|1547500838|ref|WP_127100299.1|	1018	991	99.294	0	hypothetical protein [Asaia sp. W19]	Asaia sp. W19	2067395	bacteria
Gene.15705::k141_42457::g.15705::m.15705	635	gi|1547500822|ref|WP_127100283.1|	634	634	100	0	penicillin-binding protein 2 [Asaia sp. W19]	Asaia sp. W19	2067395	bacteria
Gene.15709::k141_42457::g.15709::m.15709	561	gi|1547501272|ref|WP_127100733.1|	539	539	99.443	0	ABC transporter substrate-binding protein [Asaia sp. W19]	Asaia sp. W19	2067395	bacteria
Gene.15716::k141_42457::g.15716::m.15716	439	gi|1547500787|ref|WP_127100248.1|	389	389	99.486	0	deoxyguanosinetriphosphate triphosphohydrolase [Asaia sp. W19]	Asaia sp. W19	2067395	bacteria
Gene.15722::k141_42457::g.15722::m.15722	385	gi|1547500820|ref|WP_127100281.1|	384	384	99.74	0	rod shape-determining protein RodA [Asaia sp. W19]	Asaia sp. W19	2067395	bacteria
Gene.15733::k141_42457::g.15733::m.15733	339	gi|1547500840|ref|WP_127100301.1|	338	338	99.112	0	LytTR family transcriptional regulator [Asaia sp. W19]	Asaia sp. W19	2067395	bacteria
Gene.15740::k141_42457::g.15740::m.15740	315	gi|1547500826|ref|WP_127100287.1|	314	314	100	0	rod shape-determining protein MreC [Asaia sp. W19]	Asaia sp. W19	2067395	bacteria
Gene.15741::k141_42457::g.15741::m.15741	293	gi|1547500816|ref|WP_127100277.1|	292	292	98.288	0	LysR family transcriptional regulator [Asaia sp. W19]	Asaia sp. W19	2067395	bacteria
Gene.15756::k141_42457::g.15756::m.15756	220	gi|1547500779|ref|WP_127100240.1|	219	219	98.63	6.4e-150	twin-arginine translocase subunit TatB [Asaia sp. W19]	Asaia sp. W19	2067395	bacteria
Gene.15844::k141_6321::g.15844::m.15844	416	gi|1547504253|ref|WP_127103337.1|	415	415	96.145	0	DUF1501 domain-containing protein [Asaia sp. W19]	Asaia sp. W19	2067395	bacteria
Gene.15847::k141_6321::g.15847::m.15847	231	gi|1547504254|ref|WP_127103338.1|	437	230	96.522	3.46e-155	DUF1800 domain-containing protein [Asaia sp. W19]	Asaia sp. W19	2067395	bacteria
Gene.15959::k141_44358::g.15959::m.15959	252	gi|1547502804|ref|WP_127102106.1|	755	252	98.016	3.71e-170	AAA family ATPase [Asaia sp. W19]	Asaia sp. W19	2067395	bacteria
Gene.16011::k141_54172::g.16011::m.16011	835	gi|1547502784|ref|WP_127102093.1|	975	834	99.161	0	TonB-dependent receptor [Asaia sp. W19]	Asaia sp. W19	2067395	bacteria
Gene.16025::k141_54172::g.16025::m.16025	237	gi|1547502801|ref|WP_127102104.1|	178	178	94.382	6.27e-118	N-acetyltransferase [Asaia sp. W19]	Asaia sp. W19	2067395	bacteria
Gene.16926::k141_54201::g.16926::m.16926	308	gi|1547504043|ref|WP_127103127.1|	305	303	87.789	0	hypothetical protein [Asaia sp. W19]	Asaia sp. W19	2067395	bacteria
Gene.17171::k141_42564::g.17171::m.17171	351	gi|1547503862|ref|WP_127102946.1|	486	350	99.143	0	carbohydrate porin [Asaia sp. W19]	Asaia sp. W19	2067395	bacteria
Gene.17175::k141_34631::g.17175::m.17175	1144	gi|1547504361|ref|WP_127103445.1|	1143	1143	98.513	0	AAA family ATPase [Asaia sp. W19]	Asaia sp. W19	2067395	bacteria
Gene.17176::k141_34631::g.17176::m.17176	1112	gi|1547504363|ref|WP_127103447.1|	1111	1111	99.82	0	nodulation protein [Asaia sp. W19]	Asaia sp. W19	2067395	bacteria
Gene.17183::k141_34631::g.17183::m.17183	761	gi|1547504348|ref|WP_127103432.1|	760	760	99.605	0	TonB-dependent siderophore receptor [Asaia sp. W19]	Asaia sp. W19	2067395	bacteria
Gene.17184::k141_34631::g.17184::m.17184	748	gi|1547504323|ref|WP_127103407.1|	717	717	99.163	0	cytochrome C biogenesis protein [Asaia sp. W19]	Asaia sp. W19	2067395	bacteria
Gene.17185::k141_34631::g.17185::m.17185	734	gi|1547504319|ref|WP_127103403.1|	733	733	99.591	0	pyrroloquinoline quinone-dependent dehydrogenase [Asaia sp. W19]	Asaia sp. W19	2067395	bacteria
Gene.17187::k141_34631::g.17187::m.17187	694	gi|1547504350|ref|WP_127103434.1|	693	693	99.711	0	hypothetical protein [Asaia sp. W19]	Asaia sp. W19	2067395	bacteria
Gene.17188::k141_34631::g.17188::m.17188	661	gi|1547504282|ref|WP_127103366.1|	660	660	100	0	squalene--hopene cyclase [Asaia sp. W19]	Asaia sp. W19	2067395	bacteria
Gene.17192::k141_34631::g.17192::m.17192	630	gi|1547504343|ref|WP_127103427.1|	629	629	98.728	0	hypothetical protein [Asaia sp. W19]	Asaia sp. W19	2067395	bacteria
Gene.17199::k141_34631::g.17199::m.17199	519	gi|1547504276|ref|WP_127103360.1|	700	518	99.807	0	AsmA family protein [Asaia sp. W19]	Asaia sp. W19	2067395	bacteria
Gene.17206::k141_34631::g.17206::m.17206	500	gi|1547504315|ref|WP_127103399.1|	499	499	99.198	0	efflux transporter outer membrane subunit [Asaia sp. W19]	Asaia sp. W19	2067395	bacteria
Gene.17207::k141_34631::g.17207::m.17207	500	gi|1547504369|ref|WP_127103453.1|	499	499	100	0	replicative DNA helicase [Asaia sp. W19]	Asaia sp. W19	2067395	bacteria
Gene.17218::k141_34631::g.17218::m.17218	427	gi|1547504283|ref|WP_127103367.1|	426	426	99.296	0	NAD(P)-binding protein [Asaia sp. W19]	Asaia sp. W19	2067395	bacteria
Gene.17220::k141_34631::g.17220::m.17220	421	gi|1547504336|ref|WP_127103420.1|	420	420	99.762	0	UDP-N-acetylglucosamine 1-carboxyvinyltransferase [Asaia sp. W19]	Asaia sp. W19	2067395	bacteria
Gene.17221::k141_34631::g.17221::m.17221	418	gi|1547504286|ref|WP_127103370.1|	291	291	98.625	0	squalene synthase HpnC [Asaia sp. W19]	Asaia sp. W19	2067395	bacteria
Gene.17223::k141_34631::g.17223::m.17223	417	gi|1547504354|ref|WP_127103438.1|	416	416	98.558	0	D-tagatose-bisphosphate aldolase, class II, non-catalytic subunit [Asaia sp. W19]	Asaia sp. W19	2067395	bacteria
Gene.17230::k141_34631::g.17230::m.17230	391	gi|1547504273|ref|WP_127103357.1|	390	390	100	0	flagellar motor protein MotA [Asaia sp. W19]	Asaia sp. W19	2067395	bacteria
Gene.17233::k141_34631::g.17233::m.17233	387	gi|1547504391|ref|WP_127103475.1|	382	382	99.215	0	mannose-6-phosphate isomerase [Asaia sp. W19]	Asaia sp. W19	2067395	bacteria
Gene.17242::k141_34631::g.17242::m.17242	359	gi|1547504316|ref|WP_127103400.1|	358	358	99.162	0	HlyD family secretion protein [Asaia sp. W19]	Asaia sp. W19	2067395	bacteria
Gene.17250::k141_34631::g.17250::m.17250	336	gi|1547504274|ref|WP_127103358.1|	335	335	99.701	0	peptidoglycan -binding protein [Asaia sp. W19]	Asaia sp. W19	2067395	bacteria
Gene.17251::k141_34631::g.17251::m.17251	331	gi|1547504388|ref|WP_127103472.1|	324	324	99.074	0	sugar kinase [Asaia sp. W19]	Asaia sp. W19	2067395	bacteria
Gene.17252::k141_34631::g.17252::m.17252	329	gi|1547504301|ref|WP_127103385.1|	328	328	99.695	0	4-hydroxythreonine-4-phosphate dehydrogenase PdxA [Asaia sp. W19]	Asaia sp. W19	2067395	bacteria
Gene.17260::k141_34631::g.17260::m.17260	316	gi|1547504326|ref|WP_127103410.1|	315	314	99.682	0	cupin domain-containing protein [Asaia sp. W19]	Asaia sp. W19	2067395	bacteria
Gene.17263::k141_34631::g.17263::m.17263	312	gi|1547504324|ref|WP_127103408.1|	311	311	99.678	0	AraC family transcriptional regulator [Asaia sp. W19]	Asaia sp. W19	2067395	bacteria
Gene.17268::k141_34631::g.17268::m.17268	304	gi|1547504312|ref|WP_127103396.1|	303	303	98.35	0	glycosyltransferase family 9 protein [Asaia sp. W19]	Asaia sp. W19	2067395	bacteria
Gene.17277::k141_34631::g.17277::m.17277	279	gi|1547504272|ref|WP_127103356.1|	278	278	98.561	0	OmpA family protein [Asaia sp. W19]	Asaia sp. W19	2067395	bacteria
Gene.17279::k141_34631::g.17279::m.17279	276	gi|1547192670|gb|RUT24650.1|	175	175	100	9.58e-122	hypothetical protein C0V97_15265 [Asaia sp. W19]	Asaia sp. W19	2067395	bacteria
Gene.17280::k141_34631::g.17280::m.17280	272	gi|1547504337|ref|WP_127103421.1|	268	268	99.627	0	OmpW family protein [Asaia sp. W19]	Asaia sp. W19	2067395	bacteria
Gene.17287::k141_34631::g.17287::m.17287	257	gi|1547504355|ref|WP_127103439.1|	256	256	100	0	DeoR/GlpR transcriptional regulator [Asaia sp. W19]	Asaia sp. W19	2067395	bacteria
Gene.17290::k141_34631::g.17290::m.17290	256	gi|1547504299|ref|WP_127103383.1|	196	196	99.49	1.11e-139	hypothetical protein [Asaia sp. W19]	Asaia sp. W19	2067395	bacteria
Gene.17863::k141_54203::g.17863::m.17863	330	gi|1547501160|ref|WP_127100621.1|	489	320	96.562	0	carbohydrate porin [Asaia sp. W19]	Asaia sp. W19	2067395	bacteria
Gene.17896::k141_42570::g.17896::m.17896	568	gi|1547503058|ref|WP_127102253.1|	567	567	76.72	0	ABC transporter permease subunit [Asaia sp. W19]	Asaia sp. W19	2067395	bacteria
Gene.17947::k141_38891::g.17947::m.17947	304	gi|1547503647|ref|WP_127102731.1|	275	275	98.909	0	hypothetical protein [Asaia sp. W19]	Asaia sp. W19	2067395	bacteria
Gene.17953::k141_38891::g.17953::m.17953	216	gi|1547503649|ref|WP_127102733.1|	215	215	99.07	3.66e-150	hypothetical protein [Asaia sp. W19]	Asaia sp. W19	2067395	bacteria
Gene.18340::k141_10033::g.18340::m.18340	813	gi|1547504178|ref|WP_127103262.1|	737	737	96.879	0	TonB-dependent receptor [Asaia sp. W19]	Asaia sp. W19	2067395	bacteria
Gene.18351::k141_10033::g.18351::m.18351	276	gi|1547504179|ref|WP_127103263.1|	829	275	97.455	0	TonB-dependent receptor [Asaia sp. W19]	Asaia sp. W19	2067395	bacteria
Gene.18481::k141_755::g.18481::m.18481	398	gi|1547504438|ref|WP_127103522.1|	397	397	99.748	0	23S rRNA (adenine(2503)-C(2))-methyltransferase RlmN [Asaia sp. W19]	Asaia sp. W19	2067395	bacteria
Gene.18794::k141_44479::g.18794::m.18794	284	gi|1547500532|ref|WP_127099993.1|	288	288	78.472	3.27e-156	hypothetical protein [Asaia sp. W19]	Asaia sp. W19	2067395	bacteria
Gene.18935::k141_31250::g.18935::m.18935	268	gi|1547504234|ref|WP_127103318.1|	465	256	92.969	8.88e-169	cytochrome c [Asaia sp. W19]	Asaia sp. W19	2067395	bacteria
Gene.19242::k141_767::g.19242::m.19242	261	gi|1547500161|ref|WP_127099622.1|	688	261	96.552	1.11e-179	M1 family metallopeptidase [Asaia sp. W19]	Asaia sp. W19	2067395	bacteria
Gene.19368::k141_46604::g.19368::m.19368	949	gi|1547500836|ref|WP_127100297.1|	944	952	90.546	0	ribonuclease E/G [Asaia sp. W19]	Asaia sp. W19	2067395	bacteria
Gene.19371::k141_46604::g.19371::m.19371	635	gi|1547500822|ref|WP_127100283.1|	634	634	99.054	0	penicillin-binding protein 2 [Asaia sp. W19]	Asaia sp. W19	2067395	bacteria
Gene.19380::k141_46604::g.19380::m.19380	315	gi|1547500826|ref|WP_127100287.1|	314	314	96.497	0	rod shape-determining protein MreC [Asaia sp. W19]	Asaia sp. W19	2067395	bacteria
Gene.19384::k141_46604::g.19384::m.19384	262	gi|1547500840|ref|WP_127100301.1|	338	246	63.415	5.82e-96	LytTR family transcriptional regulator [Asaia sp. W19]	Asaia sp. W19	2067395	bacteria
Gene.19571::k141_37086::g.19571::m.19571	555	gi|1547501003|ref|WP_127100464.1|	1056	555	99.099	0	efflux RND transporter permease subunit [Asaia sp. W19]	Asaia sp. W19	2067395	bacteria
Gene.20244::k141_17793::g.20244::m.20244	791	gi|1547504429|ref|WP_127103513.1|	790	790	99.114	0	TonB-dependent receptor plug domain-containing protein [Asaia sp. W19]	Asaia sp. W19	2067395	bacteria
Gene.20250::k141_17793::g.20250::m.20250	481	gi|1547504535|ref|WP_127103619.1|	480	480	100	0	NCS1 family nucleobase:cation symporter-1 [Asaia sp. W19]	Asaia sp. W19	2067395	bacteria
Gene.20251::k141_17793::g.20251::m.20251	474	gi|1547503845|ref|WP_127102929.1|	473	473	100	0	glycosyltransferase family 61 protein [Asaia sp. W19]	Asaia sp. W19	2067395	bacteria
Gene.20269::k141_17793::g.20269::m.20269	272	gi|1547503854|ref|WP_127102938.1|	271	271	100	0	metal ABC transporter permease [Asaia sp. W19]	Asaia sp. W19	2067395	bacteria
Gene.20271::k141_17793::g.20271::m.20271	257	gi|1547500615|ref|WP_127100076.1|	256	256	99.219	0	hypothetical protein [Asaia sp. W19]	Asaia sp. W19	2067395	bacteria
Gene.20273::k141_17793::g.20273::m.20273	255	gi|1547503844|ref|WP_127102928.1|	254	254	100	0	EAL domain-containing protein [Asaia sp. W19]	Asaia sp. W19	2067395	bacteria
Gene.20274::k141_17793::g.20274::m.20274	251	gi|1547504534|ref|WP_127103618.1|	196	196	100	6.04e-142	TetR family transcriptional regulator [Asaia sp. W19]	Asaia sp. W19	2067395	bacteria
Gene.20278::k141_17793::g.20278::m.20278	242	gi|1547500613|ref|WP_127100074.1|	241	241	99.585	4.64e-172	hypothetical protein [Asaia sp. W19]	Asaia sp. W19	2067395	bacteria
Gene.20459::k141_23627::g.20459::m.20459	783	gi|1547501021|ref|WP_127100482.1|	779	782	94.885	0	TonB-dependent receptor [Asaia sp. W19]	Asaia sp. W19	2067395	bacteria
Gene.20466::k141_23627::g.20466::m.20466	329	gi|1547501033|ref|WP_127100494.1|	326	320	88.125	2.58e-176	ABC transporter permease [Asaia sp. W19]	Asaia sp. W19	2067395	bacteria
Gene.20875::k141_34730::g.20875::m.20875	567	gi|1547503615|ref|WP_127102699.1|	566	566	99.647	0	adenine deaminase [Asaia sp. W19]	Asaia sp. W19	2067395	bacteria
Gene.20876::k141_34730::g.20876::m.20876	435	gi|1547503614|ref|WP_127102698.1|	529	434	99.309	0	hypothetical protein [Asaia sp. W19]	Asaia sp. W19	2067395	bacteria
Gene.20878::k141_34730::g.20878::m.20878	402	gi|1547503812|ref|WP_127102896.1|	482	401	100	0	carbohydrate porin [Asaia sp. W19]	Asaia sp. W19	2067395	bacteria
Gene.21040::k141_57992::g.21040::m.21040	427	gi|1547502576|ref|WP_127101963.1|	799	426	98.122	0	TonB-dependent receptor [Asaia sp. W19]	Asaia sp. W19	2067395	bacteria
Gene.21044::k141_52353::g.21044::m.21044	228	gi|1547504159|ref|WP_127103243.1|	227	227	97.797	1.43e-163	Fe2+-dependent dioxygenase [Asaia sp. W19]	Asaia sp. W19	2067395	bacteria
Gene.21060::k141_56465::g.21060::m.21060	334	gi|1547500302|ref|WP_127099763.1|	581	316	99.684	0	HAMP domain-containing protein [Asaia sp. W19]	Asaia sp. W19	2067395	bacteria
Gene.21144::k141_58001::g.21144::m.21144	388	gi|1547504354|ref|WP_127103438.1|	416	387	94.832	0	D-tagatose-bisphosphate aldolase, class II, non-catalytic subunit [Asaia sp. W19]	Asaia sp. W19	2067395	bacteria
Gene.21157::k141_20055::g.21157::m.21157	1414	gi|1547504458|ref|WP_127103542.1|	1401	1401	99.5	0	hypothetical protein [Asaia sp. W19]	Asaia sp. W19	2067395	bacteria
Gene.21158::k141_20055::g.21158::m.21158	625	gi|1547504465|ref|WP_127103549.1|	624	624	100	0	BamA/TamA family outer membrane protein [Asaia sp. W19]	Asaia sp. W19	2067395	bacteria
Gene.21171::k141_20055::g.21171::m.21171	251	gi|1547504448|ref|WP_127103532.1|	291	250	99.2	2.14e-178	hypothetical protein [Asaia sp. W19]	Asaia sp. W19	2067395	bacteria
Gene.21172::k141_20055::g.21172::m.21172	246	gi|1547504445|ref|WP_127103529.1|	245	245	91.429	1.76e-154	ribonuclease I [Asaia sp. W19]	Asaia sp. W19	2067395	bacteria
Gene.21764::k141_25405::g.21764::m.21764	840	gi|1547500085|ref|WP_127099546.1|	724	724	99.586	0	TonB-dependent receptor [Asaia sp. W19]	Asaia sp. W19	2067395	bacteria
Gene.21765::k141_25405::g.21765::m.21765	791	gi|1547500296|ref|WP_127099757.1|	777	777	98.97	0	TonB-dependent receptor plug domain-containing protein [Asaia sp. W19]	Asaia sp. W19	2067395	bacteria
Gene.21773::k141_25405::g.21773::m.21773	511	gi|1547503063|ref|WP_127102256.1|	616	510	99.216	0	dihydroxy-acid dehydratase [Asaia sp. W19]	Asaia sp. W19	2067395	bacteria
Gene.21776::k141_25405::g.21776::m.21776	443	gi|1547500099|ref|WP_127099560.1|	507	442	100	0	glucan biosynthesis protein G [Asaia sp. W19]	Asaia sp. W19	2067395	bacteria
Gene.21781::k141_25405::g.21781::m.21781	406	gi|1547503067|ref|WP_127102258.1|	356	337	94.362	0	hypothetical protein [Asaia sp. W19]	Asaia sp. W19	2067395	bacteria
Gene.21782::k141_25405::g.21782::m.21782	401	gi|1547503130|ref|WP_127102291.1|	374	374	97.326	0	porin [Asaia sp. W19]	Asaia sp. W19	2067395	bacteria
Gene.21792::k141_25405::g.21792::m.21792	329	gi|1547500075|ref|WP_127099536.1|	328	328	99.695	0	magnesium transporter CorA family protein [Asaia sp. W19]	Asaia sp. W19	2067395	bacteria
Gene.21799::k141_25405::g.21799::m.21799	294	gi|1547500059|ref|WP_127099520.1|	293	293	98.294	0	ParB/RepB/Spo0J family partition protein [Asaia sp. W19]	Asaia sp. W19	2067395	bacteria
Gene.21806::k141_25405::g.21806::m.21806	263	gi|1547500117|ref|WP_127099578.1|	262	262	100	0	IclR family transcriptional regulator [Asaia sp. W19]	Asaia sp. W19	2067395	bacteria
Gene.21810::k141_25405::g.21810::m.21810	239	gi|1547500057|ref|WP_127099518.1|	212	212	97.642	8e-145	TetR family transcriptional regulator [Asaia sp. W19]	Asaia sp. W19	2067395	bacteria
Gene.21818::k141_25405::g.21818::m.21818	216	gi|1547500087|ref|WP_127099548.1|	208	208	99.519	6.16e-146	preprotein translocase subunit YajC [Asaia sp. W19]	Asaia sp. W19	2067395	bacteria
Gene.22197::k141_34764::g.22197::m.22197	415	gi|1547502697|ref|WP_127102041.1|	482	413	97.821	0	cardiolipin synthase [Asaia sp. W19]	Asaia sp. W19	2067395	bacteria
Gene.22230::k141_42721::g.22230::m.22230	210	gi|1547502530|ref|WP_127101932.1|	212	209	99.522	9.73e-148	50S ribosomal protein L25/general stress protein Ctc [Asaia sp. W19]	Asaia sp. W19	2067395	bacteria
Gene.22551::k141_17803::g.22551::m.22551	536	gi|1547500617|ref|WP_127100078.1|	535	535	78.318	0	hypothetical protein [Asaia sp. W19]	Asaia sp. W19	2067395	bacteria
Gene.22557::k141_17803::g.22557::m.22557	404	gi|1547503319|ref|WP_127102403.1|	401	401	91.272	0	phage major capsid protein [Asaia sp. W19]	Asaia sp. W19	2067395	bacteria
Gene.22563::k141_17803::g.22563::m.22563	336	gi|1547503844|ref|WP_127102928.1|	254	254	92.913	5.97e-177	EAL domain-containing protein [Asaia sp. W19]	Asaia sp. W19	2067395	bacteria
Gene.22567::k141_17803::g.22567::m.22567	296	gi|1547503854|ref|WP_127102938.1|	271	270	92.593	1.32e-155	metal ABC transporter permease [Asaia sp. W19]	Asaia sp. W19	2067395	bacteria
Gene.22572::k141_17803::g.22572::m.22572	254	gi|1547503325|ref|WP_127102409.1|	258	259	54.44	1.86e-85	hypothetical protein [Asaia sp. W19]	Asaia sp. W19	2067395	bacteria
Gene.22576::k141_17803::g.22576::m.22576	223	gi|1547503852|ref|WP_127102936.1|	287	222	89.64	6.07e-135	hypothetical protein [Asaia sp. W19]	Asaia sp. W19	2067395	bacteria
Gene.22669::k141_15939::g.22669::m.22669	293	gi|1547500203|ref|WP_127099664.1|	630	293	97.27	0	CocE/NonD family hydrolase [Asaia sp. W19]	Asaia sp. W19	2067395	bacteria
Gene.22700::k141_13915::g.22700::m.22700	743	gi|1547503718|ref|WP_127102802.1|	706	706	72.805	0	hypothetical protein [Asaia sp. W19]	Asaia sp. W19	2067395	bacteria
Gene.22701::k141_13915::g.22701::m.22701	676	gi|1547503722|ref|WP_127102806.1|	673	674	87.834	0	heme lyase CcmF/NrfE family subunit [Asaia sp. W19]	Asaia sp. W19	2067395	bacteria
Gene.22705::k141_13915::g.22705::m.22705	452	gi|1547503717|ref|WP_127102801.1|	428	420	62.857	0	DUF3142 domain-containing protein [Asaia sp. W19]	Asaia sp. W19	2067395	bacteria
Gene.22706::k141_13915::g.22706::m.22706	409	gi|1547503728|ref|WP_127102812.1|	398	398	79.397	0	phytanoyl-CoA dioxygenase [Asaia sp. W19]	Asaia sp. W19	2067395	bacteria
Gene.22711::k141_13915::g.22711::m.22711	339	gi|1547503727|ref|WP_127102811.1|	348	336	72.024	1.12e-172	LacI family DNA-binding transcriptional regulator [Asaia sp. W19]	Asaia sp. W19	2067395	bacteria
Gene.22727::k141_13915::g.22727::m.22727	216	gi|1547503726|ref|WP_127102810.1|	212	212	90.566	1.11e-137	pyridoxamine 5'-phosphate oxidase family protein [Asaia sp. W19]	Asaia sp. W19	2067395	bacteria
Gene.22943::k141_46709::g.22943::m.22943	356	gi|1547504142|ref|WP_127103226.1|	332	332	99.398	0	AraC family transcriptional regulator [Asaia sp. W19]	Asaia sp. W19	2067395	bacteria
Gene.22949::k141_46709::g.22949::m.22949	233	gi|1547504184|ref|WP_127103268.1|	201	201	97.512	7.54e-136	DUF1826 domain-containing protein [Asaia sp. W19]	Asaia sp. W19	2067395	bacteria
Gene.22975::k141_29382::g.22975::m.22975	460	gi|1547504163|ref|WP_127103247.1|	459	459	95.425	0	sodium:solute symporter [Asaia sp. W19]	Asaia sp. W19	2067395	bacteria
Gene.23215::k141_33225::g.23215::m.23215	785	gi|1547503714|ref|WP_127102798.1|	770	770	100	0	LPS-assembly protein LptD [Asaia sp. W19]	Asaia sp. W19	2067395	bacteria
Gene.23217::k141_33225::g.23217::m.23217	779	gi|1547503825|ref|WP_127102909.1|	684	684	99.269	0	TonB-dependent receptor [Asaia sp. W19]	Asaia sp. W19	2067395	bacteria
Gene.23219::k141_33225::g.23219::m.23219	712	gi|1547503718|ref|WP_127102802.1|	706	711	97.609	0	hypothetical protein [Asaia sp. W19]	Asaia sp. W19	2067395	bacteria
Gene.23221::k141_33225::g.23221::m.23221	674	gi|1547503722|ref|WP_127102806.1|	673	673	98.514	0	heme lyase CcmF/NrfE family subunit [Asaia sp. W19]	Asaia sp. W19	2067395	bacteria
Gene.23222::k141_33225::g.23222::m.23222	672	gi|1547503658|ref|WP_127102742.1|	671	671	99.255	0	FUSC family protein [Asaia sp. W19]	Asaia sp. W19	2067395	bacteria
Gene.23233::k141_33225::g.23233::m.23233	477	gi|1547503657|ref|WP_127102741.1|	476	476	99.79	0	nitronate monooxygenase [Asaia sp. W19]	Asaia sp. W19	2067395	bacteria
Gene.23236::k141_33225::g.23236::m.23236	452	gi|1547503829|ref|WP_127102913.1|	253	253	98.024	2.52e-173	heme ABC transporter permease [Asaia sp. W19]	Asaia sp. W19	2067395	bacteria
Gene.23240::k141_33225::g.23240::m.23240	429	gi|1547503717|ref|WP_127102801.1|	428	428	97.664	0	DUF3142 domain-containing protein [Asaia sp. W19]	Asaia sp. W19	2067395	bacteria
Gene.23249::k141_33225::g.23249::m.23249	384	gi|1547503716|ref|WP_127102800.1|	383	383	100	0	LPS export ABC transporter permease LptF [Asaia sp. W19]	Asaia sp. W19	2067395	bacteria
Gene.23256::k141_33225::g.23256::m.23256	360	gi|1547503669|ref|WP_127102753.1|	359	359	98.05	0	hypothetical protein [Asaia sp. W19]	Asaia sp. W19	2067395	bacteria
Gene.23258::k141_33225::g.23258::m.23258	349	gi|1547503727|ref|WP_127102811.1|	348	348	100	0	LacI family DNA-binding transcriptional regulator [Asaia sp. W19]	Asaia sp. W19	2067395	bacteria
Gene.23260::k141_33225::g.23260::m.23260	345	gi|1547503706|ref|WP_127102790.1|	150	150	100	3.93e-98	GatB/YqeY domain-containing protein [Asaia sp. W19]	Asaia sp. W19	2067395	bacteria
Gene.23264::k141_33225::g.23264::m.23264	338	gi|1547503701|ref|WP_127102785.1|	337	336	99.702	0	glycosyltransferase [Asaia sp. W19]	Asaia sp. W19	2067395	bacteria
Gene.23266::k141_33225::g.23266::m.23266	337	gi|1547503820|ref|WP_127102904.1|	336	336	99.702	0	D-alanyl-D-alanine carboxypeptidase [Asaia sp. W19]	Asaia sp. W19	2067395	bacteria
Gene.23283::k141_33225::g.23283::m.23283	279	gi|1547503732|ref|WP_127102816.1|	278	278	99.64	0	hypothetical protein [Asaia sp. W19]	Asaia sp. W19	2067395	bacteria
Gene.23289::k141_33225::g.23289::m.23289	260	gi|1547503652|ref|WP_127102736.1|	256	256	99.609	0	RNA-binding protein [Asaia sp. W19]	Asaia sp. W19	2067395	bacteria
Gene.23300::k141_33225::g.23300::m.23300	246	gi|1547503726|ref|WP_127102810.1|	212	212	99.057	1.86e-151	pyridoxamine 5'-phosphate oxidase family protein [Asaia sp. W19]	Asaia sp. W19	2067395	bacteria
Gene.23316::k141_33225::g.23316::m.23316	211	gi|1547503734|ref|WP_127102818.1|	210	210	99.524	1.18e-151	hypothetical protein [Asaia sp. W19]	Asaia sp. W19	2067395	bacteria
Gene.23324::k141_33225::g.23324::m.23324	205	gi|1547503668|ref|WP_127102752.1|	204	204	100	5.91e-145	response regulator transcription factor [Asaia sp. W19]	Asaia sp. W19	2067395	bacteria
Gene.23325::k141_33225::g.23325::m.23325	204	gi|1547503729|ref|WP_127102813.1|	203	203	100	1.16e-142	PadR family transcriptional regulator [Asaia sp. W19]	Asaia sp. W19	2067395	bacteria
Gene.23754::k141_29416::g.23754::m.23754	245	gi|1547501262|ref|WP_127100723.1|	290	232	77.155	1.77e-122	nuclease [Asaia sp. W19]	Asaia sp. W19	2067395	bacteria
Gene.23807::k141_56548::g.23807::m.23807	762	gi|1547500085|ref|WP_127099546.1|	724	691	89.146	0	TonB-dependent receptor [Asaia sp. W19]	Asaia sp. W19	2067395	bacteria
Gene.23811::k141_56548::g.23811::m.23811	316	gi|1547500079|ref|WP_127099540.1|	271	271	95.941	0	tryptophan synthase subunit alpha [Asaia sp. W19]	Asaia sp. W19	2067395	bacteria
Gene.23812::k141_56548::g.23812::m.23812	235	gi|1547500087|ref|WP_127099548.1|	208	208	94.231	6.26e-139	preprotein translocase subunit YajC [Asaia sp. W19]	Asaia sp. W19	2067395	bacteria
Gene.23813::k141_56548::g.23813::m.23813	210	gi|1547500073|ref|WP_127099534.1|	175	175	75.429	1.55e-83	hypothetical protein [Asaia sp. W19]	Asaia sp. W19	2067395	bacteria
Gene.23990::k141_27425::g.23990::m.23990	239	gi|1547504003|ref|WP_127103087.1|	238	238	92.437	3.43e-125	GcrA cell cycle regulator [Asaia sp. W19]	Asaia sp. W19	2067395	bacteria
Gene.24044::k141_924::g.24044::m.24044	426	gi|1547502700|ref|WP_127102043.1|	425	425	93.412	0	anthranilate synthase component I family protein [Asaia sp. W19]	Asaia sp. W19	2067395	bacteria
Gene.24423::k141_12108::g.24423::m.24423	836	gi|1547503815|ref|WP_127102899.1|	776	776	99.742	0	TonB-dependent receptor [Asaia sp. W19]	Asaia sp. W19	2067395	bacteria
Gene.24435::k141_12108::g.24435::m.24435	389	gi|1547503816|ref|WP_127102900.1|	338	338	100	0	YihY/virulence factor BrkB family protein [Asaia sp. W19]	Asaia sp. W19	2067395	bacteria
Gene.25026::k141_56588::g.25026::m.25026	310	gi|1547500867|ref|WP_127100328.1|	307	306	96.732	0	LysR family transcriptional regulator [Asaia sp. W19]	Asaia sp. W19	2067395	bacteria
Gene.25477::k141_2649::g.25477::m.25477	576	gi|1547501242|ref|WP_127100703.1|	727	558	92.832	0	TonB-dependent siderophore receptor [Asaia sp. W19]	Asaia sp. W19	2067395	bacteria
Gene.25493::k141_2649::g.25493::m.25493	242	gi|1547501246|ref|WP_127100707.1|	241	241	96.266	2.93e-160	ABC transporter permease [Asaia sp. W19]	Asaia sp. W19	2067395	bacteria
Gene.25791::k141_33354::g.25791::m.25791	867	gi|1547503993|ref|WP_127103077.1|	993	866	99.538	0	double-strand break repair protein AddB [Asaia sp. W19]	Asaia sp. W19	2067395	bacteria
Gene.25909::k141_50680::g.25909::m.25909	981	gi|1547502919|ref|WP_127102173.1|	982	982	84.929	0	TonB-dependent receptor [Asaia sp. W19]	Asaia sp. W19	2067395	bacteria
Gene.25915::k141_50680::g.25915::m.25915	791	gi|1547503242|ref|WP_127102354.1|	790	790	99.62	0	mechanosensitive ion channel [Asaia sp. W19]	Asaia sp. W19	2067395	bacteria
Gene.25922::k141_50680::g.25922::m.25922	574	gi|1547503194|ref|WP_127102328.1|	573	573	99.476	0	dihydroxyacetone kinase family protein [Asaia sp. W19]	Asaia sp. W19	2067395	bacteria
Gene.25923::k141_50680::g.25923::m.25923	572	gi|1547503187|ref|WP_127102321.1|	571	571	99.475	0	dihydroxyacetone kinase family protein [Asaia sp. W19]	Asaia sp. W19	2067395	bacteria
Gene.25928::k141_50680::g.25928::m.25928	520	gi|1547502916|ref|WP_127102171.1|	519	519	99.807	0	MFS transporter [Asaia sp. W19]	Asaia sp. W19	2067395	bacteria
Gene.25931::k141_50680::g.25931::m.25931	503	gi|1547503163|ref|WP_127102308.1|	502	502	99.801	0	SpoVR family protein [Asaia sp. W19]	Asaia sp. W19	2067395	bacteria
Gene.25933::k141_50680::g.25933::m.25933	501	gi|1547193928|gb|RUT25881.1|	523	500	99.8	0	fucolectin tachylectin-4 pentraxin-1 [Asaia sp. W19]	Asaia sp. W19	2067395	bacteria
Gene.25934::k141_50680::g.25934::m.25934	495	gi|1547503280|ref|WP_127102374.1|	488	488	100	0	efflux transporter outer membrane subunit [Asaia sp. W19]	Asaia sp. W19	2067395	bacteria
Gene.25935::k141_50680::g.25935::m.25935	490	gi|1547502912|ref|WP_127102169.1|	489	489	99.182	0	efflux transporter outer membrane subunit [Asaia sp. W19]	Asaia sp. W19	2067395	bacteria
Gene.25941::k141_50680::g.25941::m.25941	461	gi|1547503219|ref|WP_127102341.1|	460	460	99.565	0	TolC family protein [Asaia sp. W19]	Asaia sp. W19	2067395	bacteria
Gene.25952::k141_50680::g.25952::m.25952	407	gi|1547503228|ref|WP_127102346.1|	406	406	99.754	0	efflux RND transporter periplasmic adaptor subunit [Asaia sp. W19]	Asaia sp. W19	2067395	bacteria
Gene.25956::k141_50680::g.25956::m.25956	373	gi|1547503276|ref|WP_127102372.1|	368	368	98.37	0	D-alanine--D-alanine ligase [Asaia sp. W19]	Asaia sp. W19	2067395	bacteria
Gene.25960::k141_50680::g.25960::m.25960	365	gi|1547502914|ref|WP_127102170.1|	364	364	99.725	0	HlyD family secretion protein [Asaia sp. W19]	Asaia sp. W19	2067395	bacteria
Gene.25963::k141_50680::g.25963::m.25963	353	gi|1547503196|ref|WP_127102329.1|	336	336	100	0	ABC transporter permease [Asaia sp. W19]	Asaia sp. W19	2067395	bacteria
Gene.25966::k141_50680::g.25966::m.25966	346	gi|1547503178|ref|WP_127102316.1|	345	345	99.71	0	LacI family DNA-binding transcriptional regulator [Asaia sp. W19]	Asaia sp. W19	2067395	bacteria
Gene.25967::k141_50680::g.25967::m.25967	345	gi|1547502935|ref|WP_127102182.1|	400	344	99.128	0	acetate/propionate family kinase [Asaia sp. W19]	Asaia sp. W19	2067395	bacteria
Gene.25980::k141_50680::g.25980::m.25980	314	gi|1547503184|ref|WP_127102319.1|	325	313	99.361	0	LysR family transcriptional regulator [Asaia sp. W19]	Asaia sp. W19	2067395	bacteria
Gene.25981::k141_50680::g.25981::m.25981	313	gi|1547503188|ref|WP_127102322.1|	312	312	98.397	0	amidohydrolase family protein [Asaia sp. W19]	Asaia sp. W19	2067395	bacteria
Gene.25986::k141_50680::g.25986::m.25986	308	gi|1547503200|ref|WP_127102331.1|	307	307	99.023	0	sugar ABC transporter substrate-binding protein [Asaia sp. W19]	Asaia sp. W19	2067395	bacteria
Gene.25997::k141_50680::g.25997::m.25997	276	gi|1547502924|ref|WP_127102176.1|	275	275	99.636	0	carbohydrate ABC transporter permease [Asaia sp. W19]	Asaia sp. W19	2067395	bacteria
Gene.25999::k141_50680::g.25999::m.25999	272	gi|1547503211|ref|WP_127102337.1|	271	271	100	0	DeoR/GlpR transcriptional regulator [Asaia sp. W19]	Asaia sp. W19	2067395	bacteria
Gene.26000::k141_50680::g.26000::m.26000	271	gi|1547502931|ref|WP_127102180.1|	270	270	99.63	0	HAD family phosphatase [Asaia sp. W19]	Asaia sp. W19	2067395	bacteria
Gene.26003::k141_50680::g.26003::m.26003	264	gi|1547503182|ref|WP_127102318.1|	263	263	98.859	0	2-keto-4-pentenoate hydratase [Asaia sp. W19]	Asaia sp. W19	2067395	bacteria
Gene.26012::k141_50680::g.26012::m.26012	252	gi|1547193953|gb|RUT25906.1|	251	251	94.821	6.85e-168	hypothetical protein C0V97_08665 [Asaia sp. W19]	Asaia sp. W19	2067395	bacteria
Gene.26013::k141_50680::g.26013::m.26013	252	gi|1547502907|ref|WP_127102166.1|	251	251	98.406	5.01e-175	hypothetical protein [Asaia sp. W19]	Asaia sp. W19	2067395	bacteria
Gene.26034::k141_50680::g.26034::m.26034	209	gi|1547502917|ref|WP_127102172.1|	208	208	100	9.46e-146	bifunctional 4-hydroxy-2-oxoglutarate aldolase/2-dehydro-3-deoxy-phosphogluconate aldolase [Asaia sp. W19]	Asaia sp. W19	2067395	bacteria
Gene.26035::k141_50680::g.26035::m.26035	205	gi|1547503223|ref|WP_127102343.1|	204	204	98.039	1.66e-143	DUF2239 family protein [Asaia sp. W19]	Asaia sp. W19	2067395	bacteria
Gene.26036::k141_50680::g.26036::m.26036	204	gi|1547503159|ref|WP_127102306.1|	203	203	99.015	5.93e-143	thiamine phosphate synthase [Asaia sp. W19]	Asaia sp. W19	2067395	bacteria
Gene.26037::k141_50680::g.26037::m.26037	203	gi|1547502938|ref|WP_127102184.1|	202	202	99.505	6.46e-150	nitroreductase family protein [Asaia sp. W19]	Asaia sp. W19	2067395	bacteria
Gene.26039::k141_50680::g.26039::m.26039	203	gi|1547503247|ref|WP_127102357.1|	198	198	99.495	2.08e-140	imidazoleglycerol-phosphate dehydratase HisB [Asaia sp. W19]	Asaia sp. W19	2067395	bacteria
Gene.26235::k141_25454::g.26235::m.26235	257	gi|1547504476|ref|WP_127103560.1|	420	202	97.03	1.46e-131	MFS transporter [Asaia sp. W19]	Asaia sp. W19	2067395	bacteria
Gene.26322::k141_39044::g.26322::m.26322	804	gi|1547504251|ref|WP_127103335.1|	803	803	99.751	0	TonB-dependent receptor plug domain-containing protein [Asaia sp. W19]	Asaia sp. W19	2067395	bacteria
Gene.26327::k141_39044::g.26327::m.26327	504	gi|1547502501|ref|WP_127101912.1|	503	503	98.211	0	Hint domain-containing protein [Asaia sp. W19]	Asaia sp. W19	2067395	bacteria
Gene.26333::k141_39044::g.26333::m.26333	484	gi|1547504646|ref|WP_127103730.1|	459	459	98.257	0	hypothetical protein [Asaia sp. W19]	Asaia sp. W19	2067395	bacteria
Gene.26335::k141_39044::g.26335::m.26335	480	gi|1547504234|ref|WP_127103318.1|	465	479	95.407	0	cytochrome c [Asaia sp. W19]	Asaia sp. W19	2067395	bacteria
Gene.26336::k141_39044::g.26336::m.26336	471	gi|1547504556|ref|WP_127103640.1|	473	473	98.943	0	hypothetical protein [Asaia sp. W19]	Asaia sp. W19	2067395	bacteria
Gene.26344::k141_39044::g.26344::m.26344	416	gi|1547504253|ref|WP_127103337.1|	415	415	98.554	0	DUF1501 domain-containing protein [Asaia sp. W19]	Asaia sp. W19	2067395	bacteria
Gene.26355::k141_39044::g.26355::m.26355	365	gi|1547504557|ref|WP_127103641.1|	398	364	97.802	0	hypothetical protein [Asaia sp. W19]	Asaia sp. W19	2067395	bacteria
Gene.26356::k141_39044::g.26356::m.26356	359	gi|1547504230|ref|WP_127103314.1|	358	358	98.603	0	tyrosine-protein phosphatase [Asaia sp. W19]	Asaia sp. W19	2067395	bacteria
Gene.26363::k141_39044::g.26363::m.26363	338	gi|1547504565|ref|WP_127103649.1|	337	337	98.813	0	LacI family DNA-binding transcriptional regulator [Asaia sp. W19]	Asaia sp. W19	2067395	bacteria
Gene.26373::k141_39044::g.26373::m.26373	298	gi|1547504248|ref|WP_127103332.1|	297	297	100	0	LysR family transcriptional regulator [Asaia sp. W19]	Asaia sp. W19	2067395	bacteria
Gene.26390::k141_39044::g.26390::m.26390	229	gi|1547504560|ref|WP_127103644.1|	228	228	100	1.23e-159	phage shock protein PspA [Asaia sp. W19]	Asaia sp. W19	2067395	bacteria
Gene.26934::k141_40891::g.26934::m.26934	531	gi|1547501480|ref|WP_127100941.1|	530	530	95.472	0	DUF1073 domain-containing protein [Asaia sp. W19]	Asaia sp. W19	2067395	bacteria
Gene.26936::k141_40891::g.26936::m.26936	409	gi|1547501482|ref|WP_127100943.1|	408	408	98.529	0	PBSX family phage terminase large subunit [Asaia sp. W19]	Asaia sp. W19	2067395	bacteria
Gene.26937::k141_40891::g.26937::m.26937	409	gi|1547501428|ref|WP_127100889.1|	525	382	81.152	0	hypothetical protein [Asaia sp. W19]	Asaia sp. W19	2067395	bacteria
Gene.26938::k141_40891::g.26938::m.26938	400	gi|1547194902|gb|RUT26828.1|	321	347	70.029	2.72e-126	hypothetical protein C0V97_03885, partial [Asaia sp. W19]	Asaia sp. W19	2067395	bacteria
Gene.26942::k141_40891::g.26942::m.26942	345	gi|1547501434|ref|WP_127100895.1|	344	344	92.151	0	hypothetical protein [Asaia sp. W19]	Asaia sp. W19	2067395	bacteria
Gene.26943::k141_40891::g.26943::m.26943	326	gi|1547501452|ref|WP_127100913.1|	321	321	88.474	0	hypothetical protein [Asaia sp. W19]	Asaia sp. W19	2067395	bacteria
Gene.26947::k141_40891::g.26947::m.26947	245	gi|1547501438|ref|WP_127100899.1|	244	244	97.541	4.39e-173	hypothetical protein [Asaia sp. W19]	Asaia sp. W19	2067395	bacteria
Gene.26953::k141_40891::g.26953::m.26953	212	gi|1547501468|ref|WP_127100929.1|	175	175	93.714	4.95e-113	hypothetical protein [Asaia sp. W19]	Asaia sp. W19	2067395	bacteria
Gene.27086::k141_5028::g.27086::m.27086	216	gi|1547503228|ref|WP_127102346.1|	406	215	98.14	7e-151	efflux RND transporter periplasmic adaptor subunit [Asaia sp. W19]	Asaia sp. W19	2067395	bacteria
Gene.27151::k141_34858::g.27151::m.27151	308	gi|1547501608|ref|WP_127101069.1|	459	299	83.946	7.52e-169	ABC transporter substrate-binding protein [Asaia sp. W19]	Asaia sp. W19	2067395	bacteria
Gene.27153::k141_34858::g.27153::m.27153	223	gi|1547501610|ref|WP_127101071.1|	222	222	93.694	3.45e-140	outer membrane lipoprotein carrier protein LolA [Asaia sp. W19]	Asaia sp. W19	2067395	bacteria
Gene.28017::k141_12267::g.28017::m.28017	229	gi|1547504560|ref|WP_127103644.1|	228	228	99.561	2.43e-159	phage shock protein PspA [Asaia sp. W19]	Asaia sp. W19	2067395	bacteria
Gene.28271::k141_29523::g.28271::m.28271	505	gi|1547500045|ref|WP_127099506.1|	328	328	98.78	0	hypothetical protein [Asaia sp. W19]	Asaia sp. W19	2067395	bacteria
Gene.28285::k141_29523::g.28285::m.28285	294	gi|1547500059|ref|WP_127099520.1|	293	293	100	0	ParB/RepB/Spo0J family partition protein [Asaia sp. W19]	Asaia sp. W19	2067395	bacteria
Gene.28295::k141_29523::g.28295::m.28295	223	gi|1547500035|ref|WP_127099496.1|	222	222	75.676	1.37e-120	hypothetical protein [Asaia sp. W19]	Asaia sp. W19	2067395	bacteria
Gene.28296::k141_29523::g.28296::m.28296	221	gi|1547500039|ref|WP_127099500.1|	220	220	99.091	3.21e-157	curli production assembly protein CsgG [Asaia sp. W19]	Asaia sp. W19	2067395	bacteria
Gene.28299::k141_29523::g.28299::m.28299	213	gi|1547500057|ref|WP_127099518.1|	212	212	99.057	1.04e-146	TetR family transcriptional regulator [Asaia sp. W19]	Asaia sp. W19	2067395	bacteria
Gene.28300::k141_29523::g.28300::m.28300	210	gi|1547502530|ref|WP_127101932.1|	212	209	100	4.98e-148	50S ribosomal protein L25/general stress protein Ctc [Asaia sp. W19]	Asaia sp. W19	2067395	bacteria
Gene.28367::k141_60134::g.28367::m.28367	473	gi|1547504013|ref|WP_127103097.1|	561	472	100	0	MCE family protein [Asaia sp. W19]	Asaia sp. W19	2067395	bacteria
Gene.28393::k141_23785::g.28393::m.28393	257	gi|1547504355|ref|WP_127103439.1|	256	256	99.609	0	DeoR/GlpR transcriptional regulator [Asaia sp. W19]	Asaia sp. W19	2067395	bacteria
Gene.28654::k141_13998::g.28654::m.28654	758	gi|1547503825|ref|WP_127102909.1|	684	683	90.776	0	TonB-dependent receptor [Asaia sp. W19]	Asaia sp. W19	2067395	bacteria
Gene.28731::k141_52451::g.28731::m.28731	976	gi|1547502784|ref|WP_127102093.1|	975	975	99.795	0	TonB-dependent receptor [Asaia sp. W19]	Asaia sp. W19	2067395	bacteria
Gene.28732::k141_52451::g.28732::m.28732	874	gi|1547502746|ref|WP_127102070.1|	873	873	99.084	0	TonB-dependent receptor [Asaia sp. W19]	Asaia sp. W19	2067395	bacteria
Gene.28734::k141_52451::g.28734::m.28734	791	gi|1547502773|ref|WP_127102087.1|	782	782	98.21	0	TonB-dependent receptor plug domain-containing protein [Asaia sp. W19]	Asaia sp. W19	2067395	bacteria
Gene.28749::k141_52451::g.28749::m.28749	517	gi|1547502878|ref|WP_127102149.1|	515	515	99.417	0	protein translocase subunit SecD [Asaia sp. W19]	Asaia sp. W19	2067395	bacteria
Gene.28759::k141_52451::g.28759::m.28759	378	gi|1547502744|ref|WP_127102069.1|	377	377	98.143	0	serine hydrolase [Asaia sp. W19]	Asaia sp. W19	2067395	bacteria
Gene.28760::k141_52451::g.28760::m.28760	370	gi|1547502787|ref|WP_127102095.1|	369	369	98.916	0	glycosyltransferase [Asaia sp. W19]	Asaia sp. W19	2067395	bacteria
Gene.28761::k141_52451::g.28761::m.28761	366	gi|1547502738|ref|WP_127102066.1|	365	365	99.178	0	BMP family ABC transporter substrate-binding protein [Asaia sp. W19]	Asaia sp. W19	2067395	bacteria
Gene.28767::k141_52451::g.28767::m.28767	340	gi|1547502722|ref|WP_127102056.1|	339	339	97.935	0	hypothetical protein [Asaia sp. W19]	Asaia sp. W19	2067395	bacteria
Gene.28768::k141_52451::g.28768::m.28768	336	gi|1547502757|ref|WP_127102077.1|	335	335	99.403	0	phosphate ABC transporter substrate-binding protein PstS [Asaia sp. W19]	Asaia sp. W19	2067395	bacteria
Gene.28771::k141_52451::g.28771::m.28771	313	gi|1547502822|ref|WP_127102117.1|	312	312	100	0	protein translocase subunit SecF [Asaia sp. W19]	Asaia sp. W19	2067395	bacteria
Gene.28772::k141_52451::g.28772::m.28772	311	gi|1547502742|ref|WP_127102068.1|	310	310	100	0	ABC transporter permease [Asaia sp. W19]	Asaia sp. W19	2067395	bacteria
Gene.28775::k141_52451::g.28775::m.28775	297	gi|1547502845|ref|WP_127102130.1|	296	296	96.959	0	SDR family oxidoreductase [Asaia sp. W19]	Asaia sp. W19	2067395	bacteria
Gene.28782::k141_52451::g.28782::m.28782	279	gi|1547502835|ref|WP_127102125.1|	278	278	100	0	AAA family ATPase [Asaia sp. W19]	Asaia sp. W19	2067395	bacteria
Gene.28797::k141_52451::g.28797::m.28797	233	gi|1547502806|ref|WP_127102107.1|	232	232	99.138	1.84e-164	RadC family protein [Asaia sp. W19]	Asaia sp. W19	2067395	bacteria
Gene.28802::k141_52451::g.28802::m.28802	222	gi|1547502819|ref|WP_127102115.1|	152	152	99.342	7.82e-101	large-conductance mechanosensitive channel protein MscL [Asaia sp. W19]	Asaia sp. W19	2067395	bacteria
Gene.28983::k141_54668::g.28983::m.28983	799	gi|1547502453|ref|WP_127101879.1|	798	798	96.366	0	TonB-dependent siderophore receptor [Asaia sp. W19]	Asaia sp. W19	2067395	bacteria
Gene.28984::k141_54668::g.28984::m.28984	745	gi|1547502456|ref|WP_127101881.1|	744	744	97.312	0	TonB-dependent siderophore receptor [Asaia sp. W19]	Asaia sp. W19	2067395	bacteria
Gene.28987::k141_54668::g.28987::m.28987	464	gi|1547502452|ref|WP_127101878.1|	463	463	97.624	0	HAMP domain-containing protein [Asaia sp. W19]	Asaia sp. W19	2067395	bacteria
Gene.28994::k141_54668::g.28994::m.28994	320	gi|1547502486|ref|WP_127101902.1|	287	287	98.955	0	urease accessory protein UreD [Asaia sp. W19]	Asaia sp. W19	2067395	bacteria
Gene.28999::k141_54668::g.28999::m.28999	250	gi|1547502455|ref|WP_127101880.1|	249	249	95.181	6.87e-165	hypothetical protein [Asaia sp. W19]	Asaia sp. W19	2067395	bacteria
Gene.29003::k141_54668::g.29003::m.29003	205	gi|1547502447|ref|WP_127101875.1|	204	204	100	7.46e-144	urease accessory protein UreG [Asaia sp. W19]	Asaia sp. W19	2067395	bacteria
Gene.29191::k141_23803::g.29191::m.29191	383	gi|1547503042|ref|WP_127102244.1|	382	382	87.435	0	hypothetical protein [Asaia sp. W19]	Asaia sp. W19	2067395	bacteria
Gene.29192::k141_23803::g.29192::m.29192	375	gi|1547503046|ref|WP_127102246.1|	374	374	98.396	0	DNA polymerase III subunit beta [Asaia sp. W19]	Asaia sp. W19	2067395	bacteria
Gene.29328::k141_39124::g.29328::m.29328	304	gi|1547503647|ref|WP_127102731.1|	275	275	83.636	7.57e-169	hypothetical protein [Asaia sp. W19]	Asaia sp. W19	2067395	bacteria
Gene.29502::k141_50772::g.29502::m.29502	473	gi|1547503966|ref|WP_127103050.1|	472	472	98.941	0	UDP-N-acetylmuramate--L-alanine ligase [Asaia sp. W19]	Asaia sp. W19	2067395	bacteria
Gene.29504::k141_50772::g.29504::m.29504	462	gi|1547503984|ref|WP_127103068.1|	459	459	88.671	0	UDP-N-acetylmuramoyl-L-alanine--D-glutamate ligase [Asaia sp. W19]	Asaia sp. W19	2067395	bacteria
Gene.29513::k141_50772::g.29513::m.29513	336	gi|1547503971|ref|WP_127103055.1|	335	335	77.015	0	UDP-3-O-acyl-N-acetylglucosamine deacetylase [Asaia sp. W19]	Asaia sp. W19	2067395	bacteria
Gene.29514::k141_50772::g.29514::m.29514	324	gi|1547503967|ref|WP_127103051.1|	323	323	94.427	0	UDP-N-acetylmuramate dehydrogenase [Asaia sp. W19]	Asaia sp. W19	2067395	bacteria
Gene.29649::k141_20286::g.29649::m.29649	235	gi|1547502959|ref|WP_127102197.1|	234	232	67.241	8.17e-109	hypothetical protein [Asaia sp. W19]	Asaia sp. W19	2067395	bacteria
Gene.29651::k141_20286::g.29651::m.29651	202	gi|1547503116|ref|WP_127102283.1|	271	190	74.737	6.84e-104	endonuclease/exonuclease/phosphatase family protein [Asaia sp. W19]	Asaia sp. W19	2067395	bacteria
Gene.29704::k141_37537::g.29704::m.29704	443	gi|1547501284|ref|WP_127100745.1|	442	442	99.774	0	HAMP domain-containing histidine kinase [Asaia sp. W19]	Asaia sp. W19	2067395	bacteria
Gene.29706::k141_37537::g.29706::m.29706	393	gi|1547501009|ref|WP_127100470.1|	392	392	99.235	0	aminoacetone oxidase family FAD-binding enzyme [Asaia sp. W19]	Asaia sp. W19	2067395	bacteria
Gene.29707::k141_37537::g.29707::m.29707	348	gi|1547501286|ref|WP_127100747.1|	347	347	99.424	0	DNA recombination protein RmuC [Asaia sp. W19]	Asaia sp. W19	2067395	bacteria
Gene.29712::k141_37537::g.29712::m.29712	253	gi|1547501290|ref|WP_127100751.1|	234	234	100	3.03e-162	septum formation inhibitor MinC [Asaia sp. W19]	Asaia sp. W19	2067395	bacteria
Gene.29713::k141_37537::g.29713::m.29713	242	gi|1547501005|ref|WP_127100466.1|	241	241	99.585	7.62e-170	response regulator transcription factor [Asaia sp. W19]	Asaia sp. W19	2067395	bacteria
Gene.29933::k141_12288::g.29933::m.29933	467	gi|1547502307|ref|WP_127101768.1|	456	456	95.175	0	L-serine ammonia-lyase [Asaia sp. W19]	Asaia sp. W19	2067395	bacteria
Gene.29935::k141_12288::g.29935::m.29935	445	gi|1547502273|ref|WP_127101734.1|	526	444	95.495	0	sigma 54-dependent transcriptional regulator [Asaia sp. W19]	Asaia sp. W19	2067395	bacteria
Gene.29982::k141_6698::g.29982::m.29982	406	gi|1547503505|ref|WP_127102589.1|	405	405	96.79	0	Fe-S cluster assembly protein SufD [Asaia sp. W19]	Asaia sp. W19	2067395	bacteria
Gene.30244::k141_23845::g.30244::m.30244	297	gi|1547500113|ref|WP_127099574.1|	744	296	98.649	0	primosomal protein N' [Asaia sp. W19]	Asaia sp. W19	2067395	bacteria
Gene.31661::k141_16139::g.31661::m.31661	284	gi|1547504403|ref|WP_127103487.1|	863	281	88.256	2.71e-170	mechanosensitive ion channel [Asaia sp. W19]	Asaia sp. W19	2067395	bacteria
Gene.31863::k141_52541::g.31863::m.31863	360	gi|1547500508|ref|WP_127099969.1|	85	61	40.984	0.003	hypothetical protein [Asaia sp. W19]	Asaia sp. W19	2067395	bacteria
Gene.31910::k141_44614::g.31910::m.31910	1083	gi|1547502391|ref|WP_127101835.1|	1370	1030	55.534	0	hypothetical protein [Asaia sp. W19]	Asaia sp. W19	2067395	bacteria
Gene.31910::k141_44614::g.31910::m.31910	1083	gi|1547502391|ref|WP_127101835.1|	1370	712	36.798	3.57e-73	hypothetical protein [Asaia sp. W19]	Asaia sp. W19	2067395	bacteria
Gene.31910::k141_44614::g.31910::m.31910	1083	gi|1547502391|ref|WP_127101835.1|	1370	310	29.355	0.00047	hypothetical protein [Asaia sp. W19]	Asaia sp. W19	2067395	bacteria
Gene.31911::k141_44614::g.31911::m.31911	1009	gi|1547501735|ref|WP_127101196.1|	970	970	99.588	0	ATP-dependent DNA helicase [Asaia sp. W19]	Asaia sp. W19	2067395	bacteria
Gene.31912::k141_44614::g.31912::m.31912	992	gi|1547501739|ref|WP_127101200.1|	990	991	99.395	0	TonB-dependent receptor [Asaia sp. W19]	Asaia sp. W19	2067395	bacteria
Gene.31916::k141_44614::g.31916::m.31916	819	gi|1547501677|ref|WP_127101138.1|	906	818	99.389	0	DUF4175 family protein [Asaia sp. W19]	Asaia sp. W19	2067395	bacteria
Gene.31920::k141_44614::g.31920::m.31920	678	gi|1547502044|ref|WP_127101505.1|	652	652	100	0	polysaccharide biosynthesis protein [Asaia sp. W19]	Asaia sp. W19	2067395	bacteria
Gene.31929::k141_44614::g.31929::m.31929	540	gi|1547501733|ref|WP_127101194.1|	539	539	99.814	0	lysine--tRNA ligase [Asaia sp. W19]	Asaia sp. W19	2067395	bacteria
Gene.31932::k141_44614::g.31932::m.31932	518	gi|1547501799|ref|WP_127101260.1|	517	517	99.807	0	murein biosynthesis integral membrane protein MurJ [Asaia sp. W19]	Asaia sp. W19	2067395	bacteria
Gene.31935::k141_44614::g.31935::m.31935	498	gi|1547501691|ref|WP_127101152.1|	480	480	100	0	NAD(P)/FAD-dependent oxidoreductase [Asaia sp. W19]	Asaia sp. W19	2067395	bacteria
Gene.31936::k141_44614::g.31936::m.31936	486	gi|1547501753|ref|WP_127101214.1|	485	485	99.381	0	M48 family metalloprotease [Asaia sp. W19]	Asaia sp. W19	2067395	bacteria
Gene.31937::k141_44614::g.31937::m.31937	469	gi|1547501810|ref|WP_127101271.1|	468	468	99.573	0	threonine synthase [Asaia sp. W19]	Asaia sp. W19	2067395	bacteria
Gene.31942::k141_44614::g.31942::m.31942	433	gi|1547501695|ref|WP_127101156.1|	424	424	97.642	0	Zn-dependent hydrolase [Asaia sp. W19]	Asaia sp. W19	2067395	bacteria
Gene.31953::k141_44614::g.31953::m.31953	402	gi|1547502053|ref|WP_127101514.1|	481	401	100	0	c-type cytochrome [Asaia sp. W19]	Asaia sp. W19	2067395	bacteria
Gene.31954::k141_44614::g.31954::m.31954	397	gi|1547502393|ref|WP_127101836.1|	421	362	66.575	0	autotransporter strand-loop-strand O-heptosyltransferase [Asaia sp. W19]	Asaia sp. W19	2067395	bacteria
Gene.31958::k141_44614::g.31958::m.31958	372	gi|1547501771|ref|WP_127101232.1|	364	364	99.451	0	hypothetical protein [Asaia sp. W19]	Asaia sp. W19	2067395	bacteria
Gene.31968::k141_44614::g.31968::m.31968	339	gi|1547501822|ref|WP_127101283.1|	405	338	99.704	0	hypothetical protein [Asaia sp. W19]	Asaia sp. W19	2067395	bacteria
Gene.31984::k141_44614::g.31984::m.31984	302	gi|1547501816|ref|WP_127101277.1|	298	301	98.671	0	Tim44 domain-containing protein [Asaia sp. W19]	Asaia sp. W19	2067395	bacteria
Gene.31986::k141_44614::g.31986::m.31986	301	gi|1547501834|ref|WP_127101295.1|	256	256	99.609	0	DeoR/GlpR transcriptional regulator [Asaia sp. W19]	Asaia sp. W19	2067395	bacteria
Gene.31987::k141_44614::g.31987::m.31987	300	gi|1547501741|ref|WP_127101202.1|	299	299	98.662	0	LysR family transcriptional regulator [Asaia sp. W19]	Asaia sp. W19	2067395	bacteria
Gene.31988::k141_44614::g.31988::m.31988	299	gi|1547501683|ref|WP_127101144.1|	298	298	99.329	0	allantoinase PuuE [Asaia sp. W19]	Asaia sp. W19	2067395	bacteria
Gene.31989::k141_44614::g.31989::m.31989	299	gi|1547501663|ref|WP_127101124.1|	298	298	99.329	0	LysR family transcriptional regulator [Asaia sp. W19]	Asaia sp. W19	2067395	bacteria
Gene.31999::k141_44614::g.31999::m.31999	269	gi|1547502042|ref|WP_127101503.1|	239	239	99.582	1.25e-177	acid phosphatase [Asaia sp. W19]	Asaia sp. W19	2067395	bacteria
Gene.32008::k141_44614::g.32008::m.32008	254	gi|1547501783|ref|WP_127101244.1|	253	253	98.419	5.07e-175	uroporphyrinogen-III synthase [Asaia sp. W19]	Asaia sp. W19	2067395	bacteria
Gene.32014::k141_44614::g.32014::m.32014	237	gi|1547501789|ref|WP_127101250.1|	236	236	100	9.72e-174	macrocin-O-methyltransferase [Asaia sp. W19]	Asaia sp. W19	2067395	bacteria
Gene.32027::k141_44614::g.32027::m.32027	212	gi|1547501797|ref|WP_127101258.1|	211	211	99.526	2.26e-143	LysE family translocator [Asaia sp. W19]	Asaia sp. W19	2067395	bacteria
Gene.32028::k141_44614::g.32028::m.32028	210	gi|1547501701|ref|WP_127101162.1|	326	209	97.608	3.26e-146	MerR family DNA-binding transcriptional regulator [Asaia sp. W19]	Asaia sp. W19	2067395	bacteria
Gene.32329::k141_29556::g.32329::m.32329	234	gi|1547501073|ref|WP_127100534.1|	238	233	98.712	5.02e-165	phosphate signaling complex protein PhoU [Asaia sp. W19]	Asaia sp. W19	2067395	bacteria
Gene.32747::k141_34995::g.32747::m.32747	282	gi|1547502722|ref|WP_127102056.1|	339	339	73.156	4.79e-150	hypothetical protein [Asaia sp. W19]	Asaia sp. W19	2067395	bacteria
Gene.33281::k141_23944::g.33281::m.33281	206	gi|1547501149|ref|WP_127100610.1|	205	205	99.024	1.58e-147	ABC transporter substrate-binding protein [Asaia sp. W19]	Asaia sp. W19	2067395	bacteria
Gene.33395::k141_60297::g.33395::m.33395	471	gi|1547502215|ref|WP_127101676.1|	107	107	95.327	6e-62	hypothetical protein [Asaia sp. W19]	Asaia sp. W19	2067395	bacteria
Gene.33396::k141_60297::g.33396::m.33396	441	gi|1547503317|ref|WP_127102401.1|	440	440	96.818	0	phage portal protein [Asaia sp. W19]	Asaia sp. W19	2067395	bacteria
Gene.33397::k141_60297::g.33397::m.33397	410	gi|1547503314|ref|WP_127102398.1|	409	409	99.756	0	AI-2E family transporter [Asaia sp. W19]	Asaia sp. W19	2067395	bacteria
Gene.33399::k141_60297::g.33399::m.33399	402	gi|1547502203|ref|WP_127101664.1|	401	401	91.022	0	hypothetical protein [Asaia sp. W19]	Asaia sp. W19	2067395	bacteria
Gene.33403::k141_60297::g.33403::m.33403	220	gi|1547503320|ref|WP_127102404.1|	219	219	96.804	2.38e-143	hypothetical protein [Asaia sp. W19]	Asaia sp. W19	2067395	bacteria
Gene.33844::k141_47096::g.33844::m.33844	778	gi|1547504319|ref|WP_127103403.1|	733	733	97.271	0	pyrroloquinoline quinone-dependent dehydrogenase [Asaia sp. W19]	Asaia sp. W19	2067395	bacteria
Gene.33846::k141_47096::g.33846::m.33846	421	gi|1547504336|ref|WP_127103420.1|	420	420	99.286	0	UDP-N-acetylglucosamine 1-carboxyvinyltransferase [Asaia sp. W19]	Asaia sp. W19	2067395	bacteria
Gene.33850::k141_47096::g.33850::m.33850	365	gi|1547504338|ref|WP_127103422.1|	357	348	88.506	0	putative sulfate exporter family transporter [Asaia sp. W19]	Asaia sp. W19	2067395	bacteria
Gene.33855::k141_47096::g.33855::m.33855	272	gi|1547504337|ref|WP_127103421.1|	268	268	99.254	0	OmpW family protein [Asaia sp. W19]	Asaia sp. W19	2067395	bacteria
Gene.34007::k141_35027::g.34007::m.34007	345	gi|1547503861|ref|WP_127102945.1|	864	345	98.551	0	MMPL family transporter [Asaia sp. W19]	Asaia sp. W19	2067395	bacteria
Gene.34129::k141_25608::g.34129::m.34129	811	gi|1547503304|ref|WP_127102389.1|	810	810	99.383	0	TonB-dependent receptor [Asaia sp. W19]	Asaia sp. W19	2067395	bacteria
Gene.34131::k141_25608::g.34131::m.34131	381	gi|1547503306|ref|WP_127102391.1|	380	380	99.474	0	Ppx/GppA family phosphatase [Asaia sp. W19]	Asaia sp. W19	2067395	bacteria
Gene.34133::k141_25608::g.34133::m.34133	305	gi|1547503305|ref|WP_127102390.1|	304	304	99.013	0	DUF2167 domain-containing protein [Asaia sp. W19]	Asaia sp. W19	2067395	bacteria
Gene.34199::k141_29644::g.34199::m.34199	287	gi|1547195713|gb|RUT27624.1|	290	286	97.902	0	2-keto-4-pentenoate hydratase [Asaia sp. W19]	Asaia sp. W19	2067395	bacteria
Gene.34223::k141_27733::g.34223::m.34223	272	gi|1547504549|ref|WP_127103633.1|	271	271	97.417	1.07e-180	sulfite exporter TauE/SafE family protein [Asaia sp. W19]	Asaia sp. W19	2067395	bacteria
Gene.34224::k141_27733::g.34224::m.34224	266	gi|1547504552|ref|WP_127103636.1|	259	259	85.714	3.62e-152	phosphatase PAP2 family protein [Asaia sp. W19]	Asaia sp. W19	2067395	bacteria
Gene.34972::k141_27748::g.34972::m.34972	233	gi|1547502806|ref|WP_127102107.1|	232	232	90.086	1.03e-149	RadC family protein [Asaia sp. W19]	Asaia sp. W19	2067395	bacteria
Gene.35077::k141_41158::g.35077::m.35077	307	gi|1547503385|ref|WP_127102469.1|	306	306	97.386	0	LysR family transcriptional regulator [Asaia sp. W19]	Asaia sp. W19	2067395	bacteria
Gene.35093::k141_41158::g.35093::m.35093	208	gi|1547503380|ref|WP_127102464.1|	207	207	98.551	3.54e-143	cytochrome b/b6 domain-containing protein [Asaia sp. W19]	Asaia sp. W19	2067395	bacteria
Gene.35194::k141_33558::g.35194::m.35194	443	gi|1547500883|ref|WP_127100344.1|	442	442	89.593	0	lipopolysaccharide biosynthesis protein [Asaia sp. W19]	Asaia sp. W19	2067395	bacteria
Gene.35199::k141_33558::g.35199::m.35199	317	gi|1547500875|ref|WP_127100336.1|	478	307	76.221	4.81e-165	DUF2252 domain-containing protein [Asaia sp. W19]	Asaia sp. W19	2067395	bacteria
Gene.35653::k141_6825::g.35653::m.35653	813	gi|1547504178|ref|WP_127103262.1|	737	737	99.457	0	TonB-dependent receptor [Asaia sp. W19]	Asaia sp. W19	2067395	bacteria
Gene.35656::k141_6825::g.35656::m.35656	516	gi|1547504176|ref|WP_127103260.1|	507	507	99.211	0	efflux transporter outer membrane subunit [Asaia sp. W19]	Asaia sp. W19	2067395	bacteria
Gene.35661::k141_6825::g.35661::m.35661	448	gi|1547504092|ref|WP_127103176.1|	447	447	99.553	0	transglycosylase SLT domain-containing protein [Asaia sp. W19]	Asaia sp. W19	2067395	bacteria
Gene.35669::k141_6825::g.35669::m.35669	349	gi|1547504175|ref|WP_127103259.1|	317	317	98.738	0	extracellular solute-binding protein [Asaia sp. W19]	Asaia sp. W19	2067395	bacteria
Gene.35677::k141_6825::g.35677::m.35677	301	gi|1547504179|ref|WP_127103263.1|	829	300	99.333	0	TonB-dependent receptor [Asaia sp. W19]	Asaia sp. W19	2067395	bacteria
Gene.35689::k141_6825::g.35689::m.35689	233	gi|1547504089|ref|WP_127103173.1|	232	232	98.707	2.01e-165	hypothetical protein [Asaia sp. W19]	Asaia sp. W19	2067395	bacteria
Gene.35786::k141_2921::g.35786::m.35786	301	gi|1547504100|ref|WP_127103184.1|	759	301	96.678	0	FdhF/YdeP family oxidoreductase [Asaia sp. W19]	Asaia sp. W19	2067395	bacteria
Gene.35870::k141_22123::g.35870::m.35870	349	gi|1547501810|ref|WP_127101271.1|	468	349	99.713	0	threonine synthase [Asaia sp. W19]	Asaia sp. W19	2067395	bacteria
Gene.35884::k141_22123::g.35884::m.35884	228	gi|1547502055|ref|WP_127101516.1|	229	229	81.659	1.01e-129	Tim44/TimA family putative adaptor protein [Asaia sp. W19]	Asaia sp. W19	2067395	bacteria
Gene.35968::k141_16291::g.35968::m.35968	271	gi|1547503280|ref|WP_127102374.1|	488	246	96.748	1.44e-170	efflux transporter outer membrane subunit [Asaia sp. W19]	Asaia sp. W19	2067395	bacteria
Gene.36275::k141_10658::g.36275::m.36275	229	gi|1547504166|ref|WP_127103250.1|	280	229	93.886	5.05e-154	PhzF family phenazine biosynthesis protein [Asaia sp. W19]	Asaia sp. W19	2067395	bacteria
Gene.36615::k141_52618::g.36615::m.36615	460	gi|1547501608|ref|WP_127101069.1|	459	459	99.346	0	ABC transporter substrate-binding protein [Asaia sp. W19]	Asaia sp. W19	2067395	bacteria
Gene.36619::k141_52618::g.36619::m.36619	345	gi|1547501621|ref|WP_127101082.1|	344	344	98.547	0	hypothetical protein [Asaia sp. W19]	Asaia sp. W19	2067395	bacteria
Gene.36620::k141_52618::g.36620::m.36620	320	gi|1547502028|ref|WP_127101489.1|	280	280	98.929	0	16S rRNA (cytidine(1402)-2'-O)-methyltransferase [Asaia sp. W19]	Asaia sp. W19	2067395	bacteria
Gene.36625::k141_52618::g.36625::m.36625	223	gi|1547501610|ref|WP_127101071.1|	222	222	96.847	6.29e-154	outer membrane lipoprotein carrier protein LolA [Asaia sp. W19]	Asaia sp. W19	2067395	bacteria
Gene.36681::k141_54889::g.36681::m.36681	380	gi|1547503662|ref|WP_127102746.1|	662	371	98.922	0	potassium transporter Kup [Asaia sp. W19]	Asaia sp. W19	2067395	bacteria
Gene.36771::k141_22178::g.36771::m.36771	413	gi|1547504167|ref|WP_127103251.1|	498	412	94.903	0	carbohydrate porin [Asaia sp. W19]	Asaia sp. W19	2067395	bacteria
Gene.36846::k141_24125::g.36846::m.36846	205	gi|1547504450|ref|WP_127103534.1|	683	204	96.569	3.65e-133	FUSC family protein [Asaia sp. W19]	Asaia sp. W19	2067395	bacteria
Gene.36941::k141_48428::g.36941::m.36941	712	gi|1547503983|ref|WP_127103067.1|	676	676	99.556	0	penicillin-binding protein 2 [Asaia sp. W19]	Asaia sp. W19	2067395	bacteria
Gene.36945::k141_48428::g.36945::m.36945	684	gi|1547504450|ref|WP_127103534.1|	683	683	99.414	0	FUSC family protein [Asaia sp. W19]	Asaia sp. W19	2067395	bacteria
Gene.36946::k141_48428::g.36946::m.36946	647	gi|1547504483|ref|WP_127103567.1|	646	646	99.226	0	oligopeptide transporter, OPT family [Asaia sp. W19]	Asaia sp. W19	2067395	bacteria
Gene.36947::k141_48428::g.36947::m.36947	645	gi|1547504470|ref|WP_127103554.1|	644	644	99.068	0	GAF domain-containing protein [Asaia sp. W19]	Asaia sp. W19	2067395	bacteria
Gene.36949::k141_48428::g.36949::m.36949	621	gi|1547503458|ref|WP_127102542.1|	620	620	99.516	0	cobaltochelatase subunit CobT [Asaia sp. W19]	Asaia sp. W19	2067395	bacteria
Gene.36952::k141_48428::g.36952::m.36952	572	gi|1547503416|ref|WP_127102500.1|	764	571	99.825	0	RNA degradosome polyphosphate kinase [Asaia sp. W19]	Asaia sp. W19	2067395	bacteria
Gene.36953::k141_48428::g.36953::m.36953	571	gi|1547504482|ref|WP_127103566.1|	570	570	99.474	0	hypothetical protein [Asaia sp. W19]	Asaia sp. W19	2067395	bacteria
Gene.36955::k141_48428::g.36955::m.36955	567	gi|1547503957|ref|WP_127103041.1|	566	566	98.763	0	hypothetical protein [Asaia sp. W19]	Asaia sp. W19	2067395	bacteria
Gene.36963::k141_48428::g.36963::m.36963	510	gi|1547504467|ref|WP_127103551.1|	509	509	97.642	0	hypothetical protein [Asaia sp. W19]	Asaia sp. W19	2067395	bacteria
Gene.36966::k141_48428::g.36966::m.36966	496	gi|1547503970|ref|WP_127103054.1|	495	495	99.394	0	cell division protein FtsZ [Asaia sp. W19]	Asaia sp. W19	2067395	bacteria
Gene.36967::k141_48428::g.36967::m.36967	496	gi|1547503507|ref|WP_127102591.1|	495	495	99.596	0	Fe-S cluster assembly protein SufB [Asaia sp. W19]	Asaia sp. W19	2067395	bacteria
Gene.36970::k141_48428::g.36970::m.36970	493	gi|1547503517|ref|WP_127102601.1|	492	492	98.78	0	malate dehydrogenase (quinone) [Asaia sp. W19]	Asaia sp. W19	2067395	bacteria
Gene.36973::k141_48428::g.36973::m.36973	487	gi|1547503979|ref|WP_127103063.1|	461	461	99.132	0	glycosyltransferase family 39 protein [Asaia sp. W19]	Asaia sp. W19	2067395	bacteria
Gene.36976::k141_48428::g.36976::m.36976	473	gi|1547503966|ref|WP_127103050.1|	472	472	100	0	UDP-N-acetylmuramate--L-alanine ligase [Asaia sp. W19]	Asaia sp. W19	2067395	bacteria
Gene.36978::k141_48428::g.36978::m.36978	473	gi|1547503476|ref|WP_127102560.1|	472	472	99.788	0	cardiolipin synthase [Asaia sp. W19]	Asaia sp. W19	2067395	bacteria
Gene.36986::k141_48428::g.36986::m.36986	454	gi|1547503962|ref|WP_127103046.1|	453	453	99.558	0	UDP-N-acetylmuramoyl-tripeptide--D-alanyl-D-alanine ligase [Asaia sp. W19]	Asaia sp. W19	2067395	bacteria
Gene.36991::k141_48428::g.36991::m.36991	444	gi|1547503521|ref|WP_127102605.1|	429	429	99.301	0	DUF445 domain-containing protein [Asaia sp. W19]	Asaia sp. W19	2067395	bacteria
Gene.36996::k141_48428::g.36996::m.36996	438	gi|1547504499|ref|WP_127103583.1|	437	437	100	0	sugar ABC transporter substrate-binding protein [Asaia sp. W19]	Asaia sp. W19	2067395	bacteria
Gene.37003::k141_48428::g.37003::m.37003	429	gi|1547502505|ref|WP_127101915.1|	308	308	99.675	0	sugar phosphate isomerase/epimerase [Asaia sp. W19]	Asaia sp. W19	2067395	bacteria
Gene.37005::k141_48428::g.37005::m.37005	421	gi|1547504476|ref|WP_127103560.1|	420	420	99.762	0	MFS transporter [Asaia sp. W19]	Asaia sp. W19	2067395	bacteria
Gene.37006::k141_48428::g.37006::m.37006	421	gi|1547503445|ref|WP_127102529.1|	420	420	99.762	0	lactonase family protein [Asaia sp. W19]	Asaia sp. W19	2067395	bacteria
Gene.37009::k141_48428::g.37009::m.37009	416	gi|1547503489|ref|WP_127102573.1|	415	415	99.759	0	lipoprotein-releasing ABC transporter permease subunit [Asaia sp. W19]	Asaia sp. W19	2067395	bacteria
Gene.37010::k141_48428::g.37010::m.37010	416	gi|1547503443|ref|WP_127102527.1|	415	415	99.759	0	aspartate kinase [Asaia sp. W19]	Asaia sp. W19	2067395	bacteria
Gene.37013::k141_48428::g.37013::m.37013	411	gi|1547504502|ref|WP_127103586.1|	410	410	99.268	0	putative DNA modification/repair radical SAM protein [Asaia sp. W19]	Asaia sp. W19	2067395	bacteria
Gene.37015::k141_48428::g.37015::m.37015	406	gi|1547503505|ref|WP_127102589.1|	405	405	99.259	0	Fe-S cluster assembly protein SufD [Asaia sp. W19]	Asaia sp. W19	2067395	bacteria
Gene.37017::k141_48428::g.37017::m.37017	403	gi|1547503516|ref|WP_127102600.1|	379	379	99.736	0	AI-2E family transporter [Asaia sp. W19]	Asaia sp. W19	2067395	bacteria
Gene.37023::k141_48428::g.37023::m.37023	394	gi|1547503976|ref|WP_127103060.1|	380	380	100	0	AI-2E family transporter [Asaia sp. W19]	Asaia sp. W19	2067395	bacteria
Gene.37024::k141_48428::g.37024::m.37024	394	gi|1547503968|ref|WP_127103052.1|	393	393	99.491	0	FtsQ-type POTRA domain-containing protein [Asaia sp. W19]	Asaia sp. W19	2067395	bacteria
Gene.37027::k141_48428::g.37027::m.37027	385	gi|1547503440|ref|WP_127102524.1|	384	384	99.74	0	flavodoxin-dependent (E)-4-hydroxy-3-methylbut-2-enyl-diphosphate synthase [Asaia sp. W19]	Asaia sp. W19	2067395	bacteria
Gene.37031::k141_48428::g.37031::m.37031	370	gi|1547504480|ref|WP_127103564.1|	337	337	100	0	4-hydroxy-3-methylbut-2-enyl diphosphate reductase [Asaia sp. W19]	Asaia sp. W19	2067395	bacteria
Gene.37033::k141_48428::g.37033::m.37033	365	gi|1547503442|ref|WP_127102526.1|	362	362	99.724	0	2-nitropropane dioxygenase [Asaia sp. W19]	Asaia sp. W19	2067395	bacteria
Gene.37036::k141_48428::g.37036::m.37036	364	gi|1547503931|ref|WP_127103015.1|	363	363	100	0	phosphate acyltransferase PlsX [Asaia sp. W19]	Asaia sp. W19	2067395	bacteria
Gene.37049::k141_48428::g.37049::m.37049	347	gi|1547503464|ref|WP_127102548.1|	346	346	100	0	lipid A deacylase LpxR family protein [Asaia sp. W19]	Asaia sp. W19	2067395	bacteria
Gene.37050::k141_48428::g.37050::m.37050	346	gi|1547503474|ref|WP_127102558.1|	351	345	99.71	0	AI-2E family transporter [Asaia sp. W19]	Asaia sp. W19	2067395	bacteria
Gene.37053::k141_48428::g.37053::m.37053	340	gi|1547503512|ref|WP_127102596.1|	339	339	100	0	ribose ABC transporter permease [Asaia sp. W19]	Asaia sp. W19	2067395	bacteria
Gene.37061::k141_48428::g.37061::m.37061	334	gi|1547503460|ref|WP_127102544.1|	303	303	97.69	0	hypothetical protein [Asaia sp. W19]	Asaia sp. W19	2067395	bacteria
Gene.37068::k141_48428::g.37068::m.37068	330	gi|1547502510|ref|WP_127101918.1|	331	329	100	0	LysR family transcriptional regulator [Asaia sp. W19]	Asaia sp. W19	2067395	bacteria
Gene.37077::k141_48428::g.37077::m.37077	324	gi|1547503967|ref|WP_127103051.1|	323	323	98.762	0	UDP-N-acetylmuramate dehydrogenase [Asaia sp. W19]	Asaia sp. W19	2067395	bacteria
Gene.37085::k141_48428::g.37085::m.37085	314	gi|1547503511|ref|WP_127102595.1|	313	313	99.361	0	ABC transporter substrate-binding protein [Asaia sp. W19]	Asaia sp. W19	2067395	bacteria
Gene.37086::k141_48428::g.37086::m.37086	313	gi|1547503985|ref|WP_127103069.1|	310	310	98.387	0	D-alanine--D-alanine ligase [Asaia sp. W19]	Asaia sp. W19	2067395	bacteria
Gene.37088::k141_48428::g.37088::m.37088	308	gi|1547503972|ref|WP_127103056.1|	292	292	99.658	0	outer membrane protein assembly factor BamD [Asaia sp. W19]	Asaia sp. W19	2067395	bacteria
Gene.37089::k141_48428::g.37089::m.37089	308	gi|1547503950|ref|WP_127103034.1|	307	307	99.023	0	hypothetical protein [Asaia sp. W19]	Asaia sp. W19	2067395	bacteria
Gene.37107::k141_48428::g.37107::m.37107	285	gi|1547503514|ref|WP_127102598.1|	330	274	98.905	0	substrate-binding domain-containing protein [Asaia sp. W19]	Asaia sp. W19	2067395	bacteria
Gene.37112::k141_48428::g.37112::m.37112	280	gi|1547503468|ref|WP_127102552.1|	279	279	100	0	prephenate dehydratase [Asaia sp. W19]	Asaia sp. W19	2067395	bacteria
Gene.37140::k141_48428::g.37140::m.37140	263	gi|1547503484|ref|WP_127102568.1|	223	223	100	6.87e-153	response regulator transcription factor [Asaia sp. W19]	Asaia sp. W19	2067395	bacteria
Gene.37145::k141_48428::g.37145::m.37145	258	gi|1547503417|ref|WP_127102501.1|	243	243	99.177	5.24e-168	chromosomal replication initiator DnaA [Asaia sp. W19]	Asaia sp. W19	2067395	bacteria
Gene.37155::k141_48428::g.37155::m.37155	245	gi|1547503475|ref|WP_127102559.1|	244	244	99.59	2.8e-172	endonuclease/exonuclease/phosphatase family protein [Asaia sp. W19]	Asaia sp. W19	2067395	bacteria
Gene.37156::k141_48428::g.37156::m.37156	245	gi|1547503414|ref|WP_127102498.1|	256	244	100	2.75e-179	CDP-diacylglycerol diphosphatase [Asaia sp. W19]	Asaia sp. W19	2067395	bacteria
Gene.37157::k141_48428::g.37157::m.37157	244	gi|1547503469|ref|WP_127102553.1|	243	243	97.942	7.9e-167	3-deoxy-manno-octulosonate cytidylyltransferase [Asaia sp. W19]	Asaia sp. W19	2067395	bacteria
Gene.37160::k141_48428::g.37160::m.37160	237	gi|1547503479|ref|WP_127102563.1|	236	236	99.153	5.17e-163	rhodopsin [Asaia sp. W19]	Asaia sp. W19	2067395	bacteria
Gene.37168::k141_48428::g.37168::m.37168	230	gi|1547503934|ref|WP_127103018.1|	229	229	99.563	1.02e-158	response regulator [Asaia sp. W19]	Asaia sp. W19	2067395	bacteria
Gene.37195::k141_48428::g.37195::m.37195	201	gi|1547503925|ref|WP_127103009.1|	200	200	98.5	2.05e-136	hypothetical protein [Asaia sp. W19]	Asaia sp. W19	2067395	bacteria
Gene.37597::k141_43298::g.37597::m.37597	1157	gi|1547502480|ref|WP_127101898.1|	1137	1141	73.094	0	response regulator [Asaia sp. W19]	Asaia sp. W19	2067395	bacteria
Gene.37602::k141_43298::g.37602::m.37602	517	gi|1547502878|ref|WP_127102149.1|	515	515	94.563	0	protein translocase subunit SecD [Asaia sp. W19]	Asaia sp. W19	2067395	bacteria
Gene.37607::k141_43298::g.37607::m.37607	313	gi|1547502822|ref|WP_127102117.1|	312	310	97.097	0	protein translocase subunit SecF [Asaia sp. W19]	Asaia sp. W19	2067395	bacteria
Gene.37612::k141_43298::g.37612::m.37612	248	gi|1547502827|ref|WP_127102120.1|	247	247	95.142	1.59e-170	response regulator [Asaia sp. W19]	Asaia sp. W19	2067395	bacteria
Gene.37663::k141_51052::g.37663::m.37663	406	gi|1547504187|ref|WP_127103271.1|	392	392	95.153	0	STAS domain-containing protein [Asaia sp. W19]	Asaia sp. W19	2067395	bacteria
Gene.37780::k141_48436::g.37780::m.37780	277	gi|1547503914|ref|WP_127102998.1|	209	185	84.324	1.08e-98	LysE family translocator [Asaia sp. W19]	Asaia sp. W19	2067395	bacteria
Gene.37990::k141_5495::g.37990::m.37990	208	gi|1547503442|ref|WP_127102526.1|	362	207	100	4.65e-143	2-nitropropane dioxygenase [Asaia sp. W19]	Asaia sp. W19	2067395	bacteria
Gene.38363::k141_60436::g.38363::m.38363	407	gi|1547504587|ref|WP_127103671.1|	406	406	97.783	0	PepSY domain-containing protein [Asaia sp. W19]	Asaia sp. W19	2067395	bacteria
Gene.38364::k141_60436::g.38364::m.38364	402	gi|1547504616|ref|WP_127103700.1|	401	401	98.504	0	sigma-54-dependent Fis family transcriptional regulator [Asaia sp. W19]	Asaia sp. W19	2067395	bacteria
Gene.38366::k141_60436::g.38366::m.38366	347	gi|1547503530|ref|WP_127102614.1|	346	346	100	0	LysR family transcriptional regulator [Asaia sp. W19]	Asaia sp. W19	2067395	bacteria
Gene.38374::k141_60436::g.38374::m.38374	231	gi|1547503526|ref|WP_127102610.1|	230	230	99.565	1.85e-167	arsenical resistance protein ArsH [Asaia sp. W19]	Asaia sp. W19	2067395	bacteria
Gene.38427::k141_56785::g.38427::m.38427	362	gi|1547503534|ref|WP_127102618.1|	480	360	89.167	0	mannose-1-phosphate guanylyltransferase/mannose-6-phosphate isomerase [Asaia sp. W19]	Asaia sp. W19	2067395	bacteria
Gene.38433::k141_56785::g.38433::m.38433	321	gi|1547503551|ref|WP_127102635.1|	320	320	99.062	0	GTP-binding protein [Asaia sp. W19]	Asaia sp. W19	2067395	bacteria
Gene.39187::k141_16342::g.39187::m.39187	227	gi|1547504212|ref|WP_127103296.1|	526	190	96.842	2.65e-125	ABC transporter substrate-binding protein/permease [Asaia sp. W19]	Asaia sp. W19	2067395	bacteria
Gene.39274::k141_8737::g.39274::m.39274	382	gi|1547194455|gb|RUT26390.1|	809	368	89.402	0	type II secretion system protein GspD [Asaia sp. W19]	Asaia sp. W19	2067395	bacteria
Gene.39415::k141_54974::g.39415::m.39415	322	gi|1547504523|ref|WP_127103607.1|	1051	321	94.704	0	DNA polymerase III subunit alpha [Asaia sp. W19]	Asaia sp. W19	2067395	bacteria
Gene.39457::k141_14267::g.39457::m.39457	346	gi|1547504565|ref|WP_127103649.1|	337	337	94.065	0	LacI family DNA-binding transcriptional regulator [Asaia sp. W19]	Asaia sp. W19	2067395	bacteria
Gene.39531::k141_8751::g.39531::m.39531	201	gi|1547500747|ref|WP_127100208.1|	812	201	98.507	4.01e-138	TonB-dependent receptor [Asaia sp. W19]	Asaia sp. W19	2067395	bacteria
Gene.39606::k141_47328::g.39606::m.39606	299	gi|1547503990|ref|WP_127103074.1|	323	296	79.392	8.9e-170	hypothetical protein [Asaia sp. W19]	Asaia sp. W19	2067395	bacteria
Gene.39770::k141_51156::g.39770::m.39770	333	gi|1547501834|ref|WP_127101295.1|	256	256	99.219	0	DeoR/GlpR transcriptional regulator [Asaia sp. W19]	Asaia sp. W19	2067395	bacteria
Gene.39935::k141_48479::g.39935::m.39935	464	gi|1547501637|ref|WP_127101098.1|	463	463	99.568	0	PQQ-binding-like beta-propeller repeat protein [Asaia sp. W19]	Asaia sp. W19	2067395	bacteria
Gene.39940::k141_48479::g.39940::m.39940	361	gi|1547502032|ref|WP_127101493.1|	319	319	98.119	0	class A beta-lactamase [Asaia sp. W19]	Asaia sp. W19	2067395	bacteria
Gene.39942::k141_48479::g.39942::m.39942	319	gi|1547501631|ref|WP_127101092.1|	318	318	99.686	0	LysR family transcriptional regulator [Asaia sp. W19]	Asaia sp. W19	2067395	bacteria
Gene.39943::k141_48479::g.39943::m.39943	304	gi|1547501647|ref|WP_127101108.1|	303	303	98.68	0	glycosyltransferase family 9 protein [Asaia sp. W19]	Asaia sp. W19	2067395	bacteria
Gene.39945::k141_48479::g.39945::m.39945	296	gi|1547501653|ref|WP_127101114.1|	295	295	96.271	0	shikimate dehydrogenase [Asaia sp. W19]	Asaia sp. W19	2067395	bacteria
Gene.39949::k141_48479::g.39949::m.39949	258	gi|1547501655|ref|WP_127101116.1|	257	257	98.054	0	N-formylglutamate amidohydrolase [Asaia sp. W19]	Asaia sp. W19	2067395	bacteria
Gene.39950::k141_48479::g.39950::m.39950	250	gi|1547501627|ref|WP_127101088.1|	249	221	99.095	1.06e-159	dienelactone hydrolase family protein [Asaia sp. W19]	Asaia sp. W19	2067395	bacteria
Gene.39951::k141_48479::g.39951::m.39951	233	gi|1547501639|ref|WP_127101100.1|	232	232	98.707	6.97e-161	tetratricopeptide repeat protein [Asaia sp. W19]	Asaia sp. W19	2067395	bacteria
Gene.39956::k141_48479::g.39956::m.39956	213	gi|1547502030|ref|WP_127101491.1|	204	204	97.549	3.71e-137	YitT family protein [Asaia sp. W19]	Asaia sp. W19	2067395	bacteria
Gene.40208::k141_47344::g.40208::m.40208	301	gi|1547500245|ref|WP_127099706.1|	300	299	94.983	0	dTDP-4-dehydrorhamnose reductase [Asaia sp. W19]	Asaia sp. W19	2067395	bacteria
Gene.40422::k141_52678::g.40422::m.40422	813	gi|1547503910|ref|WP_127102994.1|	812	812	99.754	0	TonB-dependent receptor [Asaia sp. W19]	Asaia sp. W19	2067395	bacteria
Gene.40425::k141_52678::g.40425::m.40425	655	gi|1547503893|ref|WP_127102977.1|	606	606	99.505	0	chloride channel protein [Asaia sp. W19]	Asaia sp. W19	2067395	bacteria
Gene.40426::k141_52678::g.40426::m.40426	551	gi|1547503898|ref|WP_127102982.1|	550	550	99.091	0	glycosyltransferase family 39 protein [Asaia sp. W19]	Asaia sp. W19	2067395	bacteria
Gene.40445::k141_52678::g.40445::m.40445	311	gi|1547503921|ref|WP_127103005.1|	291	291	100	0	transporter [Asaia sp. W19]	Asaia sp. W19	2067395	bacteria
Gene.40446::k141_52678::g.40446::m.40446	300	gi|1547503912|ref|WP_127102996.1|	299	299	100	0	DMT family transporter [Asaia sp. W19]	Asaia sp. W19	2067395	bacteria
Gene.40447::k141_52678::g.40447::m.40447	278	gi|1547503906|ref|WP_127102990.1|	277	277	100	0	NADPH-dependent oxidoreductase [Asaia sp. W19]	Asaia sp. W19	2067395	bacteria
Gene.40461::k141_52678::g.40461::m.40461	201	gi|1547503895|ref|WP_127102979.1|	200	200	100	8.89e-137	hypothetical protein [Asaia sp. W19]	Asaia sp. W19	2067395	bacteria
Gene.41559::k141_52729::g.41559::m.41559	361	gi|1547501493|ref|WP_127100954.1|	331	319	94.671	0	DUF1376 domain-containing protein [Asaia sp. W19]	Asaia sp. W19	2067395	bacteria
Gene.41560::k141_52729::g.41560::m.41560	244	gi|1547501491|ref|WP_127100952.1|	243	243	95.885	2.28e-169	hypothetical protein [Asaia sp. W19]	Asaia sp. W19	2067395	bacteria
Gene.41673::k141_3036::g.41673::m.41673	665	gi|1547503584|ref|WP_127102668.1|	664	664	96.084	0	lytic transglycosylase domain-containing protein [Asaia sp. W19]	Asaia sp. W19	2067395	bacteria
Gene.41866::k141_25673::g.41866::m.41866	791	gi|1547503074|ref|WP_127102262.1|	790	790	99.367	0	TonB-dependent receptor [Asaia sp. W19]	Asaia sp. W19	2067395	bacteria
Gene.41869::k141_25673::g.41869::m.41869	640	gi|1547503005|ref|WP_127102223.1|	639	639	98.905	0	peptidylprolyl isomerase [Asaia sp. W19]	Asaia sp. W19	2067395	bacteria
Gene.41871::k141_25673::g.41871::m.41871	617	gi|1547503063|ref|WP_127102256.1|	616	616	99.351	0	dihydroxy-acid dehydratase [Asaia sp. W19]	Asaia sp. W19	2067395	bacteria
Gene.41880::k141_25673::g.41880::m.41880	515	gi|1547502970|ref|WP_127102203.1|	514	514	99.805	0	hypothetical protein [Asaia sp. W19]	Asaia sp. W19	2067395	bacteria
Gene.41884::k141_25673::g.41884::m.41884	490	gi|1547503076|ref|WP_127102263.1|	489	489	100	0	TolC family outer membrane protein [Asaia sp. W19]	Asaia sp. W19	2067395	bacteria
Gene.41894::k141_25673::g.41894::m.41894	409	gi|1547503118|ref|WP_127102284.1|	396	396	99.242	0	GNAT family N-acetyltransferase [Asaia sp. W19]	Asaia sp. W19	2067395	bacteria
Gene.41899::k141_25673::g.41899::m.41899	398	gi|1547502961|ref|WP_127102198.1|	397	397	99.244	0	S-methyl-5-thioribose kinase [Asaia sp. W19]	Asaia sp. W19	2067395	bacteria
Gene.41900::k141_25673::g.41900::m.41900	375	gi|1547503046|ref|WP_127102246.1|	374	374	99.465	0	DNA polymerase III subunit beta [Asaia sp. W19]	Asaia sp. W19	2067395	bacteria
Gene.41919::k141_25673::g.41919::m.41919	304	gi|1547503000|ref|WP_127102220.1|	303	303	99.67	0	indole-3-glycerol phosphate synthase TrpC [Asaia sp. W19]	Asaia sp. W19	2067395	bacteria
Gene.41922::k141_25673::g.41922::m.41922	294	gi|1547503034|ref|WP_127102240.1|	239	239	100	1.31e-169	response regulator transcription factor [Asaia sp. W19]	Asaia sp. W19	2067395	bacteria
Gene.41925::k141_25673::g.41925::m.41925	286	gi|1547503023|ref|WP_127102234.1|	285	285	98.947	0	DMT family transporter [Asaia sp. W19]	Asaia sp. W19	2067395	bacteria
Gene.41929::k141_25673::g.41929::m.41929	276	gi|1547503012|ref|WP_127102227.1|	275	275	97.455	0	3-deoxy-8-phosphooctulonate synthase [Asaia sp. W19]	Asaia sp. W19	2067395	bacteria
Gene.41944::k141_25673::g.41944::m.41944	235	gi|1547502959|ref|WP_127102197.1|	234	233	99.142	8.33e-167	hypothetical protein [Asaia sp. W19]	Asaia sp. W19	2067395	bacteria
Gene.41947::k141_25673::g.41947::m.41947	223	gi|1547503408|ref|WP_127102492.1|	222	222	99.099	3.06e-160	hypothetical protein [Asaia sp. W19]	Asaia sp. W19	2067395	bacteria
Gene.42184::k141_16450::g.42184::m.42184	228	gi|1547504184|ref|WP_127103268.1|	201	201	95.025	1.28e-131	DUF1826 domain-containing protein [Asaia sp. W19]	Asaia sp. W19	2067395	bacteria
Gene.42185::k141_16450::g.42185::m.42185	227	gi|1547192945|gb|RUT24921.1|	226	226	86.726	1.84e-132	hypothetical protein C0V97_14505 [Asaia sp. W19]	Asaia sp. W19	2067395	bacteria
Gene.42673::k141_25689::g.42673::m.42673	245	gi|1547195712|gb|RUT27623.1|	258	245	93.878	4.03e-164	hypothetical protein C0V97_00700 [Asaia sp. W19]	Asaia sp. W19	2067395	bacteria
Gene.42904::k141_8884::g.42904::m.42904	569	gi|1547504112|ref|WP_127103196.1|	568	568	97.711	0	potassium-transporting ATPase subunit KdpA [Asaia sp. W19]	Asaia sp. W19	2067395	bacteria
Gene.42919::k141_8884::g.42919::m.42919	207	gi|1547504114|ref|WP_127103198.1|	206	205	84.39	3.38e-117	potassium-transporting ATPase subunit KdpC [Asaia sp. W19]	Asaia sp. W19	2067395	bacteria
Gene.43380::k141_39550::g.43380::m.43380	332	gi|1547503464|ref|WP_127102548.1|	346	322	94.72	0	lipid A deacylase LpxR family protein [Asaia sp. W19]	Asaia sp. W19	2067395	bacteria
Gene.43704::k141_22315::g.43704::m.43704	803	gi|1547500713|ref|WP_127100174.1|	805	802	99.875	0	glucose/quinate/shikimate family membrane-bound PQQ-dependent dehydrogenase [Asaia sp. W19]	Asaia sp. W19	2067395	bacteria
Gene.43706::k141_22315::g.43706::m.43706	629	gi|1547500721|ref|WP_127100182.1|	628	628	99.682	0	response regulator [Asaia sp. W19]	Asaia sp. W19	2067395	bacteria
Gene.43711::k141_22315::g.43711::m.43711	465	gi|1547500761|ref|WP_127100222.1|	464	464	99.784	0	3-deoxy-7-phosphoheptulonate synthase class II [Asaia sp. W19]	Asaia sp. W19	2067395	bacteria
Gene.43723::k141_22315::g.43723::m.43723	347	gi|1547500731|ref|WP_127100192.1|	346	346	97.977	0	DUF2125 domain-containing protein [Asaia sp. W19]	Asaia sp. W19	2067395	bacteria
Gene.43738::k141_22315::g.43738::m.43738	256	gi|1547500757|ref|WP_127100218.1|	255	255	97.647	1.01e-175	transcriptional initiation protein Tat [Asaia sp. W19]	Asaia sp. W19	2067395	bacteria
Gene.44010::k141_31644::g.44010::m.44010	273	gi|1547502576|ref|WP_127101963.1|	799	273	97.802	0	TonB-dependent receptor [Asaia sp. W19]	Asaia sp. W19	2067395	bacteria
Gene.44604::k141_25778::g.44604::m.44604	276	gi|1547502848|ref|WP_127102132.1|	704	276	99.275	1.3e-177	hypothetical protein [Asaia sp. W19]	Asaia sp. W19	2067395	bacteria
Gene.44604::k141_25778::g.44604::m.44604	276	gi|1547502848|ref|WP_127102132.1|	704	143	46.853	4.86e-17	hypothetical protein [Asaia sp. W19]	Asaia sp. W19	2067395	bacteria
Gene.44604::k141_25778::g.44604::m.44604	276	gi|1547502848|ref|WP_127102132.1|	704	104	43.269	3.45e-08	hypothetical protein [Asaia sp. W19]	Asaia sp. W19	2067395	bacteria
Gene.44605::k141_58383::g.44605::m.44605	621	gi|1547503458|ref|WP_127102542.1|	620	620	97.581	0	cobaltochelatase subunit CobT [Asaia sp. W19]	Asaia sp. W19	2067395	bacteria
Gene.44608::k141_58383::g.44608::m.44608	208	gi|1547503460|ref|WP_127102544.1|	303	177	94.35	3.02e-114	hypothetical protein [Asaia sp. W19]	Asaia sp. W19	2067395	bacteria
Gene.44780::k141_33838::g.44780::m.44780	306	gi|1547503422|ref|WP_127102506.1|	276	275	76	2.9e-154	sugar phosphate isomerase/epimerase [Asaia sp. W19]	Asaia sp. W19	2067395	bacteria
Gene.45066::k141_35387::g.45066::m.45066	397	gi|1547504268|ref|WP_127103352.1|	361	361	98.892	0	lysine-2,3-aminomutase-like protein [Asaia sp. W19]	Asaia sp. W19	2067395	bacteria
Gene.45082::k141_60643::g.45082::m.45082	205	gi|1547503668|ref|WP_127102752.1|	204	204	90.196	2.46e-124	response regulator transcription factor [Asaia sp. W19]	Asaia sp. W19	2067395	bacteria
Gene.45122::k141_45000::g.45122::m.45122	209	gi|1547500747|ref|WP_127100208.1|	812	208	98.077	5.73e-140	TonB-dependent receptor [Asaia sp. W19]	Asaia sp. W19	2067395	bacteria
Gene.45170::k141_48586::g.45170::m.45170	202	gi|1547500575|ref|WP_127100036.1|	185	171	95.322	3.54e-117	hypothetical protein [Asaia sp. W19]	Asaia sp. W19	2067395	bacteria
Gene.45443::k141_52801::g.45443::m.45443	500	gi|1547504369|ref|WP_127103453.1|	499	499	99.399	0	replicative DNA helicase [Asaia sp. W19]	Asaia sp. W19	2067395	bacteria
Gene.45756::k141_16562::g.45756::m.45756	653	gi|1547501600|ref|WP_127101061.1|	652	652	98.773	0	DUF374 domain-containing protein [Asaia sp. W19]	Asaia sp. W19	2067395	bacteria
Gene.45760::k141_16562::g.45760::m.45760	409	gi|1547504460|ref|WP_127103544.1|	393	393	98.982	0	PhoH family protein [Asaia sp. W19]	Asaia sp. W19	2067395	bacteria
Gene.45763::k141_16562::g.45763::m.45763	366	gi|1547501592|ref|WP_127101053.1|	365	365	100	0	chorismate synthase [Asaia sp. W19]	Asaia sp. W19	2067395	bacteria
Gene.45767::k141_16562::g.45767::m.45767	313	gi|1547501598|ref|WP_127101059.1|	295	295	99.661	0	universal stress protein [Asaia sp. W19]	Asaia sp. W19	2067395	bacteria
Gene.46176::k141_1853::g.46176::m.46176	727	gi|1547502239|ref|WP_127101700.1|	726	726	96.143	0	FUSC family protein [Asaia sp. W19]	Asaia sp. W19	2067395	bacteria
Gene.46923::k141_8920::g.46923::m.46923	811	gi|1547501548|ref|WP_127101009.1|	676	676	98.964	0	outer membrane beta-barrel protein, partial [Asaia sp. W19]	Asaia sp. W19	2067395	bacteria
Gene.46924::k141_8920::g.46924::m.46924	741	gi|1547502164|ref|WP_127101625.1|	740	740	99.595	0	TonB-dependent siderophore receptor [Asaia sp. W19]	Asaia sp. W19	2067395	bacteria
Gene.46925::k141_8920::g.46925::m.46925	737	gi|1547500351|ref|WP_127099812.1|	736	736	99.592	0	hypothetical protein [Asaia sp. W19]	Asaia sp. W19	2067395	bacteria
Gene.46936::k141_8920::g.46936::m.46936	400	gi|1547500335|ref|WP_127099796.1|	399	399	99.248	0	MFS transporter [Asaia sp. W19]	Asaia sp. W19	2067395	bacteria
Gene.46943::k141_8920::g.46943::m.46943	342	gi|1547500343|ref|WP_127099804.1|	341	341	99.707	0	aspartate-semialdehyde dehydrogenase [Asaia sp. W19]	Asaia sp. W19	2067395	bacteria
Gene.46951::k141_8920::g.46951::m.46951	314	gi|1547502174|ref|WP_127101635.1|	363	313	100	0	hypothetical protein [Asaia sp. W19]	Asaia sp. W19	2067395	bacteria
Gene.46953::k141_8920::g.46953::m.46953	307	gi|1547501534|ref|WP_127100995.1|	328	306	99.346	0	iron ABC transporter permease [Asaia sp. W19]	Asaia sp. W19	2067395	bacteria
Gene.46956::k141_8920::g.46956::m.46956	284	gi|1547502176|ref|WP_127101637.1|	283	283	100	0	transglutaminase family protein [Asaia sp. W19]	Asaia sp. W19	2067395	bacteria
Gene.46961::k141_8920::g.46961::m.46961	253	gi|1547502172|ref|WP_127101633.1|	252	252	98.413	4.57e-178	methylenetetrahydrofolate reductase [Asaia sp. W19]	Asaia sp. W19	2067395	bacteria
Gene.46974::k141_8920::g.46974::m.46974	213	gi|1547500345|ref|WP_127099806.1|	212	212	99.528	6.35e-155	2OG-Fe(II) oxygenase [Asaia sp. W19]	Asaia sp. W19	2067395	bacteria
Gene.46976::k141_8920::g.46976::m.46976	202	gi|1547500333|ref|WP_127099794.1|	193	193	100	1.09e-136	TIGR00730 family Rossman fold protein [Asaia sp. W19]	Asaia sp. W19	2067395	bacteria
Gene.47211::k141_25914::g.47211::m.47211	214	gi|1547193019|gb|RUT24994.1|	214	214	75.701	3.91e-111	cupin [Asaia sp. W19]	Asaia sp. W19	2067395	bacteria
Gene.47229::k141_58492::g.47229::m.47229	310	gi|1547503972|ref|WP_127103056.1|	292	292	97.945	0	outer membrane protein assembly factor BamD [Asaia sp. W19]	Asaia sp. W19	2067395	bacteria
Gene.47230::k141_58492::g.47230::m.47230	281	gi|1547504450|ref|WP_127103534.1|	683	281	96.441	0	FUSC family protein [Asaia sp. W19]	Asaia sp. W19	2067395	bacteria
Gene.47568::k141_20797::g.47568::m.47568	445	gi|1547500099|ref|WP_127099560.1|	507	445	99.326	0	glucan biosynthesis protein G [Asaia sp. W19]	Asaia sp. W19	2067395	bacteria
Gene.47611::k141_43501::g.47611::m.47611	398	gi|1547504438|ref|WP_127103522.1|	397	397	99.244	0	23S rRNA (adenine(2503)-C(2))-methyltransferase RlmN [Asaia sp. W19]	Asaia sp. W19	2067395	bacteria
Gene.47612::k141_43501::g.47612::m.47612	271	gi|1547504437|ref|WP_127103521.1|	245	245	93.878	7.23e-163	TlyA family RNA methyltransferase [Asaia sp. W19]	Asaia sp. W19	2067395	bacteria
Gene.47637::k141_16630::g.47637::m.47637	553	gi|1547503413|ref|WP_127102497.1|	353	353	98.017	0	ABC transporter permease [Asaia sp. W19]	Asaia sp. W19	2067395	bacteria
Gene.47639::k141_16630::g.47639::m.47639	285	gi|1547503514|ref|WP_127102598.1|	330	274	97.445	0	substrate-binding domain-containing protein [Asaia sp. W19]	Asaia sp. W19	2067395	bacteria
Gene.47681::k141_12861::g.47681::m.47681	493	gi|1547504120|ref|WP_127103204.1|	447	427	76.581	0	cytochrome-c peroxidase [Asaia sp. W19]	Asaia sp. W19	2067395	bacteria
Gene.47685::k141_12861::g.47685::m.47685	248	gi|1547504119|ref|WP_127103203.1|	248	245	73.878	8.37e-125	hypothetical protein [Asaia sp. W19]	Asaia sp. W19	2067395	bacteria
Gene.47702::k141_31676::g.47702::m.47702	486	gi|1547502088|ref|WP_127101549.1|	849	486	94.65	0	membrane-bound PQQ-dependent dehydrogenase, glucose/quinate/shikimate family [Asaia sp. W19]	Asaia sp. W19	2067395	bacteria
Gene.47727::k141_55228::g.47727::m.47727	250	gi|1547501335|ref|WP_127100796.1|	249	249	97.189	6.79e-176	transcriptional regulator [Asaia sp. W19]	Asaia sp. W19	2067395	bacteria
Gene.47835::k141_14436::g.47835::m.47835	246	gi|1547504445|ref|WP_127103529.1|	245	245	91.837	4.66e-155	ribonuclease I [Asaia sp. W19]	Asaia sp. W19	2067395	bacteria
Gene.47927::k141_47638::g.47927::m.47927	624	gi|1547502217|ref|WP_127101678.1|	479	478	94.351	0	ComEC/Rec2 family competence protein [Asaia sp. W19]	Asaia sp. W19	2067395	bacteria
Gene.47933::k141_47638::g.47933::m.47933	250	gi|1547502459|ref|WP_127101883.1|	221	221	82.805	1.26e-134	M23 family metallopeptidase [Asaia sp. W19]	Asaia sp. W19	2067395	bacteria
Gene.48048::k141_37812::g.48048::m.48048	697	gi|1547502347|ref|WP_127101801.1|	696	696	99.425	0	S46 family peptidase [Asaia sp. W19]	Asaia sp. W19	2067395	bacteria
Gene.48056::k141_37812::g.48056::m.48056	539	gi|1547502471|ref|WP_127101891.1|	534	534	99.813	0	efflux transporter outer membrane subunit [Asaia sp. W19]	Asaia sp. W19	2067395	bacteria
Gene.48078::k141_37812::g.48078::m.48078	370	gi|1547502364|ref|WP_127101814.1|	346	346	98.844	0	methionine synthase [Asaia sp. W19]	Asaia sp. W19	2067395	bacteria
Gene.48081::k141_37812::g.48081::m.48081	345	gi|1547502351|ref|WP_127101804.1|	344	344	99.419	0	HoxN/HupN/NixA family nickel/cobalt transporter [Asaia sp. W19]	Asaia sp. W19	2067395	bacteria
Gene.48097::k141_37812::g.48097::m.48097	267	gi|1547502341|ref|WP_127101796.1|	233	233	99.571	8.37e-168	pirin family protein [Asaia sp. W19]	Asaia sp. W19	2067395	bacteria
Gene.48099::k141_37812::g.48099::m.48099	262	gi|1547502311|ref|WP_127101772.1|	261	261	100	5.96e-179	sulfite exporter TauE/SafE family protein [Asaia sp. W19]	Asaia sp. W19	2067395	bacteria
Gene.48103::k141_37812::g.48103::m.48103	247	gi|1547502336|ref|WP_127101792.1|	246	246	97.967	1.68e-170	cobalt-precorrin-6A reductase [Asaia sp. W19]	Asaia sp. W19	2067395	bacteria
Gene.48104::k141_37812::g.48104::m.48104	246	gi|1547502332|ref|WP_127101789.1|	211	211	100	2.19e-148	precorrin-8X methylmutase [Asaia sp. W19]	Asaia sp. W19	2067395	bacteria
Gene.48108::k141_37812::g.48108::m.48108	241	gi|1547502356|ref|WP_127101808.1|	240	240	98.333	1.84e-165	DUF1275 domain-containing protein [Asaia sp. W19]	Asaia sp. W19	2067395	bacteria
Gene.48109::k141_37812::g.48109::m.48109	241	gi|1547502333|ref|WP_127101790.1|	240	240	100	2.64e-174	precorrin-2 C(20)-methyltransferase [Asaia sp. W19]	Asaia sp. W19	2067395	bacteria
Gene.48354::k141_11274::g.48354::m.48354	382	gi|1547503794|ref|WP_127102878.1|	411	381	92.913	0	bifunctional glutamate N-acetyltransferase/amino-acid acetyltransferase ArgJ [Asaia sp. W19]	Asaia sp. W19	2067395	bacteria
Gene.48485::k141_37822::g.48485::m.48485	348	gi|1547501286|ref|WP_127100747.1|	347	347	98.559	0	DNA recombination protein RmuC [Asaia sp. W19]	Asaia sp. W19	2067395	bacteria
Gene.48488::k141_37822::g.48488::m.48488	242	gi|1547501005|ref|WP_127100466.1|	241	241	98.34	3.07e-168	response regulator transcription factor [Asaia sp. W19]	Asaia sp. W19	2067395	bacteria
Gene.48565::k141_33982::g.48565::m.48565	392	gi|1547503513|ref|WP_127102597.1|	361	361	98.338	0	LacI family transcriptional regulator [Asaia sp. W19]	Asaia sp. W19	2067395	bacteria
Gene.49187::k141_12890::g.49187::m.49187	569	gi|1547504112|ref|WP_127103196.1|	568	568	99.472	0	potassium-transporting ATPase subunit KdpA [Asaia sp. W19]	Asaia sp. W19	2067395	bacteria
Gene.49190::k141_12890::g.49190::m.49190	501	gi|1547504120|ref|WP_127103204.1|	447	447	97.763	0	cytochrome-c peroxidase [Asaia sp. W19]	Asaia sp. W19	2067395	bacteria
Gene.49192::k141_12890::g.49192::m.49192	356	gi|1547504110|ref|WP_127103194.1|	355	355	99.718	0	cobalt-precorrin-5B (C(1))-methyltransferase [Asaia sp. W19]	Asaia sp. W19	2067395	bacteria
Gene.49196::k141_12890::g.49196::m.49196	249	gi|1547504119|ref|WP_127103203.1|	248	248	97.984	8.69e-172	hypothetical protein [Asaia sp. W19]	Asaia sp. W19	2067395	bacteria
Gene.49197::k141_12890::g.49197::m.49197	238	gi|1547504179|ref|WP_127103263.1|	829	203	99.015	6.65e-135	TonB-dependent receptor [Asaia sp. W19]	Asaia sp. W19	2067395	bacteria
Gene.49257::k141_28120::g.49257::m.49257	311	gi|1547503921|ref|WP_127103005.1|	291	290	98.621	0	transporter [Asaia sp. W19]	Asaia sp. W19	2067395	bacteria
Gene.49336::k141_39700::g.49336::m.49336	278	gi|1547503906|ref|WP_127102990.1|	277	277	94.585	1.85e-180	NADPH-dependent oxidoreductase [Asaia sp. W19]	Asaia sp. W19	2067395	bacteria
Gene.49372::k141_58600::g.49372::m.49372	410	gi|1547501114|ref|WP_127100575.1|	360	360	95.833	0	AbrB family transcriptional regulator [Asaia sp. W19]	Asaia sp. W19	2067395	bacteria
Gene.49535::k141_43565::g.49535::m.49535	219	gi|1547500131|ref|WP_127099592.1|	197	197	98.477	3e-133	DedA family protein [Asaia sp. W19]	Asaia sp. W19	2067395	bacteria
Gene.49605::k141_9000::g.49605::m.49605	333	gi|1547502176|ref|WP_127101637.1|	283	290	81.724	9.52e-167	transglutaminase family protein [Asaia sp. W19]	Asaia sp. W19	2067395	bacteria
Gene.49701::k141_11286::g.49701::m.49701	463	gi|1547501941|ref|WP_127101402.1|	400	400	94.25	0	1-deoxy-D-xylulose-5-phosphate reductoisomerase [Asaia sp. W19]	Asaia sp. W19	2067395	bacteria
Gene.49702::k141_11286::g.49702::m.49702	410	gi|1547501938|ref|WP_127101399.1|	812	410	96.585	0	outer membrane protein assembly factor BamA [Asaia sp. W19]	Asaia sp. W19	2067395	bacteria
Gene.49706::k141_11286::g.49706::m.49706	391	gi|1547501971|ref|WP_127101432.1|	839	390	97.436	0	TonB-dependent receptor [Asaia sp. W19]	Asaia sp. W19	2067395	bacteria
Gene.49719::k141_11286::g.49719::m.49719	251	gi|1547501977|ref|WP_127101438.1|	250	250	96.8	1.21e-176	competence/damage-inducible protein A [Asaia sp. W19]	Asaia sp. W19	2067395	bacteria
Gene.49722::k141_11286::g.49722::m.49722	243	gi|1547501947|ref|WP_127101408.1|	242	242	98.347	3.77e-171	UMP kinase [Asaia sp. W19]	Asaia sp. W19	2067395	bacteria
Gene.51354::k141_26086::g.51354::m.51354	513	gi|1547500971|ref|WP_127100432.1|	512	512	97.852	0	efflux transporter outer membrane subunit [Asaia sp. W19]	Asaia sp. W19	2067395	bacteria
Gene.51355::k141_26086::g.51355::m.51355	461	gi|1547500975|ref|WP_127100436.1|	437	437	98.398	0	MFS transporter [Asaia sp. W19]	Asaia sp. W19	2067395	bacteria
Gene.51399::k141_34049::g.51399::m.51399	782	gi|1547502661|ref|WP_127102019.1|	746	710	85.634	0	TonB-dependent receptor [Asaia sp. W19]	Asaia sp. W19	2067395	bacteria
Gene.51400::k141_34049::g.51400::m.51400	675	gi|1547502582|ref|WP_127101967.1|	674	674	83.383	0	phospholipase C, phosphocholine-specific [Asaia sp. W19]	Asaia sp. W19	2067395	bacteria
Gene.51404::k141_34049::g.51404::m.51404	436	gi|1547502580|ref|WP_127101966.1|	792	429	98.135	0	TonB-dependent receptor [Asaia sp. W19]	Asaia sp. W19	2067395	bacteria
Gene.51412::k141_34049::g.51412::m.51412	268	gi|1547502583|ref|WP_127101968.1|	282	262	64.885	1.09e-115	M48 family metallopeptidase [Asaia sp. W19]	Asaia sp. W19	2067395	bacteria
Gene.51537::k141_47687::g.51537::m.51537	353	gi|1547504532|ref|WP_127103616.1|	359	282	98.582	0	sugar ABC transporter substrate-binding protein [Asaia sp. W19]	Asaia sp. W19	2067395	bacteria
Gene.51650::k141_57361::g.51650::m.51650	346	gi|1547502452|ref|WP_127101878.1|	463	345	93.913	0	HAMP domain-containing protein [Asaia sp. W19]	Asaia sp. W19	2067395	bacteria
Gene.51653::k141_57361::g.51653::m.51653	213	gi|1547502456|ref|WP_127101881.1|	744	212	98.585	4.27e-143	TonB-dependent siderophore receptor [Asaia sp. W19]	Asaia sp. W19	2067395	bacteria
Gene.51920::k141_18465::g.51920::m.51920	1097	gi|1547501218|ref|WP_127100679.1|	1096	1096	99.635	0	hypothetical protein [Asaia sp. W19]	Asaia sp. W19	2067395	bacteria
Gene.51923::k141_18465::g.51923::m.51923	1052	gi|1547504523|ref|WP_127103607.1|	1051	1051	99.715	0	DNA polymerase III subunit alpha [Asaia sp. W19]	Asaia sp. W19	2067395	bacteria
Gene.51926::k141_18465::g.51926::m.51926	854	gi|1547503301|ref|WP_127102386.1|	827	827	98.791	0	TonB-dependent receptor [Asaia sp. W19]	Asaia sp. W19	2067395	bacteria
Gene.51931::k141_18465::g.51931::m.51931	722	gi|1547503134|ref|WP_127102293.1|	721	721	99.307	0	TonB-dependent siderophore receptor [Asaia sp. W19]	Asaia sp. W19	2067395	bacteria
Gene.51933::k141_18465::g.51933::m.51933	714	gi|1547501184|ref|WP_127100645.1|	713	713	98.738	0	hypothetical protein [Asaia sp. W19]	Asaia sp. W19	2067395	bacteria
Gene.51954::k141_18465::g.51954::m.51954	490	gi|1547501160|ref|WP_127100621.1|	489	489	100	0	carbohydrate porin [Asaia sp. W19]	Asaia sp. W19	2067395	bacteria
Gene.51955::k141_18465::g.51955::m.51955	485	gi|1547502697|ref|WP_127102041.1|	482	482	100	0	cardiolipin synthase [Asaia sp. W19]	Asaia sp. W19	2067395	bacteria
Gene.51956::k141_18465::g.51956::m.51956	485	gi|1547501170|ref|WP_127100631.1|	484	484	99.793	0	HlyD family type I secretion periplasmic adaptor subunit [Asaia sp. W19]	Asaia sp. W19	2067395	bacteria
Gene.51959::k141_18465::g.51959::m.51959	477	gi|1547501091|ref|WP_127100552.1|	476	476	99.58	0	calcium-binding protein [Asaia sp. W19]	Asaia sp. W19	2067395	bacteria
Gene.51962::k141_18465::g.51962::m.51962	458	gi|1547501202|ref|WP_127100663.1|	457	457	99.344	0	Hint domain-containing protein [Asaia sp. W19]	Asaia sp. W19	2067395	bacteria
Gene.51966::k141_18465::g.51966::m.51966	439	gi|1547501059|ref|WP_127100520.1|	438	438	97.945	0	hypothetical protein [Asaia sp. W19]	Asaia sp. W19	2067395	bacteria
Gene.51967::k141_18465::g.51967::m.51967	438	gi|1547503302|ref|WP_127102387.1|	432	432	99.074	0	cobyrinate a,c-diamide synthase [Asaia sp. W19]	Asaia sp. W19	2067395	bacteria
Gene.51973::k141_18465::g.51973::m.51973	424	gi|1547501222|ref|WP_127100683.1|	423	423	100	0	autotransporter strand-loop-strand O-heptosyltransferase [Asaia sp. W19]	Asaia sp. W19	2067395	bacteria
Gene.51974::k141_18465::g.51974::m.51974	421	gi|1547504530|ref|WP_127103614.1|	418	418	99.522	0	sugar ABC transporter permease [Asaia sp. W19]	Asaia sp. W19	2067395	bacteria
Gene.51988::k141_18465::g.51988::m.51988	382	gi|1547504532|ref|WP_127103616.1|	359	359	100	0	sugar ABC transporter substrate-binding protein [Asaia sp. W19]	Asaia sp. W19	2067395	bacteria
Gene.51993::k141_18465::g.51993::m.51993	361	gi|1547501114|ref|WP_127100575.1|	360	360	97.778	0	AbrB family transcriptional regulator [Asaia sp. W19]	Asaia sp. W19	2067395	bacteria
Gene.51997::k141_18465::g.51997::m.51997	346	gi|1547501129|ref|WP_127100590.1|	345	345	98.551	0	tRNA preQ1(34) S-adenosylmethionine ribosyltransferase-isomerase QueA [Asaia sp. W19]	Asaia sp. W19	2067395	bacteria
Gene.51998::k141_18465::g.51998::m.51998	346	gi|1547501143|ref|WP_127100604.1|	345	345	98.551	0	sulfite exporter TauE/SafE family protein [Asaia sp. W19]	Asaia sp. W19	2067395	bacteria
Gene.51999::k141_18465::g.51999::m.51999	342	gi|1547501105|ref|WP_127100566.1|	302	302	99.669	0	FAD-dependent thymidylate synthase [Asaia sp. W19]	Asaia sp. W19	2067395	bacteria
Gene.52007::k141_18465::g.52007::m.52007	332	gi|1547502680|ref|WP_127102030.1|	331	331	99.396	0	LLM class flavin-dependent oxidoreductase [Asaia sp. W19]	Asaia sp. W19	2067395	bacteria
Gene.52032::k141_18465::g.52032::m.52032	292	gi|1547504526|ref|WP_127103610.1|	291	291	99.313	0	peptidylprolyl isomerase [Asaia sp. W19]	Asaia sp. W19	2067395	bacteria
Gene.52034::k141_18465::g.52034::m.52034	290	gi|1547501077|ref|WP_127100538.1|	289	289	100	0	phosphate ABC transporter permease PstA [Asaia sp. W19]	Asaia sp. W19	2067395	bacteria
Gene.52040::k141_18465::g.52040::m.52040	282	gi|1547501216|ref|WP_127100677.1|	278	278	98.561	0	class I SAM-dependent methyltransferase [Asaia sp. W19]	Asaia sp. W19	2067395	bacteria
Gene.52047::k141_18465::g.52047::m.52047	268	gi|1547501220|ref|WP_127100681.1|	261	261	98.851	0	FkbM family methyltransferase [Asaia sp. W19]	Asaia sp. W19	2067395	bacteria
Gene.52050::k141_18465::g.52050::m.52050	262	gi|1547504521|ref|WP_127103605.1|	261	261	98.851	1.45e-180	hypothetical protein [Asaia sp. W19]	Asaia sp. W19	2067395	bacteria
Gene.52051::k141_18465::g.52051::m.52051	262	gi|1547501196|ref|WP_127100657.1|	255	255	100	0	helix-turn-helix transcriptional regulator [Asaia sp. W19]	Asaia sp. W19	2067395	bacteria
Gene.52052::k141_18465::g.52052::m.52052	262	gi|1547501200|ref|WP_127100661.1|	261	261	98.084	0	porin family protein [Asaia sp. W19]	Asaia sp. W19	2067395	bacteria
Gene.52055::k141_18465::g.52055::m.52055	256	gi|1547501053|ref|WP_127100514.1|	255	255	99.608	0	GntR family transcriptional regulator [Asaia sp. W19]	Asaia sp. W19	2067395	bacteria
Gene.52061::k141_18465::g.52061::m.52061	247	gi|1547503303|ref|WP_127102388.1|	217	217	98.157	1.31e-154	DUF3313 domain-containing protein [Asaia sp. W19]	Asaia sp. W19	2067395	bacteria
Gene.52065::k141_18465::g.52065::m.52065	239	gi|1547501073|ref|WP_127100534.1|	238	238	100	1.75e-171	phosphate signaling complex protein PhoU [Asaia sp. W19]	Asaia sp. W19	2067395	bacteria
Gene.52066::k141_18465::g.52066::m.52066	239	gi|1547503299|ref|WP_127102384.1|	238	238	99.58	2.31e-168	response regulator transcription factor [Asaia sp. W19]	Asaia sp. W19	2067395	bacteria
Gene.52072::k141_18465::g.52072::m.52072	228	gi|1547503297|ref|WP_127102383.1|	155	133	97.744	5.36e-86	DUF1636 domain-containing protein [Asaia sp. W19]	Asaia sp. W19	2067395	bacteria
Gene.52094::k141_18465::g.52094::m.52094	206	gi|1547501123|ref|WP_127100584.1|	205	204	99.02	7.13e-144	YceI family protein [Asaia sp. W19]	Asaia sp. W19	2067395	bacteria
Gene.52097::k141_18465::g.52097::m.52097	206	gi|1547501149|ref|WP_127100610.1|	205	205	100	1.38e-149	ABC transporter substrate-binding protein [Asaia sp. W19]	Asaia sp. W19	2067395	bacteria
Gene.52939::k141_14519::g.52939::m.52939	623	gi|1547504192|ref|WP_127103276.1|	761	641	95.944	0	hypothetical protein [Asaia sp. W19]	Asaia sp. W19	2067395	bacteria
Gene.52939::k141_14519::g.52939::m.52939	623	gi|1547504192|ref|WP_127103276.1|	761	273	28.205	0.12	hypothetical protein [Asaia sp. W19]	Asaia sp. W19	2067395	bacteria
Gene.52941::k141_14519::g.52941::m.52941	590	gi|1547504216|ref|WP_127103300.1|	589	589	100	0	HAMP domain-containing protein [Asaia sp. W19]	Asaia sp. W19	2067395	bacteria
Gene.52943::k141_14519::g.52943::m.52943	529	gi|1547504212|ref|WP_127103296.1|	526	526	98.289	0	ABC transporter substrate-binding protein/permease [Asaia sp. W19]	Asaia sp. W19	2067395	bacteria
Gene.52945::k141_14519::g.52945::m.52945	521	gi|1547502192|ref|WP_127101653.1|	460	459	98.039	0	outer membrane beta-barrel protein [Asaia sp. W19]	Asaia sp. W19	2067395	bacteria
Gene.52956::k141_14519::g.52956::m.52956	350	gi|1547504220|ref|WP_127103304.1|	299	299	100	0	myo-inosose-2 dehydratase [Asaia sp. W19]	Asaia sp. W19	2067395	bacteria
Gene.52959::k141_14519::g.52959::m.52959	338	gi|1547504585|ref|WP_127103669.1|	277	277	100	0	pantoate--beta-alanine ligase [Asaia sp. W19]	Asaia sp. W19	2067395	bacteria
Gene.52961::k141_14519::g.52961::m.52961	328	gi|1547504242|ref|WP_127103326.1|	313	313	100	0	LysR family transcriptional regulator [Asaia sp. W19]	Asaia sp. W19	2067395	bacteria
Gene.52962::k141_14519::g.52962::m.52962	327	gi|1547504197|ref|WP_127103281.1|	326	326	99.693	0	hypothetical protein [Asaia sp. W19]	Asaia sp. W19	2067395	bacteria
Gene.52973::k141_14519::g.52973::m.52973	289	gi|1547504213|ref|WP_127103297.1|	288	288	99.306	0	arginine deiminase [Asaia sp. W19]	Asaia sp. W19	2067395	bacteria
Gene.52974::k141_14519::g.52974::m.52974	283	gi|1547504199|ref|WP_127103283.1|	282	282	100	0	ABC transporter permease [Asaia sp. W19]	Asaia sp. W19	2067395	bacteria
Gene.52977::k141_14519::g.52977::m.52977	273	gi|1547504584|ref|WP_127103668.1|	272	272	99.265	0	3-methyl-2-oxobutanoate hydroxymethyltransferase [Asaia sp. W19]	Asaia sp. W19	2067395	bacteria
Gene.52992::k141_14519::g.52992::m.52992	239	gi|1547502190|ref|WP_127101651.1|	238	238	100	4.03e-169	MgtC/SapB family protein [Asaia sp. W19]	Asaia sp. W19	2067395	bacteria
Gene.52993::k141_14519::g.52993::m.52993	234	gi|1547504195|ref|WP_127103279.1|	233	233	100	6.63e-172	7-cyano-7-deazaguanine synthase QueC [Asaia sp. W19]	Asaia sp. W19	2067395	bacteria
Gene.53000::k141_14519::g.53000::m.53000	211	gi|1547504193|ref|WP_127103277.1|	210	210	98.571	5.12e-145	3'-5' exonuclease [Asaia sp. W19]	Asaia sp. W19	2067395	bacteria
Gene.53001::k141_14519::g.53001::m.53001	205	gi|1547504194|ref|WP_127103278.1|	182	182	99.451	6.42e-130	6-carboxytetrahydropterin synthase [Asaia sp. W19]	Asaia sp. W19	2067395	bacteria
Gene.53060::k141_45345::g.53060::m.53060	498	gi|1547503167|ref|WP_127102310.1|	648	497	99.598	0	PrkA family serine protein kinase [Asaia sp. W19]	Asaia sp. W19	2067395	bacteria
Gene.53062::k141_45345::g.53062::m.53062	281	gi|1547503163|ref|WP_127102308.1|	502	281	97.153	0	SpoVR family protein [Asaia sp. W19]	Asaia sp. W19	2067395	bacteria
Gene.54178::k141_48810::g.54178::m.54178	530	gi|1547504078|ref|WP_127103162.1|	529	529	98.299	0	tyrosine-type recombinase/integrase [Asaia sp. W19]	Asaia sp. W19	2067395	bacteria
Gene.54179::k141_48810::g.54179::m.54179	439	gi|1547502456|ref|WP_127101881.1|	744	439	96.128	0	TonB-dependent siderophore receptor [Asaia sp. W19]	Asaia sp. W19	2067395	bacteria
Gene.54183::k141_48810::g.54183::m.54183	273	gi|1547504175|ref|WP_127103259.1|	317	275	90.182	1.89e-179	extracellular solute-binding protein [Asaia sp. W19]	Asaia sp. W19	2067395	bacteria
Gene.54184::k141_48810::g.54184::m.54184	263	gi|1547502850|ref|WP_127102133.1|	251	249	55.823	8.67e-87	DUF4410 domain-containing protein [Asaia sp. W19]	Asaia sp. W19	2067395	bacteria
Gene.54185::k141_48810::g.54185::m.54185	260	gi|1547502851|ref|WP_127102134.1|	206	205	70.732	4.66e-94	helix-turn-helix transcriptional regulator [Asaia sp. W19]	Asaia sp. W19	2067395	bacteria
Gene.54379::k141_22721::g.54379::m.54379	217	gi|1547500544|ref|WP_127100005.1|	208	208	94.231	5.22e-134	regulatory protein RecX [Asaia sp. W19]	Asaia sp. W19	2067395	bacteria
Gene.54473::k141_51721::g.54473::m.54473	511	gi|1547501739|ref|WP_127101200.1|	990	494	94.534	0	TonB-dependent receptor [Asaia sp. W19]	Asaia sp. W19	2067395	bacteria
Gene.54477::k141_51721::g.54477::m.54477	300	gi|1547501741|ref|WP_127101202.1|	299	299	98.328	0	LysR family transcriptional regulator [Asaia sp. W19]	Asaia sp. W19	2067395	bacteria
Gene.54499::k141_47764::g.54499::m.54499	402	gi|1547501991|ref|WP_127101452.1|	503	400	97.25	0	MATE family efflux transporter [Asaia sp. W19]	Asaia sp. W19	2067395	bacteria
Gene.54584::k141_20992::g.54584::m.54584	217	gi|1547503573|ref|WP_127102657.1|	216	216	98.148	3.74e-139	ABC transporter permease [Asaia sp. W19]	Asaia sp. W19	2067395	bacteria
Gene.54655::k141_26139::g.54655::m.54655	241	gi|1547502116|ref|WP_127101577.1|	240	240	97.5	7.02e-173	histidine phosphatase family protein [Asaia sp. W19]	Asaia sp. W19	2067395	bacteria
Gene.55091::k141_45415::g.55091::m.55091	520	gi|1547500167|ref|WP_127099628.1|	519	519	94.412	0	vitamin B12-dependent ribonucleotide reductase [Asaia sp. W19]	Asaia sp. W19	2067395	bacteria
Gene.55334::k141_41881::g.55334::m.55334	373	gi|1547503810|ref|WP_127102894.1|	413	372	96.237	0	aminopeptidase [Asaia sp. W19]	Asaia sp. W19	2067395	bacteria
Gene.55726::k141_43850::g.55726::m.55726	338	gi|1547500357|ref|WP_127099818.1|	1189	338	96.45	0	bifunctional proline dehydrogenase/L-glutamate gamma-semialdehyde dehydrogenase PutA [Asaia sp. W19]	Asaia sp. W19	2067395	bacteria
Gene.56205::k141_30126::g.56205::m.56205	903	gi|1547500249|ref|WP_127099710.1|	902	902	100	0	DNA translocase FtsK [Asaia sp. W19]	Asaia sp. W19	2067395	bacteria
Gene.56207::k141_30126::g.56207::m.56207	649	gi|1547192306|gb|RUT24325.1|	503	503	99.205	0	hypothetical protein C0V97_17180, partial [Asaia sp. W19]	Asaia sp. W19	2067395	bacteria
Gene.56207::k141_30126::g.56207::m.56207	649	gi|1547192306|gb|RUT24325.1|	503	162	72.222	6.34e-72	hypothetical protein C0V97_17180, partial [Asaia sp. W19]	Asaia sp. W19	2067395	bacteria
Gene.56214::k141_30126::g.56214::m.56214	376	gi|1547500275|ref|WP_127099736.1|	375	375	99.467	0	MFS transporter [Asaia sp. W19]	Asaia sp. W19	2067395	bacteria
Gene.56221::k141_30126::g.56221::m.56221	303	gi|1547500269|ref|WP_127099730.1|	354	302	96.358	0	hypothetical protein [Asaia sp. W19]	Asaia sp. W19	2067395	bacteria
Gene.56230::k141_30126::g.56230::m.56230	259	gi|1547195712|gb|RUT27623.1|	258	258	100	0	hypothetical protein C0V97_00700 [Asaia sp. W19]	Asaia sp. W19	2067395	bacteria
Gene.56235::k141_30126::g.56235::m.56235	232	gi|1547500259|ref|WP_127099720.1|	159	159	100	2.12e-109	YaiI/YqxD family protein [Asaia sp. W19]	Asaia sp. W19	2067395	bacteria
Gene.56753::k141_39830::g.56753::m.56753	916	gi|1547504035|ref|WP_127103119.1|	915	915	100	0	PBP1A family penicillin-binding protein [Asaia sp. W19]	Asaia sp. W19	2067395	bacteria
Gene.56754::k141_39830::g.56754::m.56754	793	gi|1547504432|ref|WP_127103516.1|	769	769	99.74	0	TonB-dependent receptor plug domain-containing protein [Asaia sp. W19]	Asaia sp. W19	2067395	bacteria
Gene.56755::k141_39830::g.56755::m.56755	791	gi|1547504429|ref|WP_127103513.1|	790	790	96.076	0	TonB-dependent receptor plug domain-containing protein [Asaia sp. W19]	Asaia sp. W19	2067395	bacteria
Gene.56756::k141_39830::g.56756::m.56756	752	gi|1547504611|ref|WP_127103695.1|	751	751	99.334	0	catalase/peroxidase HPI [Asaia sp. W19]	Asaia sp. W19	2067395	bacteria
Gene.56757::k141_39830::g.56757::m.56757	732	gi|1547504410|ref|WP_127103494.1|	724	724	99.309	0	TonB-dependent receptor plug domain-containing protein [Asaia sp. W19]	Asaia sp. W19	2067395	bacteria
Gene.56761::k141_39830::g.56761::m.56761	548	gi|1547504607|ref|WP_127103691.1|	547	547	99.817	0	hypothetical protein [Asaia sp. W19]	Asaia sp. W19	2067395	bacteria
Gene.56766::k141_39830::g.56766::m.56766	492	gi|1547504014|ref|WP_127103098.1|	491	491	99.796	0	paraquat-inducible membrane protein A [Asaia sp. W19]	Asaia sp. W19	2067395	bacteria
Gene.56767::k141_39830::g.56767::m.56767	488	gi|1547504022|ref|WP_127103106.1|	487	487	98.973	0	apolipoprotein N-acyltransferase [Asaia sp. W19]	Asaia sp. W19	2067395	bacteria
Gene.56769::k141_39830::g.56769::m.56769	482	gi|1729596069|ref|WP_148114959.1|	481	481	98.337	0	alpha/beta fold hydrolase [Asaia sp. W19]	Asaia sp. W19	2067395	bacteria
Gene.56770::k141_39830::g.56770::m.56770	454	gi|1547504030|ref|WP_127103114.1|	453	453	100	0	HAMP domain-containing protein [Asaia sp. W19]	Asaia sp. W19	2067395	bacteria
Gene.56775::k141_39830::g.56775::m.56775	410	gi|1547504427|ref|WP_127103511.1|	146	146	93.836	4.91e-88	MarR family transcriptional regulator [Asaia sp. W19]	Asaia sp. W19	2067395	bacteria
Gene.56785::k141_39830::g.56785::m.56785	356	gi|1547504045|ref|WP_127103129.1|	408	355	99.718	0	hypothetical protein [Asaia sp. W19]	Asaia sp. W19	2067395	bacteria
Gene.56786::k141_39830::g.56786::m.56786	354	gi|1547504020|ref|WP_127103104.1|	220	220	98.182	2.22e-153	protein tyrosine phosphatase [Asaia sp. W19]	Asaia sp. W19	2067395	bacteria
Gene.56791::k141_39830::g.56791::m.56791	342	gi|1547504426|ref|WP_127103510.1|	302	302	97.682	0	LysR family transcriptional regulator [Asaia sp. W19]	Asaia sp. W19	2067395	bacteria
Gene.56792::k141_39830::g.56792::m.56792	336	gi|1547504416|ref|WP_127103500.1|	335	335	99.403	0	ferritin-like domain-containing protein [Asaia sp. W19]	Asaia sp. W19	2067395	bacteria
Gene.56804::k141_39830::g.56804::m.56804	285	gi|1547504411|ref|WP_127103495.1|	247	247	100	6.43e-175	GntR family transcriptional regulator [Asaia sp. W19]	Asaia sp. W19	2067395	bacteria
Gene.56805::k141_39830::g.56805::m.56805	284	gi|1547504415|ref|WP_127103499.1|	283	283	99.647	0	hypothetical protein [Asaia sp. W19]	Asaia sp. W19	2067395	bacteria
Gene.56809::k141_39830::g.56809::m.56809	260	gi|1547504434|ref|WP_127103518.1|	233	230	88.696	6.16e-148	aspartate/glutamate racemase family protein [Asaia sp. W19]	Asaia sp. W19	2067395	bacteria
Gene.56813::k141_39830::g.56813::m.56813	252	gi|1547504043|ref|WP_127103127.1|	305	251	99.602	0	hypothetical protein [Asaia sp. W19]	Asaia sp. W19	2067395	bacteria
Gene.56823::k141_39830::g.56823::m.56823	216	gi|1547504027|ref|WP_127103111.1|	215	215	99.535	5.37e-150	tRNA (adenosine(37)-N6)-threonylcarbamoyltransferase complex dimerization subunit type 1 TsaB [Asaia sp. W19]	Asaia sp. W19	2067395	bacteria
Gene.57063::k141_43899::g.57063::m.57063	260	gi|1547501196|ref|WP_127100657.1|	255	252	80.952	2.93e-146	helix-turn-helix transcriptional regulator [Asaia sp. W19]	Asaia sp. W19	2067395	bacteria
Gene.57099::k141_13215::g.57099::m.57099	922	gi|1547501735|ref|WP_127101196.1|	970	921	96.743	0	ATP-dependent DNA helicase [Asaia sp. W19]	Asaia sp. W19	2067395	bacteria
Gene.57128::k141_34205::g.57128::m.57128	342	gi|1547501105|ref|WP_127100566.1|	302	302	99.007	0	FAD-dependent thymidylate synthase [Asaia sp. W19]	Asaia sp. W19	2067395	bacteria
Gene.57221::k141_47844::g.57221::m.57221	946	gi|1547502253|ref|WP_127101714.1|	943	945	91.852	0	TonB-dependent receptor [Asaia sp. W19]	Asaia sp. W19	2067395	bacteria
Gene.57230::k141_47844::g.57230::m.57230	236	gi|1547502255|ref|WP_127101716.1|	235	235	94.468	3.77e-144	hypothetical protein [Asaia sp. W19]	Asaia sp. W19	2067395	bacteria
Gene.57232::k141_47844::g.57232::m.57232	216	gi|1547502243|ref|WP_127101704.1|	215	215	95.349	1.87e-144	class I SAM-dependent methyltransferase [Asaia sp. W19]	Asaia sp. W19	2067395	bacteria
Gene.57234::k141_47844::g.57234::m.57234	209	gi|1547502245|ref|WP_127101706.1|	208	208	96.635	3.09e-145	hypothetical protein [Asaia sp. W19]	Asaia sp. W19	2067395	bacteria
Gene.57285::k141_61046::g.57285::m.57285	270	gi|1547502935|ref|WP_127102182.1|	400	270	95.926	0	acetate/propionate family kinase [Asaia sp. W19]	Asaia sp. W19	2067395	bacteria
Gene.57538::k141_45525::g.57538::m.57538	647	gi|1547504483|ref|WP_127103567.1|	646	646	91.022	0	oligopeptide transporter, OPT family [Asaia sp. W19]	Asaia sp. W19	2067395	bacteria
Gene.57539::k141_45525::g.57539::m.57539	491	gi|1547504482|ref|WP_127103566.1|	570	490	98.367	0	hypothetical protein [Asaia sp. W19]	Asaia sp. W19	2067395	bacteria
Gene.57667::k141_30194::g.57667::m.57667	308	gi|1547501604|ref|WP_127101065.1|	307	306	88.235	0	lauroyl acyltransferase [Asaia sp. W19]	Asaia sp. W19	2067395	bacteria
Gene.58127::k141_39929::g.58127::m.58127	230	gi|1547504125|ref|WP_127103209.1|	418	229	98.253	7.38e-160	FMNH2-dependent alkanesulfonate monooxygenase [Asaia sp. W19]	Asaia sp. W19	2067395	bacteria
Gene.58203::k141_31827::g.58203::m.58203	751	gi|1547504323|ref|WP_127103407.1|	717	720	88.889	0	cytochrome C biogenesis protein [Asaia sp. W19]	Asaia sp. W19	2067395	bacteria
Gene.58210::k141_31827::g.58210::m.58210	387	gi|1547504391|ref|WP_127103475.1|	382	382	83.77	0	mannose-6-phosphate isomerase [Asaia sp. W19]	Asaia sp. W19	2067395	bacteria
Gene.58212::k141_31827::g.58212::m.58212	312	gi|1547504324|ref|WP_127103408.1|	311	311	82.958	0	AraC family transcriptional regulator [Asaia sp. W19]	Asaia sp. W19	2067395	bacteria
Gene.58456::k141_3579::g.58456::m.58456	376	gi|1547500275|ref|WP_127099736.1|	375	375	95.2	0	MFS transporter [Asaia sp. W19]	Asaia sp. W19	2067395	bacteria
Gene.58649::k141_26276::g.58649::m.58649	240	gi|1547503034|ref|WP_127102240.1|	239	239	99.582	3.81e-170	response regulator transcription factor [Asaia sp. W19]	Asaia sp. W19	2067395	bacteria
Gene.58711::k141_9291::g.58711::m.58711	819	gi|1547502092|ref|WP_127101553.1|	715	715	99.301	0	TonB-dependent receptor plug domain-containing protein [Asaia sp. W19]	Asaia sp. W19	2067395	bacteria
Gene.58712::k141_9291::g.58712::m.58712	805	gi|1547502088|ref|WP_127101549.1|	849	804	99.751	0	membrane-bound PQQ-dependent dehydrogenase, glucose/quinate/shikimate family [Asaia sp. W19]	Asaia sp. W19	2067395	bacteria
Gene.58713::k141_9291::g.58713::m.58713	707	gi|1547502118|ref|WP_127101579.1|	692	692	99.566	0	hypothetical protein [Asaia sp. W19]	Asaia sp. W19	2067395	bacteria
Gene.58715::k141_9291::g.58715::m.58715	539	gi|1547502110|ref|WP_127101571.1|	538	538	98.885	0	L-lactate permease [Asaia sp. W19]	Asaia sp. W19	2067395	bacteria
Gene.58717::k141_9291::g.58717::m.58717	490	gi|1547502184|ref|WP_127101645.1|	470	470	99.787	0	carbohydrate porin [Asaia sp. W19]	Asaia sp. W19	2067395	bacteria
Gene.58730::k141_9291::g.58730::m.58730	344	gi|1547502106|ref|WP_127101567.1|	343	343	100	0	LacI family transcriptional regulator [Asaia sp. W19]	Asaia sp. W19	2067395	bacteria
Gene.58751::k141_9291::g.58751::m.58751	241	gi|1547502116|ref|WP_127101577.1|	240	240	100	1.44e-177	histidine phosphatase family protein [Asaia sp. W19]	Asaia sp. W19	2067395	bacteria
Gene.59033::k141_44040::g.59033::m.59033	332	gi|1547503533|ref|WP_127102617.1|	299	294	86.735	8.29e-163	NAD(P)H-binding protein [Asaia sp. W19]	Asaia sp. W19	2067395	bacteria
Gene.59162::k141_35819::g.59162::m.59162	322	gi|1547502084|ref|WP_127101545.1|	381	313	91.693	0	OmpA family protein [Asaia sp. W19]	Asaia sp. W19	2067395	bacteria
Gene.59858::k141_26337::g.59858::m.59858	247	gi|1547502336|ref|WP_127101792.1|	246	246	93.496	4.02e-163	cobalt-precorrin-6A reductase [Asaia sp. W19]	Asaia sp. W19	2067395	bacteria
Gene.60206::k141_22991::g.60206::m.60206	734	gi|1547501021|ref|WP_127100482.1|	779	733	99.045	0	TonB-dependent receptor [Asaia sp. W19]	Asaia sp. W19	2067395	bacteria
Gene.60208::k141_22991::g.60208::m.60208	590	gi|1547501025|ref|WP_127100486.1|	589	589	97.963	0	hypothetical protein [Asaia sp. W19]	Asaia sp. W19	2067395	bacteria
Gene.60216::k141_22991::g.60216::m.60216	232	gi|1547501037|ref|WP_127100498.1|	216	216	99.074	3.97e-158	hypothetical protein [Asaia sp. W19]	Asaia sp. W19	2067395	bacteria
Gene.60253::k141_3628::g.60253::m.60253	803	gi|1547500713|ref|WP_127100174.1|	805	802	98.628	0	glucose/quinate/shikimate family membrane-bound PQQ-dependent dehydrogenase [Asaia sp. W19]	Asaia sp. W19	2067395	bacteria
Gene.60677::k141_45528::g.60677::m.60677	665	gi|1547503584|ref|WP_127102668.1|	664	664	99.849	0	lytic transglycosylase domain-containing protein [Asaia sp. W19]	Asaia sp. W19	2067395	bacteria
Gene.60679::k141_45528::g.60679::m.60679	595	gi|1547503576|ref|WP_127102660.1|	594	594	98.822	0	hypothetical protein [Asaia sp. W19]	Asaia sp. W19	2067395	bacteria
Gene.60682::k141_45528::g.60682::m.60682	516	gi|1547503550|ref|WP_127102634.1|	340	340	99.412	0	nicotinate-nucleotide--dimethylbenzimidazole phosphoribosyltransferase [Asaia sp. W19]	Asaia sp. W19	2067395	bacteria
Gene.60690::k141_45528::g.60690::m.60690	431	gi|1547193502|gb|RUT25472.1|	430	430	99.07	0	hypothetical protein C0V97_11105 [Asaia sp. W19]	Asaia sp. W19	2067395	bacteria
Gene.60700::k141_45528::g.60700::m.60700	362	gi|1547503534|ref|WP_127102618.1|	480	361	99.169	0	mannose-1-phosphate guanylyltransferase/mannose-6-phosphate isomerase [Asaia sp. W19]	Asaia sp. W19	2067395	bacteria
Gene.60705::k141_45528::g.60705::m.60705	347	gi|1547503990|ref|WP_127103074.1|	323	323	99.071	0	hypothetical protein [Asaia sp. W19]	Asaia sp. W19	2067395	bacteria
Gene.60714::k141_45528::g.60714::m.60714	322	gi|1547503544|ref|WP_127102628.1|	321	321	99.065	0	cobalamin biosynthesis protein CobD [Asaia sp. W19]	Asaia sp. W19	2067395	bacteria
Gene.60715::k141_45528::g.60715::m.60715	321	gi|1547503551|ref|WP_127102635.1|	320	320	100	0	GTP-binding protein [Asaia sp. W19]	Asaia sp. W19	2067395	bacteria
Gene.60719::k141_45528::g.60719::m.60719	318	gi|1547503546|ref|WP_127102630.1|	317	317	99.685	0	LysR family transcriptional regulator [Asaia sp. W19]	Asaia sp. W19	2067395	bacteria
Gene.60723::k141_45528::g.60723::m.60723	300	gi|1547503533|ref|WP_127102617.1|	299	299	98.328	0	NAD(P)H-binding protein [Asaia sp. W19]	Asaia sp. W19	2067395	bacteria
Gene.60726::k141_45528::g.60726::m.60726	286	gi|1547503989|ref|WP_127103073.1|	285	285	99.298	0	ChbG/HpnK family deacetylase [Asaia sp. W19]	Asaia sp. W19	2067395	bacteria
Gene.60728::k141_45528::g.60728::m.60728	272	gi|1547503575|ref|WP_127102659.1|	271	271	99.631	0	MetQ/NlpA family ABC transporter substrate-binding protein [Asaia sp. W19]	Asaia sp. W19	2067395	bacteria
Gene.60735::k141_45528::g.60735::m.60735	258	gi|1547503595|ref|WP_127102679.1|	256	256	99.609	4.94e-175	adenosylcobinamide-GDP ribazoletransferase [Asaia sp. W19]	Asaia sp. W19	2067395	bacteria
Gene.60736::k141_45528::g.60736::m.60736	254	gi|1547192146|gb|RUT24209.1|	459	243	97.942	1.27e-166	double-strand break repair helicase AddA, partial [Asaia sp. W19]	Asaia sp. W19	2067395	bacteria
Gene.60749::k141_45528::g.60749::m.60749	217	gi|1547503573|ref|WP_127102657.1|	216	216	99.537	1.16e-140	ABC transporter permease [Asaia sp. W19]	Asaia sp. W19	2067395	bacteria
Gene.60755::k141_45528::g.60755::m.60755	211	gi|1547503567|ref|WP_127102651.1|	210	210	98.571	1.44e-149	alpha/beta hydrolase [Asaia sp. W19]	Asaia sp. W19	2067395	bacteria
Gene.61137::k141_13356::g.61137::m.61137	594	gi|1547501733|ref|WP_127101194.1|	539	539	97.774	0	lysine--tRNA ligase [Asaia sp. W19]	Asaia sp. W19	2067395	bacteria
Gene.61182::k141_48980::g.61182::m.61182	728	gi|1547500209|ref|WP_127099670.1|	727	727	99.45	0	hypothetical protein [Asaia sp. W19]	Asaia sp. W19	2067395	bacteria
Gene.61187::k141_48980::g.61187::m.61187	631	gi|1547500203|ref|WP_127099664.1|	630	630	98.571	0	CocE/NonD family hydrolase [Asaia sp. W19]	Asaia sp. W19	2067395	bacteria
Gene.61190::k141_48980::g.61190::m.61190	533	gi|1547500237|ref|WP_127099698.1|	595	517	99.613	0	DUF885 domain-containing protein [Asaia sp. W19]	Asaia sp. W19	2067395	bacteria
Gene.61191::k141_48980::g.61191::m.61191	525	gi|1547500207|ref|WP_127099668.1|	525	524	98.855	0	TolC family protein [Asaia sp. W19]	Asaia sp. W19	2067395	bacteria
Gene.61192::k141_48980::g.61192::m.61192	520	gi|1547500167|ref|WP_127099628.1|	519	519	99.615	0	vitamin B12-dependent ribonucleotide reductase [Asaia sp. W19]	Asaia sp. W19	2067395	bacteria
Gene.61194::k141_48980::g.61194::m.61194	500	gi|1547500235|ref|WP_127099696.1|	499	499	99.8	0	efflux transporter outer membrane subunit [Asaia sp. W19]	Asaia sp. W19	2067395	bacteria
Gene.61219::k141_48980::g.61219::m.61219	329	gi|1547500201|ref|WP_127099662.1|	328	328	99.695	0	LysR family transcriptional regulator [Asaia sp. W19]	Asaia sp. W19	2067395	bacteria
Gene.61224::k141_48980::g.61224::m.61224	307	gi|1547500141|ref|WP_127099602.1|	306	306	98.693	0	LysR family transcriptional regulator [Asaia sp. W19]	Asaia sp. W19	2067395	bacteria
Gene.61226::k141_48980::g.61226::m.61226	304	gi|1547500229|ref|WP_127099690.1|	303	303	99.01	0	pyrroloquinoline quinone biosynthesis protein PqqB [Asaia sp. W19]	Asaia sp. W19	2067395	bacteria
Gene.61231::k141_48980::g.61231::m.61231	278	gi|1547500173|ref|WP_127099634.1|	277	277	98.556	0	DUF2155 domain-containing protein [Asaia sp. W19]	Asaia sp. W19	2067395	bacteria
Gene.61235::k141_48980::g.61235::m.61235	249	gi|1547500227|ref|WP_127099688.1|	248	248	99.194	0	pyrroloquinoline-quinone synthase PqqC [Asaia sp. W19]	Asaia sp. W19	2067395	bacteria
Gene.61237::k141_48980::g.61237::m.61237	248	gi|1547500191|ref|WP_127099652.1|	247	247	99.595	3.56e-175	4-hydroxy-tetrahydrodipicolinate reductase [Asaia sp. W19]	Asaia sp. W19	2067395	bacteria
Gene.61245::k141_48980::g.61245::m.61245	217	gi|1547500296|ref|WP_127099757.1|	777	216	97.222	2.65e-147	TonB-dependent receptor plug domain-containing protein [Asaia sp. W19]	Asaia sp. W19	2067395	bacteria
Gene.61472::k141_59038::g.61472::m.61472	574	gi|1547503194|ref|WP_127102328.1|	573	573	95.637	0	dihydroxyacetone kinase family protein [Asaia sp. W19]	Asaia sp. W19	2067395	bacteria
Gene.61650::k141_49000::g.61650::m.61650	563	gi|1547502754|ref|WP_127102075.1|	712	562	96.797	0	TonB-dependent receptor plug domain-containing protein [Asaia sp. W19]	Asaia sp. W19	2067395	bacteria
Gene.61827::k141_49008::g.61827::m.61827	293	gi|1547503912|ref|WP_127102996.1|	299	292	97.945	0	DMT family transporter [Asaia sp. W19]	Asaia sp. W19	2067395	bacteria
Gene.61865::k141_14685::g.61865::m.61865	446	gi|1547501003|ref|WP_127100464.1|	1056	445	98.427	0	efflux RND transporter permease subunit [Asaia sp. W19]	Asaia sp. W19	2067395	bacteria
Gene.61891::k141_28604::g.61891::m.61891	235	gi|1547502855|ref|WP_127102136.1|	154	154	86.364	6.48e-90	helix-turn-helix transcriptional regulator [Asaia sp. W19]	Asaia sp. W19	2067395	bacteria
Gene.61930::k141_13387::g.61930::m.61930	236	gi|1547503893|ref|WP_127102977.1|	606	236	92.373	8.79e-124	chloride channel protein [Asaia sp. W19]	Asaia sp. W19	2067395	bacteria
Gene.62042::k141_3713::g.62042::m.62042	408	gi|1547500979|ref|WP_127100440.1|	459	407	98.771	0	preprotein translocase subunit SecY [Asaia sp. W19]	Asaia sp. W19	2067395	bacteria
Gene.62302::k141_11452::g.62302::m.62302	1106	gi|1547502468|ref|WP_127101889.1|	1073	1073	99.254	0	TonB-dependent receptor [Asaia sp. W19]	Asaia sp. W19	2067395	bacteria
Gene.62309::k141_11452::g.62309::m.62309	457	gi|1547502307|ref|WP_127101768.1|	456	456	99.123	0	L-serine ammonia-lyase [Asaia sp. W19]	Asaia sp. W19	2067395	bacteria
Gene.62310::k141_11452::g.62310::m.62310	445	gi|1547502273|ref|WP_127101734.1|	526	444	97.748	0	sigma 54-dependent transcriptional regulator [Asaia sp. W19]	Asaia sp. W19	2067395	bacteria
Gene.62311::k141_11452::g.62311::m.62311	385	gi|1547194395|gb|RUT26330.1|	384	384	99.479	0	hypothetical protein C0V97_06265 [Asaia sp. W19]	Asaia sp. W19	2067395	bacteria
Gene.62319::k141_11452::g.62319::m.62319	278	gi|1547194398|gb|RUT26333.1|	470	277	99.639	0	hypothetical protein C0V97_06280 [Asaia sp. W19]	Asaia sp. W19	2067395	bacteria
Gene.62660::k141_9454::g.62660::m.62660	251	gi|1547500209|ref|WP_127099670.1|	727	251	98.406	2.59e-167	hypothetical protein [Asaia sp. W19]	Asaia sp. W19	2067395	bacteria
Gene.62865::k141_13425::g.62865::m.62865	201	gi|1547501904|ref|WP_127101365.1|	165	165	99.394	5.83e-117	Hsp20 family protein [Asaia sp. W19]	Asaia sp. W19	2067395	bacteria
Gene.62966::k141_44109::g.62966::m.62966	413	gi|1547504587|ref|WP_127103671.1|	406	391	81.841	0	PepSY domain-containing protein [Asaia sp. W19]	Asaia sp. W19	2067395	bacteria
Gene.62967::k141_44109::g.62967::m.62967	322	gi|1547503527|ref|WP_127102611.1|	291	291	86.254	0	sugar phosphate isomerase/epimerase [Asaia sp. W19]	Asaia sp. W19	2067395	bacteria
Gene.62971::k141_44109::g.62971::m.62971	215	gi|1547503526|ref|WP_127102610.1|	230	214	87.85	1.34e-136	arsenical resistance protein ArsH [Asaia sp. W19]	Asaia sp. W19	2067395	bacteria
Gene.63192::k141_32041::g.63192::m.63192	272	gi|1547503211|ref|WP_127102337.1|	271	271	97.786	0	DeoR/GlpR transcriptional regulator [Asaia sp. W19]	Asaia sp. W19	2067395	bacteria
Gene.63322::k141_11484::g.63322::m.63322	661	gi|1547504282|ref|WP_127103366.1|	660	660	98.939	0	squalene--hopene cyclase [Asaia sp. W19]	Asaia sp. W19	2067395	bacteria
Gene.63355::k141_49052::g.63355::m.63355	464	gi|1547501637|ref|WP_127101098.1|	463	463	96.544	0	PQQ-binding-like beta-propeller repeat protein [Asaia sp. W19]	Asaia sp. W19	2067395	bacteria
Gene.63358::k141_49052::g.63358::m.63358	352	gi|1547502032|ref|WP_127101493.1|	319	319	83.386	0	class A beta-lactamase [Asaia sp. W19]	Asaia sp. W19	2067395	bacteria
Gene.63359::k141_49052::g.63359::m.63359	328	gi|1547501631|ref|WP_127101092.1|	318	311	94.212	0	LysR family transcriptional regulator [Asaia sp. W19]	Asaia sp. W19	2067395	bacteria
Gene.63363::k141_49052::g.63363::m.63363	250	gi|1547501627|ref|WP_127101088.1|	249	221	97.738	5.98e-157	dienelactone hydrolase family protein [Asaia sp. W19]	Asaia sp. W19	2067395	bacteria
Gene.63366::k141_49052::g.63366::m.63366	213	gi|1547502030|ref|WP_127101491.1|	204	204	98.529	2.39e-138	YitT family protein [Asaia sp. W19]	Asaia sp. W19	2067395	bacteria
Gene.63452::k141_14774::g.63452::m.63452	332	gi|1547502680|ref|WP_127102030.1|	331	331	93.051	0	LLM class flavin-dependent oxidoreductase [Asaia sp. W19]	Asaia sp. W19	2067395	bacteria
Gene.63526::k141_40146::g.63526::m.63526	213	gi|1547502924|ref|WP_127102176.1|	275	208	91.827	2.62e-133	carbohydrate ABC transporter permease [Asaia sp. W19]	Asaia sp. W19	2067395	bacteria
Gene.63764::k141_30379::g.63764::m.63764	400	gi|1547500335|ref|WP_127099796.1|	399	399	95.489	0	MFS transporter [Asaia sp. W19]	Asaia sp. W19	2067395	bacteria
Gene.63767::k141_30379::g.63767::m.63767	342	gi|1547500343|ref|WP_127099804.1|	341	340	99.412	0	aspartate-semialdehyde dehydrogenase [Asaia sp. W19]	Asaia sp. W19	2067395	bacteria
Gene.63770::k141_30379::g.63770::m.63770	213	gi|1547500345|ref|WP_127099806.1|	212	212	97.642	2.3e-153	2OG-Fe(II) oxygenase [Asaia sp. W19]	Asaia sp. W19	2067395	bacteria
Gene.63804::k141_40147::g.63804::m.63804	339	gi|1547503816|ref|WP_127102900.1|	338	338	97.337	0	YihY/virulence factor BrkB family protein [Asaia sp. W19]	Asaia sp. W19	2067395	bacteria
Gene.63809::k141_40147::g.63809::m.63809	218	gi|1547503637|ref|WP_127102721.1|	217	217	87.097	2.92e-129	septal ring lytic transglycosylase RlpA family protein [Asaia sp. W19]	Asaia sp. W19	2067395	bacteria
Gene.64292::k141_35972::g.64292::m.64292	310	gi|1547501999|ref|WP_127101460.1|	302	303	80.528	1.51e-167	DUF4349 domain-containing protein [Asaia sp. W19]	Asaia sp. W19	2067395	bacteria
Gene.64381::k141_28730::g.64381::m.64381	312	gi|1547501876|ref|WP_127101337.1|	388	312	91.346	0	HlyD family secretion protein [Asaia sp. W19]	Asaia sp. W19	2067395	bacteria
Gene.64666::k141_30428::g.64666::m.64666	366	gi|1547501854|ref|WP_127101315.1|	357	357	82.353	0	zinc ribbon domain-containing protein [Asaia sp. W19]	Asaia sp. W19	2067395	bacteria
Gene.64707::k141_42066::g.64707::m.64707	274	gi|1547502478|ref|WP_127101896.1|	840	273	99.267	0	TonB-dependent receptor [Asaia sp. W19]	Asaia sp. W19	2067395	bacteria
Gene.64768::k141_26562::g.64768::m.64768	944	gi|1547502253|ref|WP_127101714.1|	943	943	99.788	0	TonB-dependent receptor [Asaia sp. W19]	Asaia sp. W19	2067395	bacteria
Gene.64769::k141_26562::g.64769::m.64769	822	gi|1547502259|ref|WP_127101720.1|	821	821	99.026	0	TonB-dependent receptor [Asaia sp. W19]	Asaia sp. W19	2067395	bacteria
Gene.64772::k141_26562::g.64772::m.64772	624	gi|1547502217|ref|WP_127101678.1|	479	479	98.121	0	ComEC/Rec2 family competence protein [Asaia sp. W19]	Asaia sp. W19	2067395	bacteria
Gene.64788::k141_26562::g.64788::m.64788	360	gi|1547500597|ref|WP_127100058.1|	355	359	98.329	0	purine nucleoside permease [Asaia sp. W19]	Asaia sp. W19	2067395	bacteria
Gene.64797::k141_26562::g.64797::m.64797	284	gi|1547502459|ref|WP_127101883.1|	221	221	99.095	4.59e-160	M23 family metallopeptidase [Asaia sp. W19]	Asaia sp. W19	2067395	bacteria
Gene.64808::k141_26562::g.64808::m.64808	236	gi|1547502255|ref|WP_127101716.1|	235	235	96.17	1.22e-146	hypothetical protein [Asaia sp. W19]	Asaia sp. W19	2067395	bacteria
Gene.64812::k141_26562::g.64812::m.64812	217	gi|1547502465|ref|WP_127101887.1|	216	216	99.537	5e-153	response regulator transcription factor [Asaia sp. W19]	Asaia sp. W19	2067395	bacteria
Gene.64813::k141_26562::g.64813::m.64813	216	gi|1547502243|ref|WP_127101704.1|	215	215	98.605	7.45e-151	class I SAM-dependent methyltransferase [Asaia sp. W19]	Asaia sp. W19	2067395	bacteria
Gene.64817::k141_26562::g.64817::m.64817	209	gi|1547502245|ref|WP_127101706.1|	208	208	99.038	7.15e-149	hypothetical protein [Asaia sp. W19]	Asaia sp. W19	2067395	bacteria
Gene.65308::k141_49257::g.65308::m.65308	411	gi|1547500478|ref|WP_127099939.1|	393	393	98.982	0	efflux RND transporter periplasmic adaptor subunit [Asaia sp. W19]	Asaia sp. W19	2067395	bacteria
Gene.65667::k141_14952::g.65667::m.65667	326	gi|1547504230|ref|WP_127103314.1|	358	325	97.538	0	tyrosine-protein phosphatase [Asaia sp. W19]	Asaia sp. W19	2067395	bacteria
Gene.66009::k141_26625::g.66009::m.66009	854	gi|1547504183|ref|WP_127103267.1|	771	771	99.222	0	TonB-dependent receptor [Asaia sp. W19]	Asaia sp. W19	2067395	bacteria
Gene.66012::k141_26625::g.66012::m.66012	663	gi|1547504180|ref|WP_127103264.1|	722	631	99.366	0	TonB-dependent receptor [Asaia sp. W19]	Asaia sp. W19	2067395	bacteria
Gene.66014::k141_26625::g.66014::m.66014	585	gi|1547504140|ref|WP_127103224.1|	567	567	99.471	0	glycoside hydrolase family 32 protein [Asaia sp. W19]	Asaia sp. W19	2067395	bacteria
Gene.66017::k141_26625::g.66017::m.66017	495	gi|1547504181|ref|WP_127103265.1|	476	476	96.429	0	NtaA/DmoA family FMN-dependent monooxygenase [Asaia sp. W19]	Asaia sp. W19	2067395	bacteria
Gene.66021::k141_26625::g.66021::m.66021	451	gi|1547504125|ref|WP_127103209.1|	418	418	97.608	0	FMNH2-dependent alkanesulfonate monooxygenase [Asaia sp. W19]	Asaia sp. W19	2067395	bacteria
Gene.66155::k141_59259::g.66155::m.66155	408	gi|1547503478|ref|WP_127102562.1|	740	407	97.789	0	DNA topoisomerase IV subunit A [Asaia sp. W19]	Asaia sp. W19	2067395	bacteria
Gene.66473::k141_32305::g.66473::m.66473	572	gi|1547503416|ref|WP_127102500.1|	764	571	98.599	0	RNA degradosome polyphosphate kinase [Asaia sp. W19]	Asaia sp. W19	2067395	bacteria
Gene.66476::k141_32305::g.66476::m.66476	498	gi|1547501691|ref|WP_127101152.1|	480	480	98.542	0	NAD(P)/FAD-dependent oxidoreductase [Asaia sp. W19]	Asaia sp. W19	2067395	bacteria
Gene.66483::k141_32305::g.66483::m.66483	279	gi|1547503417|ref|WP_127102501.1|	243	243	88.066	2.07e-134	chromosomal replication initiator DnaA [Asaia sp. W19]	Asaia sp. W19	2067395	bacteria
Gene.66486::k141_32305::g.66486::m.66486	212	gi|1547502042|ref|WP_127101503.1|	239	207	77.778	1.42e-117	acid phosphatase [Asaia sp. W19]	Asaia sp. W19	2067395	bacteria
Gene.66610::k141_32321::g.66610::m.66610	410	gi|1547503697|ref|WP_127102781.1|	451	409	98.533	0	3-phosphoshikimate 1-carboxyvinyltransferase [Asaia sp. W19]	Asaia sp. W19	2067395	bacteria
Gene.66620::k141_30641::g.66620::m.66620	355	gi|1547503302|ref|WP_127102387.1|	432	349	93.41	0	cobyrinate a,c-diamide synthase [Asaia sp. W19]	Asaia sp. W19	2067395	bacteria
Gene.66832::k141_59358::g.66832::m.66832	560	gi|1547504183|ref|WP_127103267.1|	771	473	96.829	0	TonB-dependent receptor [Asaia sp. W19]	Asaia sp. W19	2067395	bacteria
Gene.66957::k141_42077::g.66957::m.66957	867	gi|1547502586|ref|WP_127101970.1|	866	866	97.691	0	hypothetical protein [Asaia sp. W19]	Asaia sp. W19	2067395	bacteria
Gene.66959::k141_42077::g.66959::m.66959	793	gi|1547502580|ref|WP_127101966.1|	792	792	99.495	0	TonB-dependent receptor [Asaia sp. W19]	Asaia sp. W19	2067395	bacteria
Gene.66961::k141_42077::g.66961::m.66961	765	gi|1547502644|ref|WP_127102008.1|	764	764	99.215	0	chemotaxis protein CheA [Asaia sp. W19]	Asaia sp. W19	2067395	bacteria
Gene.66964::k141_42077::g.66964::m.66964	732	gi|1547194282|gb|RUT26223.1|	731	731	99.042	0	hypothetical protein C0V97_07560 [Asaia sp. W19]	Asaia sp. W19	2067395	bacteria
Gene.66965::k141_42077::g.66965::m.66965	690	gi|1547194290|gb|RUT26231.1|	715	689	99.419	0	methyl-accepting chemotaxis protein [Asaia sp. W19]	Asaia sp. W19	2067395	bacteria
Gene.66966::k141_42077::g.66966::m.66966	675	gi|1547502582|ref|WP_127101967.1|	674	674	98.813	0	phospholipase C, phosphocholine-specific [Asaia sp. W19]	Asaia sp. W19	2067395	bacteria
Gene.66967::k141_42077::g.66967::m.66967	660	gi|1547502615|ref|WP_127101989.1|	659	659	99.545	0	DUF1217 domain-containing protein [Asaia sp. W19]	Asaia sp. W19	2067395	bacteria
Gene.66968::k141_42077::g.66968::m.66968	651	gi|1547502567|ref|WP_127101957.1|	650	650	99.538	0	lytic transglycosylase domain-containing protein [Asaia sp. W19]	Asaia sp. W19	2067395	bacteria
Gene.66969::k141_42077::g.66969::m.66969	642	gi|1547502621|ref|WP_127101993.1|	543	543	99.263	0	hypothetical protein [Asaia sp. W19]	Asaia sp. W19	2067395	bacteria
Gene.66970::k141_42077::g.66970::m.66970	635	gi|1547502668|ref|WP_127102023.1|	677	634	99.685	0	flagellar biosynthesis protein FlhA [Asaia sp. W19]	Asaia sp. W19	2067395	bacteria
Gene.66971::k141_42077::g.66971::m.66971	629	gi|1547502542|ref|WP_127101940.1|	628	628	99.204	0	hypothetical protein [Asaia sp. W19]	Asaia sp. W19	2067395	bacteria
Gene.66973::k141_42077::g.66973::m.66973	573	gi|1547502600|ref|WP_127101979.1|	572	572	100	0	flagellar hook-basal body complex protein [Asaia sp. W19]	Asaia sp. W19	2067395	bacteria
Gene.66975::k141_42077::g.66975::m.66975	558	gi|1547502633|ref|WP_127102001.1|	557	557	99.82	0	flagellar M-ring protein FliF [Asaia sp. W19]	Asaia sp. W19	2067395	bacteria
Gene.66977::k141_42077::g.66977::m.66977	526	gi|1547502613|ref|WP_127101988.1|	525	525	99.81	0	globin-coupled sensor protein [Asaia sp. W19]	Asaia sp. W19	2067395	bacteria
Gene.66978::k141_42077::g.66978::m.66978	523	gi|1547502597|ref|WP_127101977.1|	522	522	100	0	flagellar hook-associated protein FlgK [Asaia sp. W19]	Asaia sp. W19	2067395	bacteria
Gene.66985::k141_42077::g.66985::m.66985	438	gi|1547502589|ref|WP_127101972.1|	437	437	99.542	0	hypothetical protein [Asaia sp. W19]	Asaia sp. W19	2067395	bacteria
Gene.66991::k141_42077::g.66991::m.66991	381	gi|1547502610|ref|WP_127101986.1|	380	380	99.737	0	flagellar basal body P-ring protein FlgI [Asaia sp. W19]	Asaia sp. W19	2067395	bacteria
Gene.66992::k141_42077::g.66992::m.66992	380	gi|1547502603|ref|WP_127101981.1|	379	379	99.208	0	flagellar motor switch protein FliM [Asaia sp. W19]	Asaia sp. W19	2067395	bacteria
Gene.66995::k141_42077::g.66995::m.66995	369	gi|1547502548|ref|WP_127101944.1|	343	343	99.708	0	hypothetical protein [Asaia sp. W19]	Asaia sp. W19	2067395	bacteria
Gene.66996::k141_42077::g.66996::m.66996	362	gi|1547502595|ref|WP_127101976.1|	361	361	100	0	flagellin [Asaia sp. W19]	Asaia sp. W19	2067395	bacteria
Gene.66999::k141_42077::g.66999::m.66999	350	gi|1547502671|ref|WP_127102025.1|	346	346	100	0	flagellar motor switch protein FliG [Asaia sp. W19]	Asaia sp. W19	2067395	bacteria
Gene.67004::k141_42077::g.67004::m.67004	327	gi|1547502574|ref|WP_127101962.1|	326	326	99.08	0	ABC transporter substrate-binding protein [Asaia sp. W19]	Asaia sp. W19	2067395	bacteria
Gene.67005::k141_42077::g.67005::m.67005	310	gi|1547502543|ref|WP_127101941.1|	309	309	99.353	0	hypothetical protein [Asaia sp. W19]	Asaia sp. W19	2067395	bacteria
Gene.67007::k141_42077::g.67007::m.67007	299	gi|1547194301|gb|RUT26242.1|	282	282	98.582	0	hypothetical protein C0V97_07675 [Asaia sp. W19]	Asaia sp. W19	2067395	bacteria
Gene.67008::k141_42077::g.67008::m.67008	294	gi|1547502663|ref|WP_127102020.1|	293	292	99.658	0	sugar phosphate isomerase/epimerase [Asaia sp. W19]	Asaia sp. W19	2067395	bacteria
Gene.67009::k141_42077::g.67009::m.67009	291	gi|1547502620|ref|WP_127101992.1|	290	290	100	0	flagellar motor stator protein MotA [Asaia sp. W19]	Asaia sp. W19	2067395	bacteria
Gene.67012::k141_42077::g.67012::m.67012	281	gi|1547502647|ref|WP_127102010.1|	280	280	99.286	0	chemotaxis protein [Asaia sp. W19]	Asaia sp. W19	2067395	bacteria
Gene.67014::k141_42077::g.67014::m.67014	268	gi|1547502624|ref|WP_127101995.1|	267	267	99.625	0	response regulator transcription factor [Asaia sp. W19]	Asaia sp. W19	2067395	bacteria
Gene.67022::k141_42077::g.67022::m.67022	248	gi|1547502635|ref|WP_127102002.1|	247	247	98.381	5.91e-173	hypothetical protein [Asaia sp. W19]	Asaia sp. W19	2067395	bacteria
Gene.67026::k141_42077::g.67026::m.67026	225	gi|1547502606|ref|WP_127101983.1|	159	159	98.113	1.09e-110	hypothetical protein [Asaia sp. W19]	Asaia sp. W19	2067395	bacteria
Gene.67034::k141_42077::g.67034::m.67034	201	gi|1547502604|ref|WP_127101982.1|	200	200	99	1.3e-137	hypothetical protein [Asaia sp. W19]	Asaia sp. W19	2067395	bacteria
Gene.67564::k141_32447::g.67564::m.67564	250	gi|1547502337|ref|WP_127101793.1|	159	159	94.969	2.57e-103	cobalamin biosynthesis protein [Asaia sp. W19]	Asaia sp. W19	2067395	bacteria
Gene.67566::k141_32447::g.67566::m.67566	234	gi|1547502341|ref|WP_127101796.1|	233	233	94.85	4.03e-159	pirin family protein [Asaia sp. W19]	Asaia sp. W19	2067395	bacteria
Gene.67818::k141_32478::g.67818::m.67818	251	gi|1547504561|ref|WP_127103645.1|	368	250	97.6	4.48e-174	phage shock protein operon transcriptional activator [Asaia sp. W19]	Asaia sp. W19	2067395	bacteria
Gene.67891::k141_32482::g.67891::m.67891	206	gi|1547501123|ref|WP_127100584.1|	205	204	97.549	4.1e-141	YceI family protein [Asaia sp. W19]	Asaia sp. W19	2067395	bacteria
Gene.68356::k141_36257::g.68356::m.68356	244	gi|1547503469|ref|WP_127102553.1|	243	243	93.416	3.94e-159	3-deoxy-manno-octulosonate cytidylyltransferase [Asaia sp. W19]	Asaia sp. W19	2067395	bacteria
Gene.68732::k141_26800::g.68732::m.68732	428	gi|1547501001|ref|WP_127100462.1|	427	427	97.892	0	efflux RND transporter periplasmic adaptor subunit [Asaia sp. W19]	Asaia sp. W19	2067395	bacteria
Gene.68811::k141_26816::g.68811::m.68811	328	gi|1547504242|ref|WP_127103326.1|	313	312	97.115	0	LysR family transcriptional regulator [Asaia sp. W19]	Asaia sp. W19	2067395	bacteria
Gene.68813::k141_26816::g.68813::m.68813	230	gi|1547504213|ref|WP_127103297.1|	288	230	97.826	3.72e-166	arginine deiminase [Asaia sp. W19]	Asaia sp. W19	2067395	bacteria
Gene.68889::k141_36386::g.68889::m.68889	886	gi|1547502916|ref|WP_127102171.1|	519	519	94.027	0	MFS transporter [Asaia sp. W19]	Asaia sp. W19	2067395	bacteria
Gene.68905::k141_36386::g.68905::m.68905	321	gi|1547502898|ref|WP_127102161.1|	317	320	83.75	0	DUF3108 domain-containing protein [Asaia sp. W19]	Asaia sp. W19	2067395	bacteria
Gene.68911::k141_36386::g.68911::m.68911	204	gi|1547503159|ref|WP_127102306.1|	203	203	93.103	3.44e-133	thiamine phosphate synthase [Asaia sp. W19]	Asaia sp. W19	2067395	bacteria
Gene.8085::k141_17439::g.8085::m.8085	305	gi|1449997506|ref|WP_116073496.1|	317	194	27.835	9.7	ABC transporter ATP-binding protein [Asanoa ferruginea]	Asanoa ferruginea	53367	bacteria
Gene.63398::k141_61136::g.63398::m.63398	394	gi|328841906|gb|EGF91476.1|	131	80	36.25	2.1	hypothetical protein ABI_28930 [Asticcacaulis biprosthecum C19]	Asticcacaulis biprosthecum C19	715226	bacteria
Gene.56132::k141_55569::g.56132::m.56132	247	gi|1539314117|emb|VDZ74223.1|	210	133	41.353	4.31e-16	Uncharacterised protein [Atlantibacter hermannii]	Atlantibacter hermannii	565	bacteria
Gene.58214::k141_31827::g.58214::m.58214	267	gi|730467493|gb|KHJ55045.1|	340	185	28.649	3.63e-09	hypothetical protein LA66_10945 [Aureimonas altamirensis]	Aureimonas altamirensis	370622	bacteria
Gene.34885::k141_12457::g.34885::m.34885	225	gi|944191341|dbj|BAT30355.1|	123	38	78.947	1.99e-08	hypothetical protein [Aureimonas sp. AU4]	Aureimonas sp. AU4	1638163	bacteria
Gene.38113::k141_54934::g.38113::m.38113	217	gi|356877431|emb|CCC98265.1|	677	202	44.554	2.33e-24	protein of unknown function [Azospirillum brasilense Sp245]	Azospirillum brasilense Sp245	1064539	bacteria
Gene.41910::k141_25673::g.41910::m.41910	333	gi|356877431|emb|CCC98265.1|	677	295	38.983	4.52e-38	protein of unknown function [Azospirillum brasilense Sp245]	Azospirillum brasilense Sp245	1064539	bacteria
Gene.46801::k141_45082::g.46801::m.46801	325	gi|356875646|emb|CCC96390.1|	1098	308	32.143	9.52e-27	protein of unknown function [Azospirillum brasilense Sp245]	Azospirillum brasilense Sp245	1064539	bacteria
Gene.37001::k141_48428::g.37001::m.37001	434	gi|524403585|emb|CDB53957.1|	184	181	27.072	1.31e-08	unknown [Azospirillum sp. CAG:239]	Azospirillum sp. CAG:239	1262705	bacteria
Gene.30517::k141_16103::g.30517::m.30517	220	gi|47554935|gb|EAL13285.1|	109	56	41.071	0.24	conserved hypothetical protein protein [Bacillus cereus G9241]	Bacillus cereus G9241	269801	bacteria
Gene.58534::k141_14572::g.58534::m.58534	283	gi|298723255|gb|EFI64036.1|	166	141	45.39	3.58e-16	hypothetical protein BCSJ1_25876, partial [Bacillus cereus SJ1]	Bacillus cereus SJ1	699184	bacteria
Gene.61737::k141_53413::g.61737::m.61737	226	gi|298723255|gb|EFI64036.1|	166	137	40.146	4.55e-13	hypothetical protein BCSJ1_25876, partial [Bacillus cereus SJ1]	Bacillus cereus SJ1	699184	bacteria
Gene.17291::k141_34631::g.17291::m.17291	250	gi|1633213381|ref|WP_136945681.1|	584	94	32.979	0.59	ATP-binding cassette domain-containing protein [Bacillus hwajinpoensis]	Bacillus hwajinpoensis	208199	bacteria
Gene.1945::k141_32664::g.1945::m.1945	201	gi|654947770|ref|WP_028397903.1|	679	89	33.708	1.9	potassium-transporting ATPase subunit KdpB [Bacillus sp. FJAT-14578]	Bacillus sp. FJAT-14578	1208600	bacteria
Gene.33607::k141_37621::g.33607::m.33607	204	gi|1313470201|dbj|GBD94860.1|	145	104	28.846	0.41	hypothetical protein BMS3Abin05_02476 [bacterium BMS3Abin05]	bacterium BMS3Abin05	2005713	bacteria
Gene.760::k141_32619::g.760::m.760	290	gi|1313423856|dbj|GBE34454.1|	168	161	39.13	1.16e-15	hypothetical protein BMS3Bbin06_00979 [bacterium BMS3Bbin06]	bacterium BMS3Bbin06	2005729	bacteria
Gene.27526::k141_46932::g.27526::m.27526	324	gi|1313464759|dbj|GBE43770.1|	357	267	29.963	1.03e-14	hypothetical protein BMS3Bbin10_01851 [bacterium BMS3Bbin10]	bacterium BMS3Bbin10	2005733	bacteria
Gene.39787::k141_39414::g.39787::m.39787	240	gi|1313466569|dbj|GBE42269.1|	179	183	33.88	3.08e-13	hypothetical protein BMS3Bbin10_00327 [bacterium BMS3Bbin10]	bacterium BMS3Bbin10	2005733	bacteria
Gene.35837::k141_39329::g.35837::m.35837	233	gi|1286991585|dbj|GBC91481.1|	360	185	29.73	0.6	hypothetical protein HRbin14_02252 [bacterium HR14]	bacterium HR14	2035409	bacteria
Gene.37125::k141_48428::g.37125::m.37125	270	gi|1286992081|dbj|GBC91122.1|	414	189	28.571	3.7e-05	hypothetical protein HRbin14_01880 [bacterium HR14]	bacterium HR14	2035409	bacteria
Gene.48592::k141_39669::g.48592::m.48592	358	gi|1286992081|dbj|GBC91122.1|	414	314	31.529	4.5e-22	hypothetical protein HRbin14_01880 [bacterium HR14]	bacterium HR14	2035409	bacteria
Gene.17204::k141_34631::g.17204::m.17204	503	gi|1287030278|dbj|GBD27015.1|	156	114	36.842	3.11e-11	hypothetical protein HRbin30_02359 [bacterium HR30]	bacterium HR30	2035425	bacteria
Gene.63326::k141_11484::g.63326::m.63326	457	gi|1287030278|dbj|GBD27015.1|	156	96	32.292	7.99e-07	hypothetical protein HRbin30_02359 [bacterium HR30]	bacterium HR30	2035425	bacteria
Gene.30950::k141_58069::g.30950::m.30950	279	gi|1334816328|dbj|GBD28866.1|	275	195	36.923	4.02e-20	hypothetical protein HRbin31_00888 [bacterium HR31]	bacterium HR31	2035426	bacteria
Gene.48112::k141_37812::g.48112::m.48112	224	gi|1287024351|dbj|GBD37597.1|	279	231	25.541	0.009	hypothetical protein HRbin36_02733 [bacterium HR36]	bacterium HR36	2035431	bacteria
Gene.56369::k141_58778::g.56369::m.56369	279	gi|1286967475|dbj|GBD42488.1|	355	284	42.254	1.78e-32	hypothetical protein HRbin39_01882 [bacterium HR39]	bacterium HR39	2035434	bacteria
Gene.66659::k141_15035::g.66659::m.66659	210	gi|1614718292|gb|TGT04311.1|	332	47	63.83	7.72e-08	LysE family translocator [bacterium M00.F.Ca.ET.177.01.1.1]	bacterium M00.F.Ca.ET.177.01.1.1	2563908	bacteria
Gene.26231::k141_25454::g.26231::m.26231	357	gi|809267944|emb|CEJ11208.1|	176	173	20.809	0.001	hypothetical protein BN1110_01495 [bacterium YEK0313]	bacterium YEK0313	1522316	bacteria
Gene.10454::k141_59862::g.10454::m.10454	373	gi|1034501748|gb|OAV67458.1|	525	325	27.385	6.38e-21	hypothetical protein Barb4_02461 [Bacteroidales bacterium Barb4]	Bacteroidales bacterium Barb4	1633200	bacteria
Gene.34610::k141_31482::g.34610::m.34610	1041	gi|1034501748|gb|OAV67458.1|	525	472	36.017	4.48e-74	hypothetical protein Barb4_02461 [Bacteroidales bacterium Barb4]	Bacteroidales bacterium Barb4	1633200	bacteria
Gene.17795::k141_48279::g.17795::m.17795	232	gi|1034497669|gb|OAV64101.1|	527	230	35.652	3.96e-22	hypothetical protein Barb6_03386 [Bacteroidales bacterium Barb6]	Bacteroidales bacterium Barb6	1633201	bacteria
Gene.20749::k141_797::g.20749::m.20749	230	gi|941971031|ref|WP_055256880.1|	403	91	34.066	0.62	site-specific integrase [Bacteroides caccae]	Bacteroides caccae	47678	bacteria
Gene.19227::k141_57919::g.19227::m.19227	208	gi|542985666|gb|ERI81857.1|	165	165	25.455	2.6	hypothetical protein HMPREF1981_02863 [Bacteroides pyogenes F0041]	Bacteroides pyogenes F0041	1321819	bacteria
Gene.64544::k141_53513::g.64544::m.64544	206	gi|524257695|emb|CDA22188.1|	641	56	44.643	3.3	nAD+ synthetase [Bacteroides sp. CAG:144]	Bacteroides sp. CAG:144	1262736	bacteria
Gene.14999::k141_27107::g.14999::m.14999	202	gi|942102706|ref|WP_055300186.1|	361	112	25	0.59	HAMP domain-containing histidine kinase [Bacteroides thetaiotaomicron]	Bacteroides thetaiotaomicron	818	bacteria
Gene.3076::k141_42282::g.3076::m.3076	208	gi|1490769743|gb|RLD31766.1|	209	83	28.916	3.9	recombination protein RecR [Bacteroidetes bacterium]	Bacteroidetes bacterium	1898104	bacteria
Gene.26019::k141_50680::g.26019::m.26019	234	gi|1309063405|gb|PKP49916.1|	1040	193	23.316	3.6	protein translocase subunit SecDF [Bacteroidetes bacterium HGW-Bacteroidetes-11]	Bacteroidetes bacterium HGW-Bacteroidetes-11	2013679	bacteria
Gene.20272::k141_17793::g.20272::m.20272	255	gi|1604662408|gb|TFH20848.1|	330	56	48.214	0.52	anthranilate phosphoribosyltransferase [Bacteroidia bacterium]	Bacteroidia bacterium	2044936	bacteria
Gene.41938::k141_25673::g.41938::m.41938	254	gi|1410133644|emb|SPU26665.1|	149	147	59.184	9.76e-51	Uncharacterised protein [Bartonella washoeensis]	Bartonella washoeensis	186739	bacteria
Gene.48371::k141_22517::g.48371::m.48371	233	gi|1694761429|gb|TPV97397.1|	91	84	38.095	1.99e-06	hypothetical protein USCAAHI_03224 [Beijerinckiaceae bacterium]	Beijerinckiaceae bacterium	1978229	bacteria
Gene.57944::k141_17070::g.57944::m.57944	206	gi|1694762341|gb|TPV98190.1|	321	204	55.882	1.38e-56	hypothetical protein USCAAHI_02356 [Beijerinckiaceae bacterium]	Beijerinckiaceae bacterium	1978229	bacteria
Gene.64253::k141_42037::g.64253::m.64253	480	gi|1694762341|gb|TPV98190.1|	321	302	54.305	1.42e-85	hypothetical protein USCAAHI_02356 [Beijerinckiaceae bacterium]	Beijerinckiaceae bacterium	1978229	bacteria
Gene.37091::k141_48428::g.37091::m.37091	301	gi|1723021812|emb|VVC55470.1|	253	168	35.119	6.68e-07	hypothetical protein RHAL1_02388 [Beijerinckiaceae bacterium RH AL1]	Beijerinckiaceae bacterium RH AL1	2572036	bacteria
Gene.50357::k141_29966::g.50357::m.50357	211	gi|1010957429|ref|WP_061916656.1|	554	102	29.412	1.3	diguanylate cyclase [Bellilinea caldifistulae]	Bellilinea caldifistulae	360411	bacteria
Gene.15435::k141_13873::g.15435::m.15435	270	gi|1671378897|gb|TMH51096.1|	548	45	53.333	0.16	Ppx/GppA family phosphatase [Betaproteobacteria bacterium]	Betaproteobacteria bacterium	1891241	bacteria
Gene.11067::k141_42394::g.11067::m.11067	265	gi|557643241|gb|ESS15448.1|	771	112	33.036	2.2	Alginate biosynthesis sensor protein KinB [Betaproteobacteria bacterium MOLA814]	Betaproteobacteria bacterium MOLA814	1408164	bacteria
Gene.32592::k141_54701::g.32592::m.32592	389	gi|1082682595|gb|OGA05657.1|	241	139	56.115	2.84e-28	hypothetical protein A3D95_09985 [Betaproteobacteria bacterium RIFCSPHIGHO2_12_FULL_69_13]	Betaproteobacteria bacterium RIFCSPHIGHO2_12_FULL_69_13	1797481	bacteria
Gene.32384::k141_22044::g.32384::m.32384	249	gi|1082695772|gb|OGA17979.1|	112	63	57.143	3.89e-09	hypothetical protein A3I63_04575 [Betaproteobacteria bacterium RIFCSPLOWO2_02_FULL_66_14]	Betaproteobacteria bacterium RIFCSPLOWO2_02_FULL_66_14	1797490	bacteria
Gene.11712::k141_23382::g.11712::m.11712	213	gi|931420426|gb|KPK06807.1|	225	182	46.154	1.38e-23	hypothetical protein AMJ64_08290 [Betaproteobacteria bacterium SG8_39]	Betaproteobacteria bacterium SG8_39	1703390	bacteria
Gene.62095::k141_44082::g.62095::m.62095	678	gi|931422671|gb|KPK08896.1|	419	116	43.966	2.31e-07	hypothetical protein AMJ64_02060 [Betaproteobacteria bacterium SG8_39]	Betaproteobacteria bacterium SG8_39	1703390	bacteria
Gene.52987::k141_14519::g.52987::m.52987	250	gi|1410209086|emb|SPU25812.1|	245	126	36.508	3.07e-11	Uncharacterised protein [Bifidobacterium bifidum]	Bifidobacterium bifidum	1681	bacteria
Gene.22329::k141_59974::g.22329::m.22329	222	gi|1587304508|gb|TCF47196.1|	74	73	52.055	7.17e-14	hypothetical protein MCC10103_0388 [Bifidobacterium longum subsp. longum]	Bifidobacterium longum subsp. longum	1679	bacteria
Gene.10138::k141_19723::g.10138::m.10138	258	gi|1434630761|ref|WP_114367621.1|	1925	91	34.066	3.1	hypothetical protein [Blastopirellula cremea]	Blastopirellula cremea	1031537	bacteria
Gene.46056::k141_3111::g.46056::m.46056	237	gi|1270425778|gb|PHS18718.1|	947	59	33.898	2.5	hypothetical protein COA78_01665 [Blastopirellula sp.]	Blastopirellula sp.	2024826	bacteria
Gene.12820::k141_38767::g.12820::m.12820	309	gi|1018186598|emb|SAI57532.1|	474	203	48.276	6.54e-30	Uncharacterised protein [Bordetella ansorpii]	Bordetella ansorpii	288768	bacteria
Gene.2661::k141_3976::g.2661::m.2661	212	gi|627907763|gb|KCV61980.1|	259	76	35.526	0.15	3-oxoadipate enol-lactonase [Bordetella bronchiseptica 99-R-0433]	Bordetella bronchiseptica 99-R-0433	518;1331202;1331234	bacteria
Gene.14428::k141_33123::g.14428::m.14428	827	gi|633967499|gb|KDD86045.1|	810	662	42.9	1.18e-113	hypothetical protein L519_1733 [Bordetella bronchiseptica MBORD678]	Bordetella bronchiseptica MBORD678	1331228	bacteria
Gene.57484::k141_55609::g.57484::m.57484	315	gi|633970214|gb|KDD88722.1|	302	280	30.357	6.01e-15	hypothetical protein L519_2296 [Bordetella bronchiseptica MBORD678]	Bordetella bronchiseptica MBORD678	1331228	bacteria
Gene.42395::k141_43335::g.42395::m.42395	359	gi|633541304|gb|KDD14166.1|	294	291	42.955	8.63e-59	hypothetical protein L522_2413 [Bordetella bronchiseptica MBORD707]	Bordetella bronchiseptica MBORD707	1331231	bacteria
Gene.8007::k141_25087::g.8007::m.8007	338	gi|625319125|gb|KCB33957.1|	772	212	56.132	2.42e-53	hypothetical protein L543_2294 [Bordetella hinzii L60]	Bordetella hinzii L60	1331261	bacteria
Gene.1170::k141_13482::g.1170::m.1170	219	gi|803030958|emb|CFW18068.1|	162	139	46.043	2.52e-11	Uncharacterised protein [Bordetella pertussis]	Bordetella pertussis	520	bacteria
Gene.1780::k141_28775::g.1780::m.1780	502	gi|801901583|emb|CFN63412.1|	358	362	64.917	2.56e-113	Uncharacterised protein [Bordetella pertussis]	Bordetella pertussis	520	bacteria
Gene.1802::k141_28775::g.1802::m.1802	241	gi|801921966|emb|CFN73421.1|	267	176	56.25	1.8e-49	Uncharacterised protein [Bordetella pertussis]	Bordetella pertussis	520	bacteria
Gene.3075::k141_42282::g.3075::m.3075	229	gi|800854890|emb|CFO76129.1|	345	90	61.111	3.37e-17	Uncharacterised protein [Bordetella pertussis]	Bordetella pertussis	520	bacteria
Gene.3158::k141_9669::g.3158::m.3158	234	gi|811284254|emb|CPI91503.1|	275	202	34.653	9.21e-10	Uncharacterised protein [Bordetella pertussis]	Bordetella pertussis	520	bacteria
Gene.4316::k141_32683::g.4316::m.4316	231	gi|801944895|emb|CFN89298.1|	245	190	47.368	4.69e-43	Uncharacterised protein [Bordetella pertussis]	Bordetella pertussis	520	bacteria
Gene.4571::k141_40429::g.4571::m.4571	257	gi|802193949|emb|CFP59300.1|	57	56	51.786	0.25	Uncharacterised protein [Bordetella pertussis]	Bordetella pertussis	520	bacteria
Gene.5949::k141_11619::g.5949::m.5949	231	gi|803034620|emb|CFW01371.1|	76	69	69.565	1.37e-18	Protein of uncharacterised function (DUF1602) [Bordetella pertussis]	Bordetella pertussis	520	bacteria
Gene.6164::k141_30760::g.6164::m.6164	214	gi|801921626|emb|CFN74632.1|	174	165	37.576	1.72e-10	Uncharacterised protein [Bordetella pertussis]	Bordetella pertussis	520	bacteria
Gene.6835::k141_2050::g.6835::m.6835	848	gi|801920395|emb|CFN79546.1|	191	171	49.708	1.37e-38	Protein of uncharacterised function (DUF1602) [Bordetella pertussis]	Bordetella pertussis	520	bacteria
Gene.6836::k141_2050::g.6836::m.6836	621	gi|811425447|emb|CPJ62596.1|	684	584	65.753	0	Uncharacterised protein [Bordetella pertussis]	Bordetella pertussis	520	bacteria
Gene.7191::k141_4191::g.7191::m.7191	215	gi|802804041|emb|CFT86918.1|	705	196	47.959	3.56e-26	Uncharacterised protein [Bordetella pertussis]	Bordetella pertussis	520	bacteria
Gene.8604::k141_46307::g.8604::m.8604	354	gi|801985438|emb|CFO31380.1|	279	275	42.182	5.36e-30	Uncharacterised protein [Bordetella pertussis]	Bordetella pertussis	520	bacteria
Gene.8811::k141_36757::g.8811::m.8811	251	gi|801362984|emb|CFE03843.1|	138	138	59.42	1.43e-28	Uncharacterised protein [Bordetella pertussis]	Bordetella pertussis	520	bacteria
Gene.11059::k141_42394::g.11059::m.11059	336	gi|897791167|emb|CPO52610.1|	305	276	54.348	2.82e-59	Uncharacterised protein [Bordetella pertussis]	Bordetella pertussis	520	bacteria
Gene.11076::k141_42394::g.11076::m.11076	227	gi|801994409|emb|CFO34633.1|	266	222	50.901	1.36e-38	Uncharacterised protein [Bordetella pertussis]	Bordetella pertussis	520	bacteria
Gene.11609::k141_46444::g.11609::m.11609	203	gi|809297766|emb|CPK70105.1|	175	143	44.755	1.73e-07	Uncharacterised protein [Bordetella pertussis]	Bordetella pertussis	520	bacteria
Gene.12190::k141_21408::g.12190::m.12190	334	gi|801358511|emb|CFD97161.1|	389	324	36.42	1.73e-29	Uncharacterised protein [Bordetella pertussis]	Bordetella pertussis	520	bacteria
Gene.13723::k141_36853::g.13723::m.13723	212	gi|811425939|emb|CPJ42640.1|	355	211	59.242	4.54e-61	Uncharacterised protein [Bordetella pertussis]	Bordetella pertussis	520	bacteria
Gene.14258::k141_40755::g.14258::m.14258	375	gi|801924284|emb|CFN63357.1|	342	176	78.409	3.7e-80	Uncharacterised protein [Bordetella pertussis]	Bordetella pertussis	520	bacteria
Gene.14288::k141_46553::g.14288::m.14288	236	gi|803036855|emb|CFV93998.1|	94	68	54.412	7.83e-08	Uncharacterised protein [Bordetella pertussis]	Bordetella pertussis	520	bacteria
Gene.14860::k141_27107::g.14860::m.14860	528	gi|801802644|emb|CFM41346.1|	253	143	30.769	0.000427	Uncharacterised protein [Bordetella pertussis]	Bordetella pertussis	520	bacteria
Gene.15219::k141_36898::g.15219::m.15219	490	gi|897381235|emb|CPJ26967.1|	583	302	39.404	1.91e-41	Uncharacterised protein [Bordetella pertussis]	Bordetella pertussis	520	bacteria
Gene.15219::k141_36898::g.15219::m.15219	490	gi|897381235|emb|CPJ26967.1|	583	187	33.155	9.02e-06	Uncharacterised protein [Bordetella pertussis]	Bordetella pertussis	520	bacteria
Gene.15616::k141_46588::g.15616::m.15616	300	gi|803086529|emb|CFW43070.1|	67	49	46.939	0.026	Uncharacterised protein [Bordetella pertussis]	Bordetella pertussis	520	bacteria
Gene.16127::k141_4462::g.16127::m.16127	225	gi|809308395|emb|CPM42851.1|	124	124	83.871	3.69e-60	Uncharacterised protein [Bordetella pertussis]	Bordetella pertussis	520	bacteria
Gene.16501::k141_48263::g.16501::m.16501	226	gi|801993356|emb|CFO38079.1|	221	113	38.053	5.69e-11	Uncharacterised protein [Bordetella pertussis]	Bordetella pertussis	520	bacteria
Gene.16507::k141_48263::g.16507::m.16507	201	gi|801924208|emb|CFN63728.1|	198	201	65.174	5.67e-62	Uncharacterised protein [Bordetella pertussis]	Bordetella pertussis	520	bacteria
Gene.18884::k141_52243::g.18884::m.18884	284	gi|801738444|emb|CFL86926.1|	332	270	41.111	4.81e-28	Uncharacterised protein [Bordetella pertussis]	Bordetella pertussis	520	bacteria
Gene.19059::k141_23591::g.19059::m.19059	213	gi|811370416|emb|CPQ45756.1|	119	118	50	1.16e-14	Uncharacterised protein [Bordetella pertussis]	Bordetella pertussis	520	bacteria
Gene.19776::k141_6374::g.19776::m.19776	430	gi|1523908872|emb|VDK97691.1|	342	243	37.86	6.15e-18	hypothetical protein FR5810_00094 [Bordetella pertussis]	Bordetella pertussis	520	bacteria
Gene.21170::k141_20055::g.21170::m.21170	253	gi|801994409|emb|CFO34633.1|	266	195	29.231	0.000107	Uncharacterised protein [Bordetella pertussis]	Bordetella pertussis	520	bacteria
Gene.22281::k141_59974::g.22281::m.22281	561	gi|801854220|emb|CFN05382.1|	299	261	44.828	2.5e-29	Uncharacterised protein [Bordetella pertussis]	Bordetella pertussis	520	bacteria
Gene.23067::k141_46717::g.23067::m.23067	218	gi|801922334|emb|CFN71960.1|	113	113	61.062	1.36e-18	Uncharacterised protein [Bordetella pertussis]	Bordetella pertussis	520	bacteria
Gene.26362::k141_39044::g.26362::m.26362	342	gi|802190044|emb|CFP67595.1|	458	339	42.478	7.95e-63	Uncharacterised protein [Bordetella pertussis]	Bordetella pertussis	520	bacteria
Gene.27605::k141_21936::g.27605::m.27605	237	gi|801364138|emb|CFE03021.1|	376	230	52.609	7.4e-29	Uncharacterised protein [Bordetella pertussis]	Bordetella pertussis	520	bacteria
Gene.27758::k141_31464::g.27758::m.27758	227	gi|803182890|emb|CFW85983.1|	1181	226	63.717	2.43e-74	Uncharacterised protein [Bordetella pertussis]	Bordetella pertussis	520	bacteria
Gene.28460::k141_6643::g.28460::m.28460	887	gi|805178843|emb|CRE25780.1|	633	522	43.103	2.56e-71	Uncharacterised protein [Bordetella pertussis]	Bordetella pertussis	520	bacteria
Gene.29365::k141_25492::g.29365::m.29365	308	gi|811280151|emb|CPP08873.1|	238	227	36.123	2.91e-09	Uncharacterised protein [Bordetella pertussis]	Bordetella pertussis	520	bacteria
Gene.30298::k141_54695::g.30298::m.30298	273	gi|802190701|emb|CFP66246.1|	192	115	42.609	1.18e-07	Uncharacterised protein [Bordetella pertussis]	Bordetella pertussis	520	bacteria
Gene.31150::k141_29544::g.31150::m.31150	363	gi|803032536|emb|CFW09754.1|	91	62	58.065	0.061	Uncharacterised protein [Bordetella pertussis]	Bordetella pertussis	520	bacteria
Gene.33705::k141_33511::g.33705::m.33705	782	gi|803132616|emb|CFW58251.1|	718	655	49.618	2.18e-146	Uncharacterised protein [Bordetella pertussis]	Bordetella pertussis	520	bacteria
Gene.33737::k141_33511::g.33737::m.33737	239	gi|801968722|emb|CFO05181.1|	184	169	53.846	1.74e-30	Uncharacterised protein [Bordetella pertussis]	Bordetella pertussis	520	bacteria
Gene.33739::k141_33511::g.33739::m.33739	225	gi|802190622|emb|CFP66406.1|	121	120	72.5	4.63e-42	Uncharacterised protein [Bordetella pertussis]	Bordetella pertussis	520	bacteria
Gene.34379::k141_54780::g.34379::m.34379	411	gi|1443570521|emb|SUV88860.1|	314	270	47.037	6.14e-40	Uncharacterised protein [Bordetella pertussis]	Bordetella pertussis	520	bacteria
Gene.35133::k141_2906::g.35133::m.35133	260	gi|897508722|emb|CPI88074.1|	323	227	45.374	3.43e-28	Uncharacterised protein [Bordetella pertussis]	Bordetella pertussis	520	bacteria
Gene.35416::k141_50967::g.35416::m.35416	230	gi|803033529|emb|CFW05658.1|	161	149	77.181	5.76e-54	Uncharacterised protein [Bordetella pertussis]	Bordetella pertussis	520	bacteria
Gene.35881::k141_22123::g.35881::m.35881	242	gi|897355860|emb|CPK13785.1|	282	133	40.602	3.88e-16	Uncharacterised protein [Bordetella pertussis]	Bordetella pertussis	520	bacteria
Gene.36588::k141_47198::g.36588::m.36588	241	gi|803033995|emb|CFW03722.1|	502	201	43.781	3.52e-22	Uncharacterised protein [Bordetella pertussis]	Bordetella pertussis	520	bacteria
Gene.36644::k141_18294::g.36644::m.36644	234	gi|802162109|emb|CFP54326.1|	367	194	34.021	1.84e-10	Uncharacterised protein [Bordetella pertussis]	Bordetella pertussis	520	bacteria
Gene.37722::k141_33585::g.37722::m.37722	252	gi|802192329|emb|CFP63828.1|	229	75	81.333	1e-23	Uncharacterised protein [Bordetella pertussis]	Bordetella pertussis	520	bacteria
Gene.38039::k141_58269::g.38039::m.38039	418	gi|897372266|emb|CPJ03087.1|	471	418	57.177	1.4e-123	Uncharacterised protein [Bordetella pertussis]	Bordetella pertussis	520	bacteria
Gene.38804::k141_10780::g.38804::m.38804	291	gi|973420395|gb|ALX23380.1|	238	214	36.916	1.81e-14	hypothetical protein UN82_16830 [Bordetella pertussis]	Bordetella pertussis	520	bacteria
Gene.38855::k141_43300::g.38855::m.38855	400	gi|805181012|emb|CRE09783.1|	270	267	44.569	5.24e-43	Uncharacterised protein [Bordetella pertussis]	Bordetella pertussis	520	bacteria
Gene.38867::k141_43300::g.38867::m.38867	327	gi|802754773|emb|CFT79526.1|	240	206	42.233	1.13e-28	Uncharacterised protein [Bordetella pertussis]	Bordetella pertussis	520	bacteria
Gene.38958::k141_2933::g.38958::m.38958	429	gi|803183139|emb|CFW85368.1|	394	287	46.341	1.7e-42	Uncharacterised protein [Bordetella pertussis]	Bordetella pertussis	520	bacteria
Gene.38976::k141_2933::g.38976::m.38976	293	gi|802057566|emb|CFP28415.1|	307	290	58.966	3.18e-66	Uncharacterised protein [Bordetella pertussis]	Bordetella pertussis	520	bacteria
Gene.38988::k141_2933::g.38988::m.38988	226	gi|803134243|emb|CFW56232.1|	207	206	42.718	5.5e-21	Uncharacterised protein [Bordetella pertussis]	Bordetella pertussis	520	bacteria
Gene.39839::k141_29741::g.39839::m.39839	264	gi|802189994|emb|CFP67681.1|	116	115	51.304	4.74e-19	Uncharacterised protein [Bordetella pertussis]	Bordetella pertussis	520	bacteria
Gene.40877::k141_58281::g.40877::m.40877	655	gi|805120783|emb|CRD88295.1|	684	484	41.322	2.96e-72	Uncharacterised protein [Bordetella pertussis]	Bordetella pertussis	520	bacteria
Gene.41467::k141_27863::g.41467::m.41467	255	gi|897408434|emb|CPM93354.1|	248	145	44.828	3.43e-15	Uncharacterised protein [Bordetella pertussis]	Bordetella pertussis	520	bacteria
Gene.43566::k141_29746::g.43566::m.43566	525	gi|801837733|emb|CFN03962.1|	188	166	65.663	4.45e-42	Uncharacterised protein [Bordetella pertussis]	Bordetella pertussis	520	bacteria
Gene.43752::k141_22315::g.43752::m.43752	208	gi|801968168|emb|CFO07451.1|	126	108	56.481	4.36e-14	Uncharacterised protein [Bordetella pertussis]	Bordetella pertussis	520	bacteria
Gene.44467::k141_20657::g.44467::m.44467	296	gi|801875061|emb|CFN34761.1|	225	225	61.333	4.17e-62	Uncharacterised protein [Bordetella pertussis]	Bordetella pertussis	520	bacteria
Gene.46440::k141_35421::g.46440::m.46440	232	gi|897693862|emb|CPN95052.1|	187	118	66.102	1.24e-28	Uncharacterised protein [Bordetella pertussis]	Bordetella pertussis	520	bacteria
Gene.46969::k141_8920::g.46969::m.46969	223	gi|897380745|emb|CPJ45083.1|	213	205	62.927	2.63e-52	Uncharacterised protein [Bordetella pertussis]	Bordetella pertussis	520	bacteria
Gene.47318::k141_31673::g.47318::m.47318	489	gi|897366235|emb|CPQ32619.1|	378	321	54.517	6.16e-91	Uncharacterised protein [Bordetella pertussis]	Bordetella pertussis	520	bacteria
Gene.47355::k141_31673::g.47355::m.47355	201	gi|802799820|emb|CFU09037.1|	203	131	45.802	5.66e-16	Uncharacterised protein [Bordetella pertussis]	Bordetella pertussis	520	bacteria
Gene.47832::k141_14436::g.47832::m.47832	295	gi|801994409|emb|CFO34633.1|	266	195	29.231	1.14e-05	Uncharacterised protein [Bordetella pertussis]	Bordetella pertussis	520	bacteria
Gene.48711::k141_7221::g.48711::m.48711	238	gi|801364198|emb|CFE02973.1|	149	115	76.522	1.12e-49	Uncharacterised protein [Bordetella pertussis]	Bordetella pertussis	520	bacteria
Gene.50142::k141_48730::g.50142::m.50142	828	gi|1443612025|emb|SSZ64055.1|	250	242	48.347	7.34e-32	Uncharacterised protein [Bordetella pertussis]	Bordetella pertussis	520	bacteria
Gene.50146::k141_48730::g.50146::m.50146	392	gi|801824821|emb|CFM79019.1|	446	278	53.597	4.64e-56	Uncharacterised protein [Bordetella pertussis]	Bordetella pertussis	520	bacteria
Gene.51102::k141_31705::g.51102::m.51102	229	gi|811497867|emb|CPJ38419.1|	560	217	46.544	1.66e-35	Uncharacterised protein [Bordetella pertussis]	Bordetella pertussis	520	bacteria
Gene.51289::k141_55325::g.51289::m.51289	213	gi|811267759|emb|CPP97138.1|	124	108	62.037	2.21e-17	Protein of uncharacterised function (DUF1602) [Bordetella pertussis]	Bordetella pertussis	520	bacteria
Gene.53233::k141_31735::g.53233::m.53233	296	gi|811267155|emb|CPQ22079.1|	270	238	50.42	4.68e-47	Uncharacterised protein [Bordetella pertussis]	Bordetella pertussis	520	bacteria
Gene.53352::k141_13087::g.53352::m.53352	375	gi|803086472|emb|CFW43179.1|	116	114	43.86	3.32e-08	Uncharacterised protein [Bordetella pertussis]	Bordetella pertussis	520	bacteria
Gene.53358::k141_13087::g.53358::m.53358	287	gi|802889408|emb|CFU79902.1|	240	162	70.37	2.16e-64	Uncharacterised protein [Bordetella pertussis]	Bordetella pertussis	520	bacteria
Gene.53690::k141_26093::g.53690::m.53690	326	gi|803030941|emb|CFW18195.1|	265	244	61.066	2.34e-71	Uncharacterised protein [Bordetella pertussis]	Bordetella pertussis	520	bacteria
Gene.53937::k141_9135::g.53937::m.53937	220	gi|802192792|emb|CFP62751.1|	182	182	68.132	8.33e-61	Uncharacterised protein [Bordetella pertussis]	Bordetella pertussis	520	bacteria
Gene.53943::k141_9135::g.53943::m.53943	201	gi|801920591|emb|CFN78893.1|	148	147	78.912	8.14e-68	Uncharacterised protein [Bordetella pertussis]	Bordetella pertussis	520	bacteria
Gene.54798::k141_13115::g.54798::m.54798	246	gi|802027912|emb|CFO63853.1|	298	245	51.429	1.09e-70	Uncharacterised protein [Bordetella pertussis]	Bordetella pertussis	520	bacteria
Gene.54948::k141_14535::g.54948::m.54948	205	gi|803032308|emb|CFW10908.1|	383	174	58.621	1.72e-36	Uncharacterised protein [Bordetella pertussis]	Bordetella pertussis	520	bacteria
Gene.56359::k141_58778::g.56359::m.56359	347	gi|801744521|emb|CFL86638.1|	554	356	51.404	2.12e-64	Uncharacterised protein [Bordetella pertussis]	Bordetella pertussis	520	bacteria
Gene.56961::k141_31803::g.56961::m.56961	361	gi|801852294|emb|CFN16689.1|	225	154	49.351	2.53e-23	Uncharacterised protein [Bordetella pertussis]	Bordetella pertussis	520	bacteria
Gene.57612::k141_26259::g.57612::m.57612	237	gi|811337856|emb|CPK83421.1|	253	218	30.734	2.58e-05	Uncharacterised protein [Bordetella pertussis]	Bordetella pertussis	520	bacteria
Gene.58553::k141_14572::g.58553::m.58553	230	gi|897619155|emb|CPJ82080.1|	244	193	34.715	1.05e-08	Uncharacterised protein [Bordetella pertussis]	Bordetella pertussis	520	bacteria
Gene.58876::k141_47883::g.58876::m.58876	214	gi|803034620|emb|CFW01371.1|	76	76	69.737	3.69e-21	Protein of uncharacterised function (DUF1602) [Bordetella pertussis]	Bordetella pertussis	520	bacteria
Gene.59057::k141_22951::g.59057::m.59057	257	gi|805170328|emb|CRE09216.1|	276	85	49.412	1.23e-06	Uncharacterised protein [Bordetella pertussis]	Bordetella pertussis	520	bacteria
Gene.59249::k141_13321::g.59249::m.59249	316	gi|802888663|emb|CFU82580.1|	97	74	50	0.003	Uncharacterised protein [Bordetella pertussis]	Bordetella pertussis	520	bacteria
Gene.59329::k141_41956::g.59329::m.59329	495	gi|811346281|emb|CPN84132.1|	276	157	42.038	3.82e-14	Uncharacterised protein [Bordetella pertussis]	Bordetella pertussis	520	bacteria
Gene.59362::k141_41956::g.59362::m.59362	329	gi|802189723|emb|CFP68398.1|	62	62	67.742	3.47e-15	Uncharacterised protein [Bordetella pertussis]	Bordetella pertussis	520	bacteria
Gene.60120::k141_28539::g.60120::m.60120	463	gi|897612079|emb|CPK75189.1|	263	154	33.117	0.12	Uncharacterised protein [Bordetella pertussis]	Bordetella pertussis	520	bacteria
Gene.60240::k141_28541::g.60240::m.60240	206	gi|801358511|emb|CFD97161.1|	389	200	37.5	1.27e-15	Uncharacterised protein [Bordetella pertussis]	Bordetella pertussis	520	bacteria
Gene.60613::k141_39995::g.60613::m.60613	240	gi|802043019|emb|CFP12088.1|	212	205	63.415	3.74e-57	Uncharacterised protein [Bordetella pertussis]	Bordetella pertussis	520	bacteria
Gene.60618::k141_39995::g.60618::m.60618	221	gi|801919079|emb|CFN82441.1|	170	154	33.117	8.9	Uncharacterised protein [Bordetella pertussis]	Bordetella pertussis	520	bacteria
Gene.60986::k141_17205::g.60986::m.60986	432	gi|897531246|emb|CPH69560.1|	541	398	43.719	1.16e-53	Uncharacterised protein [Bordetella pertussis]	Bordetella pertussis	520	bacteria
Gene.62145::k141_44082::g.62145::m.62145	254	gi|802194273|emb|CFP58238.1|	238	217	47.465	5.32e-25	Uncharacterised protein [Bordetella pertussis]	Bordetella pertussis	520	bacteria
Gene.62992::k141_30337::g.62992::m.62992	660	gi|897531246|emb|CPH69560.1|	541	531	48.399	2.65e-105	Uncharacterised protein [Bordetella pertussis]	Bordetella pertussis	520	bacteria
Gene.64114::k141_53489::g.64114::m.64114	363	gi|801744043|emb|CFL90048.1|	220	177	32.203	0.037	Uncharacterised protein [Bordetella pertussis]	Bordetella pertussis	520	bacteria
Gene.64529::k141_28753::g.64529::m.64529	224	gi|803182890|emb|CFW85983.1|	1181	222	71.171	7.54e-73	Uncharacterised protein [Bordetella pertussis]	Bordetella pertussis	520	bacteria
Gene.65796::k141_36058::g.65796::m.65796	543	gi|811470043|emb|CPM73431.1|	737	391	52.685	1.7e-79	Uncharacterised protein [Bordetella pertussis]	Bordetella pertussis	520	bacteria
Gene.66212::k141_45835::g.66212::m.66212	377	gi|809308549|emb|CPM36430.1|	260	236	36.864	2.23e-19	Uncharacterised protein [Bordetella pertussis]	Bordetella pertussis	520	bacteria
Gene.30398::k141_60200::g.30398::m.30398	374	gi|565700466|gb|ETH09940.1|	492	217	58.986	4.15e-56	transposase, IS481 family [Bordetella pertussis 2371640]	Bordetella pertussis 2371640	1331249	bacteria
Gene.46302::k141_39619::g.46302::m.46302	212	gi|565712984|gb|ETH22261.1|	559	37	67.568	0.006	aldehyde dehydrogenase (NAD) family protein [Bordetella pertussis CHLA-15]	Bordetella pertussis CHLA-15	1331282	bacteria
Gene.32256::k141_5236::g.32256::m.32256	206	gi|565741993|gb|ETH50634.1|	964	114	83.333	1.94e-50	homocysteine S-methyltransferase [Bordetella pertussis H973]	Bordetella pertussis H973	1331268	bacteria
Gene.64799::k141_26562::g.64799::m.64799	277	gi|565775184|gb|ETH83299.1|	1000	157	36.943	1.51e-11	transposase, IS481 family [Bordetella pertussis STO1-CHOC-0017]	Bordetella pertussis STO1-CHOC-0017	1331277	bacteria
Gene.19049::k141_23591::g.19049::m.19049	239	gi|565781113|gb|ETH89056.1|	559	216	49.074	5.7e-40	transposase, IS481 family [Bordetella pertussis STO1-CHOC-0018]	Bordetella pertussis STO1-CHOC-0018	1331278	bacteria
Gene.42387::k141_43335::g.42387::m.42387	410	gi|565781113|gb|ETH89056.1|	559	157	41.401	7.64e-13	transposase, IS481 family [Bordetella pertussis STO1-CHOC-0018]	Bordetella pertussis STO1-CHOC-0018	1331278	bacteria
Gene.46300::k141_39619::g.46300::m.46300	213	gi|565777611|gb|ETH85660.1|	423	110	50	9.91e-14	transposase, IS481 family [Bordetella pertussis STO1-CHOC-0018]	Bordetella pertussis STO1-CHOC-0018	1331278	bacteria
Gene.46781::k141_35431::g.46781::m.46781	238	gi|565784088|gb|ETH91952.1|	560	193	46.632	1.7e-17	leucyl/phenylalanyl-tRNA--protein transferase [Bordetella pertussis STO1-CHOC-0019]	Bordetella pertussis STO1-CHOC-0019	1331279;1331280	bacteria
Gene.37728::k141_33585::g.37728::m.37728	201	gi|163260853|emb|CAP43155.1|	352	107	56.075	2.31e-19	putative phosphoribosylglycinamide formyltransferase [Bordetella petrii]	Bordetella petrii	94624	bacteria
Gene.37841::k141_41225::g.37841::m.37841	371	gi|163260445|emb|CAP42747.1|	474	374	41.711	2.96e-51	hypothetical protein predicted by Glimmer/Critica [Bordetella petrii]	Bordetella petrii	94624	bacteria
Gene.18540::k141_6369::g.18540::m.18540	213	gi|849065883|gb|KMM25735.1|	106	61	52.459	2.58e-06	hypothetical protein L540_19055 [Bordetella pseudohinzii]	Bordetella pseudohinzii	1331258	bacteria
Gene.25168::k141_25440::g.25168::m.25168	293	gi|928594736|emb|CUI97161.1|	308	175	26.857	0.003	Uncharacterised protein [Bordetella pseudohinzii]	Bordetella pseudohinzii	1331258	bacteria
Gene.34620::k141_31482::g.34620::m.34620	647	gi|948535300|gb|ALM82839.1|	702	479	67.85	0	hypothetical protein ASB57_07630 [Bordetella sp. N]	Bordetella sp. N	1746199	bacteria
Gene.27609::k141_21936::g.27609::m.27609	220	gi|1017252846|emb|SAI07272.1|	188	178	64.607	5.91e-56	Uncharacterised protein [Bordetella trematum]	Bordetella trematum	123899	bacteria
Gene.51768::k141_9084::g.51768::m.51768	412	gi|1411443341|emb|SPU54050.1|	447	126	42.063	3.72e-11	tryptophan synthase subunit alpha [Bordetella trematum]	Bordetella trematum	123899	bacteria
Gene.4909::k141_7956::g.4909::m.4909	214	gi|1580316180|gb|TAJ34273.1|	276	214	99.065	4.73e-144	ABC transporter permease subunit [Bosea sp.]	Bosea sp.	1871050	bacteria
Gene.31975::k141_44614::g.31975::m.31975	317	gi|668951280|gb|KFC70003.1|	389	261	42.146	2.52e-45	hypothetical protein FG93_03018 [Bosea sp. LC85]	Bosea sp. LC85	1502851	bacteria
Gene.39771::k141_51156::g.39771::m.39771	323	gi|668951280|gb|KFC70003.1|	389	261	42.529	1.46e-48	hypothetical protein FG93_03018 [Bosea sp. LC85]	Bosea sp. LC85	1502851	bacteria
Gene.38088::k141_20430::g.38088::m.38088	257	gi|518025800|ref|WP_019196008.1|	796	188	23.936	5.3	MULTISPECIES: xanthine dehydrogenase family protein [Bradyrhizobiaceae]	Bradyrhizobiaceae	41294	bacteria
Gene.20261::k141_17793::g.20261::m.20261	391	gi|1707760322|ref|WP_143205507.1|	513	345	34.783	4.57e-48	hypothetical protein [Bradyrhizobium erythrophlei]	Bradyrhizobium erythrophlei	1437360	bacteria
Gene.48581::k141_39669::g.48581::m.48581	744	gi|627780699|gb|AHY49916.1|	269	247	36.437	6.88e-16	hypothetical protein BJS_02756 [Bradyrhizobium japonicum SEMIA 5079]	Bradyrhizobium japonicum SEMIA 5079	476282	bacteria
Gene.19710::k141_34714::g.19710::m.19710	238	gi|493749087|ref|WP_006698067.1|	224	224	99.554	1.12e-158	GntR family transcriptional regulator [Bradyrhizobium lupini]	Bradyrhizobium lupini	136996;1229491	bacteria
Gene.41792::k141_20570::g.41792::m.41792	231	gi|493749545|ref|WP_006698512.1|	416	224	99.107	1.88e-153	oligosaccharide flippase family protein [Bradyrhizobium lupini]	Bradyrhizobium lupini	136996;1229491	bacteria
Gene.27258::k141_37480::g.27258::m.27258	323	gi|408488971|gb|EKJ97278.1|	824	306	93.791	0	hypothetical protein C241_03284 [Bradyrhizobium lupini HPC(L)]	Bradyrhizobium lupini HPC(L)	1229491	bacteria
Gene.38093::k141_12602::g.38093::m.38093	201	gi|408487672|gb|EKJ95989.1|	373	201	100	1.6e-141	maltose ABC transporter substrate-binding protein [Bradyrhizobium lupini HPC(L)]	Bradyrhizobium lupini HPC(L)	1229491	bacteria
Gene.53284::k141_20962::g.53284::m.53284	263	gi|408485926|gb|EKJ94259.1|	548	262	97.71	1.49e-172	putative NAD-specific glutamate dehydrogenase [Bradyrhizobium lupini HPC(L)]	Bradyrhizobium lupini HPC(L)	1229491	bacteria
Gene.61424::k141_61100::g.61424::m.61424	381	gi|408487721|gb|EKJ96038.1|	515	357	97.479	0	MFS permease [Bradyrhizobium lupini HPC(L)]	Bradyrhizobium lupini HPC(L)	1229491	bacteria
Gene.20189::k141_38994::g.20189::m.20189	315	gi|408486383|gb|EKJ94710.1|	690	315	100	0	lytic transglycosylase [Bradyrhizobium lupini HPC(L)]	Bradyrhizobium lupini HPC(L)	358;1229491	bacteria
Gene.4719::k141_27081::g.4719::m.4719	222	gi|1715567889|gb|TWC00239.1|	260	82	51.22	3.33e-06	hypothetical protein FBZ93_10531 [Bradyrhizobium macuxiense]	Bradyrhizobium macuxiense	1755647	bacteria
Gene.6050::k141_9748::g.6050::m.6050	223	gi|1099993203|emb|SFJ19415.1|	258	154	37.662	3.69e-08	hypothetical protein SAMN04487925_105378 [Bradyrhizobium sp. cf659]	Bradyrhizobium sp. cf659	1761771	bacteria
Gene.4566::k141_40429::g.4566::m.4566	345	gi|365287634|emb|CCD95517.1|	915	237	58.65	2.01e-63	hypothetical protein BRAO375_4360016 [Bradyrhizobium sp. ORS 375]	Bradyrhizobium sp. ORS 375	566679	bacteria
Gene.35872::k141_22123::g.35872::m.35872	339	gi|365286474|emb|CCD96483.1|	393	169	27.219	0.001	hypothetical protein BRAO375_600055 [Bradyrhizobium sp. ORS 375]	Bradyrhizobium sp. ORS 375	566679	bacteria
Gene.61729::k141_53413::g.61729::m.61729	263	gi|1621486842|ref|WP_136156723.1|	388	224	29.911	1.3	2-octaprenyl-3-methyl-6-methoxy-1,4-benzoquinol hydroxylase [Brenneria roseae]	Brenneria roseae	1508506;1509241	bacteria
Gene.11451::k141_32988::g.11451::m.11451	254	gi|1180188426|ref|WP_083707778.1|	526	92	34.783	1.99e-05	AbrB family transcriptional regulator [Brevirhabdus pacifica]	Brevirhabdus pacifica	1267768	bacteria
Gene.14895::k141_27107::g.14895::m.14895	384	gi|1180188426|ref|WP_083707778.1|	526	92	32.609	0.003	AbrB family transcriptional regulator [Brevirhabdus pacifica]	Brevirhabdus pacifica	1267768	bacteria
Gene.67028::k141_42077::g.67028::m.67028	214	gi|328845967|gb|EGF95531.1|	396	130	50.769	1.23e-12	hypothetical protein BDIM_23710 [Brevundimonas diminuta ATCC 11568]	Brevundimonas diminuta ATCC 11568	751586	bacteria
Gene.157::k141_38365::g.157::m.157	222	gi|938988859|ref|WP_054766168.1|	453	143	32.168	1.2	PleD family two-component system response regulator [Brevundimonas sp. DS20]	Brevundimonas sp. DS20	1532555	bacteria
Gene.19262::k141_56372::g.19262::m.19262	222	gi|673484240|gb|KFJ50715.1|	187	144	34.722	4.42e-11	hypothetical protein DK52_3263 [Brucella abortus]	Brucella abortus	235	bacteria
Gene.2507::k141_122::g.2507::m.2507	264	gi|1411216024|emb|SPU56781.1|	418	238	50	1.5e-67	Uncharacterised protein [Brucella melitensis]	Brucella melitensis	29459	bacteria
Gene.24440::k141_12108::g.24440::m.24440	324	gi|1411216024|emb|SPU56781.1|	418	290	36.897	5.53e-50	Uncharacterised protein [Brucella melitensis]	Brucella melitensis	29459	bacteria
Gene.55873::k141_3467::g.55873::m.55873	333	gi|1411271413|emb|SPU62347.1|	89	47	57.447	2.35e-06	Uncharacterised protein [Brucella melitensis]	Brucella melitensis	29459	bacteria
Gene.640::k141_57539::g.640::m.640	201	gi|262764168|gb|EEZ10200.1|	103	108	29.63	1.5	conserved hypothetical protein [Brucella melitensis bv. 3 str. Ether]	Brucella melitensis bv. 3 str. Ether	520466	bacteria
Gene.4899::k141_46246::g.4899::m.4899	221	gi|1410979847|emb|SPU67198.1|	260	182	51.099	1.32e-50	Uncharacterised protein [Brucella neotomae]	Brucella neotomae	29460	bacteria
Gene.17200::k141_34631::g.17200::m.17200	518	gi|1410949458|emb|SPU68895.1|	243	222	37.387	1.76e-29	Uncharacterised protein [Brucella neotomae]	Brucella neotomae	29460	bacteria
Gene.25755::k141_54557::g.25755::m.25755	281	gi|1410949458|emb|SPU68895.1|	243	181	66.298	4.79e-70	Uncharacterised protein [Brucella neotomae]	Brucella neotomae	29460	bacteria
Gene.37105::k141_48428::g.37105::m.37105	287	gi|1410979847|emb|SPU67198.1|	260	209	35.407	5.13e-26	Uncharacterised protein [Brucella neotomae]	Brucella neotomae	29460	bacteria
Gene.61185::k141_48980::g.61185::m.61185	645	gi|264661715|gb|EEZ31976.1|	1132	612	51.471	2.24e-173	NAD-specific glutamate dehydrogenase [Brucella sp. 83/13]	Brucella sp. 83/13	520449	bacteria
Gene.6468::k141_48171::g.6468::m.6468	338	gi|1410931430|emb|SPU78412.1|	403	251	31.474	5.73e-17	Uncharacterised protein [Brucella suis]	Brucella suis	29461	bacteria
Gene.17647::k141_29179::g.17647::m.17647	312	gi|1410933057|emb|SPU76735.1|	1361	310	36.774	3.73e-38	Uncharacterised protein [Brucella suis]	Brucella suis	29461	bacteria
Gene.21248::k141_34742::g.21248::m.21248	398	gi|1410933057|emb|SPU76735.1|	1361	393	47.837	1.97e-86	Uncharacterised protein [Brucella suis]	Brucella suis	29461	bacteria
Gene.44358::k141_35357::g.44358::m.44358	206	gi|1410931056|emb|SPU80184.1|	407	201	56.219	5.7e-65	Uncharacterised protein [Brucella suis]	Brucella suis	29461	bacteria
Gene.25795::k141_33354::g.25795::m.25795	339	gi|646246521|gb|AIB20788.1|	299	91	35.165	0.002	Hypothetical protein BSPT1_I0689 [Brucella suis bv. 2]	Brucella suis bv. 2	645170	bacteria
Gene.52011::k141_18465::g.52011::m.52011	321	gi|1631834170|gb|QCI16210.1|	432	67	34.328	9.1	adenylosuccinate synthase [Buchnera aphidicola (Artemisaphis artemisicola)]	Buchnera aphidicola (Artemisaphis artemisicola)	1241836	bacteria
Gene.62029::k141_59072::g.62029::m.62029	207	gi|640675409|ref|WP_025100194.1|	142	141	100	5e-97	MULTISPECIES: SRPBCC family protein [Burkholderia]	Burkholderia	28095;32008	bacteria
Gene.4175::k141_50047::g.4175::m.4175	263	gi|1267303715|ref|WP_098151647.1|	407	263	99.24	0	MULTISPECIES: acyl-CoA dehydrogenase [Burkholderia]	Burkholderia	28095;32008;2572882;2572919;2572920	bacteria
Gene.15255::k141_19816::g.15255::m.15255	223	gi|640674613|ref|WP_025099419.1|	376	223	100	2.94e-155	MULTISPECIES: porin [Burkholderia]	Burkholderia	28095;32008;32009	bacteria
Gene.30640::k141_2766::g.30640::m.30640	262	gi|640671694|ref|WP_025096541.1|	308	205	100	3.69e-144	MULTISPECIES: spermidine synthase [Burkholderia]	Burkholderia	28095;32008;32009	bacteria
Gene.43825::k141_24388::g.43825::m.43825	206	gi|516533876|ref|WP_017921682.1|	343	206	90.291	1.86e-133	MULTISPECIES: transporter [Burkholderia]	Burkholderia	28095;32008;32009;2572882;2572919;2572920	bacteria
Gene.42997::k141_33805::g.42997::m.42997	317	gi|503454771|ref|WP_013689432.1|	316	316	100	0	MULTISPECIES: choline ABC transporter substrate-binding protein [Burkholderia]	Burkholderia	28095;32008;32009;999541;2572882;2572919;2572920	bacteria
Gene.46225::k141_27990::g.46225::m.46225	400	gi|493815407|ref|WP_006763004.1|	499	209	99.522	3.31e-138	MULTISPECIES: type II secretion system protein GspE [Burkholderia]	Burkholderia	292;32008;152500;350701;1385930;2153378;2171707	bacteria
Gene.1049::k141_26918::g.1049::m.1049	374	gi|493540542|ref|WP_006494418.1|	373	373	100	0	MULTISPECIES: type VI secretion system protein TssA [Burkholderia]	Burkholderia	292;32008;95486;1055524;2183921	bacteria
Gene.51634::k141_7397::g.51634::m.51634	220	gi|493543989|ref|WP_006497845.1|	223	212	100	1.69e-146	MULTISPECIES: ProQ activator of osmoprotectant transporter prop [Burkholderia]	Burkholderia	292;32008;95486;1055524;2183921	bacteria
Gene.50711::k141_3277::g.50711::m.50711	209	gi|493522790|ref|WP_006476873.1|	193	193	99.482	6.3e-139	MULTISPECIES: polyisoprenoid-binding protein [Burkholderia]	Burkholderia	292;32008;95486;216591;236253;331271;331272;350702;406425;985076;985077;1055524;1637859;1637871;1637876;1637900;1637970;2015349;2015352;2015353;2015360;2183921;2184554	bacteria
Gene.43961::k141_27924::g.43961::m.43961	201	gi|493527834|ref|WP_006481865.1|	444	201	100	8.27e-145	MULTISPECIES: sn-glycerol-3-phosphate ABC transporter substrate-binding protein UgpB [Burkholderia]	Burkholderia	292;32008;95486;216591;985076;985077;1055524;2183921	bacteria
Gene.67229::k141_45996::g.67229::m.67229	228	gi|493536384|ref|WP_006490335.1|	227	222	100	3.32e-164	MULTISPECIES: type 1 glutamine amidotransferase domain-containing protein [Burkholderia]	Burkholderia	292;32008;95486;216591;985076;985077;2183921	bacteria
Gene.16425::k141_29170::g.16425::m.16425	296	gi|493544453|ref|WP_006498303.1|	112	112	99.107	1.45e-71	MULTISPECIES: hypothetical protein [Burkholderia]	Burkholderia	292;32008;95486;2183921	bacteria
Gene.41090::k141_52715::g.41090::m.41090	235	gi|493543905|ref|WP_006497762.1|	341	233	85.408	1.92e-126	MULTISPECIES: ABC transporter permease [Burkholderia]	Burkholderia	32008;95486;1055524;2183921	bacteria
Gene.30057::k141_50790::g.30057::m.30057	209	gi|493536043|ref|WP_006489994.1|	212	208	100	2.12e-148	MULTISPECIES: winged helix-turn-helix transcriptional regulator [Burkholderia]	Burkholderia	32008;95486;216591;985076;985077	bacteria
Gene.31571::k141_56724::g.31571::m.31571	218	gi|1407998771|ref|WP_111442076.1|	217	217	100	7.16e-162	MULTISPECIES: hypothetical protein [Burkholderia]	Burkholderia	32008;95486;2183921	bacteria
Gene.39910::k141_1572::g.39910::m.39910	238	gi|1407999392|ref|WP_111442697.1|	643	176	98.864	4.48e-113	MULTISPECIES: bifunctional tRNA (5-methylaminomethyl-2-thiouridine)(34)-methyltransferase MnmD/FAD-dependent 5-carboxymethylaminomethyl-2-thiouridine(34) oxidoreductase MnmC [Burkholderia]	Burkholderia	32008;95486;2183921	bacteria
Gene.8806::k141_36757::g.8806::m.8806	436	gi|170132120|gb|EDT00613.1|	405	384	53.125	2.55e-106	conserved hypothetical protein [Burkholderia ambifaria IOP40-10]	Burkholderia ambifaria IOP40-10	396596	bacteria
Gene.38876::k141_43300::g.38876::m.38876	276	gi|170135379|gb|EDT03672.1|	215	193	41.969	3.33e-17	hypothetical protein BamIOP4010DRAFT_2831 [Burkholderia ambifaria IOP40-10]	Burkholderia ambifaria IOP40-10	396596	bacteria
Gene.54934::k141_14535::g.54934::m.54934	275	gi|170131236|gb|EDS99871.1|	372	194	60.825	6.7e-50	hypothetical protein BamIOP4010DRAFT_6614 [Burkholderia ambifaria IOP40-10]	Burkholderia ambifaria IOP40-10	396596	bacteria
Gene.3648::k141_57632::g.3648::m.3648	359	gi|171091968|gb|EDT37424.1|	358	280	50.357	2e-51	hypothetical protein BamMEX5DRAFT_6795 [Burkholderia ambifaria MEX-5]	Burkholderia ambifaria MEX-5	396597	bacteria
Gene.7383::k141_21257::g.7383::m.7383	240	gi|171091973|gb|EDT37428.1|	544	239	88.285	1.95e-113	hypothetical protein BamMEX5DRAFT_6793 [Burkholderia ambifaria MEX-5]	Burkholderia ambifaria MEX-5	396597	bacteria
Gene.8914::k141_23274::g.8914::m.8914	395	gi|171093133|gb|EDT38349.1|	477	256	36.719	3.46e-24	hypothetical protein BamMEX5DRAFT_5868 [Burkholderia ambifaria MEX-5]	Burkholderia ambifaria MEX-5	396597	bacteria
Gene.15436::k141_13873::g.15436::m.15436	268	gi|171091668|gb|EDT37231.1|	444	238	59.244	9.47e-65	hypothetical protein BamMEX5DRAFT_6990 [Burkholderia ambifaria MEX-5]	Burkholderia ambifaria MEX-5	396597	bacteria
Gene.16550::k141_38854::g.16550::m.16550	288	gi|171092522|gb|EDT37845.1|	375	219	38.356	2.89e-12	conserved hypothetical protein [Burkholderia ambifaria MEX-5]	Burkholderia ambifaria MEX-5	396597	bacteria
Gene.29678::k141_41005::g.29678::m.29678	278	gi|171092034|gb|EDT37469.1|	472	218	51.835	1.52e-35	hypothetical protein BamMEX5DRAFT_6750 [Burkholderia ambifaria MEX-5]	Burkholderia ambifaria MEX-5	396597	bacteria
Gene.59059::k141_22951::g.59059::m.59059	213	gi|171092791|gb|EDT38062.1|	218	188	65.426	3.6e-69	conserved hypothetical protein [Burkholderia ambifaria MEX-5]	Burkholderia ambifaria MEX-5	396597	bacteria
Gene.59131::k141_17104::g.59131::m.59131	399	gi|171092403|gb|EDT37758.1|	302	174	37.356	2.45e-07	conserved hypothetical protein [Burkholderia ambifaria MEX-5]	Burkholderia ambifaria MEX-5	396597	bacteria
Gene.20347::k141_31281::g.20347::m.20347	228	gi|1720835119|ref|WP_146075229.1|	223	124	55.645	8.14e-22	transposase [Burkholderia anthina]	Burkholderia anthina	179879	bacteria
Gene.43282::k141_3090::g.43282::m.43282	224	gi|1103659058|gb|OJD06607.1|	92	84	40.476	3.5e-08	hypothetical protein BFF94_28590 [Burkholderia catarinensis]	Burkholderia catarinensis	1108140	bacteria
Gene.290::k141_11524::g.290::m.290	221	gi|910266778|ref|WP_050068754.1|	711	221	99.548	4.19e-157	hypothetical protein, partial [Burkholderia cenocepacia]	Burkholderia cenocepacia	95486	bacteria
Gene.598::k141_51814::g.598::m.598	232	gi|1147216798|ref|WP_077183595.1|	614	220	100	6.14e-154	DUF1302 domain-containing protein [Burkholderia cenocepacia]	Burkholderia cenocepacia	95486	bacteria
Gene.669::k141_38::g.669::m.669	242	gi|1168752636|ref|WP_080324486.1|	302	118	93.22	7.67e-72	LysR family transcriptional regulator [Burkholderia cenocepacia]	Burkholderia cenocepacia	95486	bacteria
Gene.7382::k141_21257::g.7382::m.7382	265	gi|1709932362|ref|WP_143283228.1|	610	261	100	0	type VI secretion system membrane subunit TssM, partial [Burkholderia cenocepacia]	Burkholderia cenocepacia	95486	bacteria
Gene.7574::k141_19665::g.7574::m.7574	223	gi|1535618732|ref|WP_125333262.1|	456	223	100	2.92e-157	metalloprotease PmbA [Burkholderia cenocepacia]	Burkholderia cenocepacia	95486	bacteria
Gene.8115::k141_38641::g.8115::m.8115	226	gi|895888391|ref|WP_048991708.1|	487	226	98.23	7.15e-156	cytochrome c biogenesis protein ResB, partial [Burkholderia cenocepacia]	Burkholderia cenocepacia	95486	bacteria
Gene.9696::k141_17503::g.9696::m.9696	247	gi|1175810600|gb|ARF84512.1|	817	240	99.583	3.64e-157	type VI secretion system Vgr family protein [Burkholderia cenocepacia]	Burkholderia cenocepacia	95486	bacteria
Gene.10864::k141_6137::g.10864::m.10864	325	gi|1062982131|ref|WP_069353367.1|	1310	325	100	0	trifunctional transcriptional regulator/proline dehydrogenase/L-glutamate gamma-semialdehyde dehydrogenase [Burkholderia cenocepacia]	Burkholderia cenocepacia	95486	bacteria
Gene.11608::k141_46444::g.11608::m.11608	257	gi|981515813|ref|WP_059721092.1|	707	257	99.611	0	TonB-dependent receptor [Burkholderia cenocepacia]	Burkholderia cenocepacia	95486	bacteria
Gene.12914::k141_17676::g.12914::m.12914	262	gi|1144738693|gb|ONX84238.1|	681	261	99.617	6.6e-179	type VI secretion protein VasK [Burkholderia cenocepacia]	Burkholderia cenocepacia	95486	bacteria
Gene.13659::k141_44294::g.13659::m.13659	211	gi|896085901|ref|WP_049124175.1|	454	211	99.526	3.67e-146	alkaline phosphatase family protein, partial [Burkholderia cenocepacia]	Burkholderia cenocepacia	95486	bacteria
Gene.15209::k141_15711::g.15209::m.15209	209	gi|1062978639|ref|WP_069352217.1|	373	209	100	2.51e-147	sensor histidine kinase [Burkholderia cenocepacia]	Burkholderia cenocepacia	95486	bacteria
Gene.15519::k141_19826::g.15519::m.15519	236	gi|1144969458|gb|OOA09183.1|	387	235	89.362	2.47e-133	hypothetical protein A8F49_04770, partial [Burkholderia cenocepacia]	Burkholderia cenocepacia	95486	bacteria
Gene.15519::k141_19826::g.15519::m.15519	236	gi|1144969458|gb|OOA09183.1|	387	116	63.793	1.34e-27	hypothetical protein A8F49_04770, partial [Burkholderia cenocepacia]	Burkholderia cenocepacia	95486	bacteria
Gene.15519::k141_19826::g.15519::m.15519	236	gi|1144969458|gb|OOA09183.1|	387	174	45.402	2.79e-19	hypothetical protein A8F49_04770, partial [Burkholderia cenocepacia]	Burkholderia cenocepacia	95486	bacteria
Gene.15519::k141_19826::g.15519::m.15519	236	gi|1144969458|gb|OOA09183.1|	387	224	36.161	5.02e-08	hypothetical protein A8F49_04770, partial [Burkholderia cenocepacia]	Burkholderia cenocepacia	95486	bacteria
Gene.15577::k141_38843::g.15577::m.15577	314	gi|1015924146|ref|WP_062884417.1|	925	314	96.815	0	type VI secretion system tip protein VgrG [Burkholderia cenocepacia]	Burkholderia cenocepacia	95486	bacteria
Gene.16069::k141_27150::g.16069::m.16069	265	gi|1147401579|ref|WP_077209874.1|	651	265	98.868	0	5-dehydro-2-deoxygluconokinase [Burkholderia cenocepacia]	Burkholderia cenocepacia	95486	bacteria
Gene.16479::k141_48263::g.16479::m.16479	383	gi|1352656911|emb|SOT41522.1|	873	177	42.373	2e-16	hypothetical protein F01_410029 [Burkholderia cenocepacia]	Burkholderia cenocepacia	95486	bacteria
Gene.16696::k141_48275::g.16696::m.16696	210	gi|1147291432|ref|WP_077202052.1|	667	187	99.465	1.78e-118	autotransporter domain-containing protein, partial [Burkholderia cenocepacia]	Burkholderia cenocepacia	95486	bacteria
Gene.17084::k141_719::g.17084::m.17084	236	gi|1352659730|emb|SOT39124.1|	411	236	100	8.67e-167	Leucine-, isoleucine-, valine-, threonine-, and alanine-binding protein [Burkholderia cenocepacia]	Burkholderia cenocepacia	95486	bacteria
Gene.18924::k141_34687::g.18924::m.18924	212	gi|1709932951|ref|WP_143283810.1|	625	212	97.642	3.73e-148	efflux RND transporter permease subunit, partial [Burkholderia cenocepacia]	Burkholderia cenocepacia	95486	bacteria
Gene.19446::k141_44509::g.19446::m.19446	208	gi|971827655|ref|WP_058902711.1|	430	208	100	2.23e-140	hypothetical protein [Burkholderia cenocepacia]	Burkholderia cenocepacia	95486	bacteria
Gene.19592::k141_42605::g.19592::m.19592	210	gi|1709923853|ref|WP_143275093.1|	130	130	98.462	1.98e-84	hypothetical protein [Burkholderia cenocepacia]	Burkholderia cenocepacia	95486	bacteria
Gene.20399::k141_13893::g.20399::m.20399	245	gi|971828375|ref|WP_058903431.1|	300	245	92.653	4.44e-170	amidohydrolase [Burkholderia cenocepacia]	Burkholderia cenocepacia	95486	bacteria
Gene.21335::k141_34748::g.21335::m.21335	241	gi|1062983076|ref|WP_069353694.1|	407	241	99.585	7.66e-173	Zn-dependent hydrolase [Burkholderia cenocepacia]	Burkholderia cenocepacia	95486	bacteria
Gene.21742::k141_12079::g.21742::m.21742	271	gi|896054628|ref|WP_049104061.1|	1149	270	100	0	nitrate reductase subunit alpha, partial [Burkholderia cenocepacia]	Burkholderia cenocepacia	95486	bacteria
Gene.23764::k141_25419::g.23764::m.23764	216	gi|1147438576|ref|WP_077219134.1|	545	130	46.923	2.4e-29	hypothetical protein [Burkholderia cenocepacia]	Burkholderia cenocepacia	95486	bacteria
Gene.24206::k141_936::g.24206::m.24206	280	gi|1425085119|ref|WP_112750439.1|	1190	280	98.571	0	indolepyruvate ferredoxin oxidoreductase family protein [Burkholderia cenocepacia]	Burkholderia cenocepacia	95486	bacteria
Gene.24789::k141_54482::g.24789::m.24789	268	gi|1144511829|gb|ONV62434.1|	649	260	100	5.88e-179	hybrid sensor histidine kinase/response regulator, partial [Burkholderia cenocepacia]	Burkholderia cenocepacia	95486	bacteria
Gene.27509::k141_33368::g.27509::m.27509	205	gi|1062049476|gb|ODN63716.1|	727	205	100	7.07e-143	isocitrate dehydrogenase, NADP-dependent, partial [Burkholderia cenocepacia]	Burkholderia cenocepacia	95486	bacteria
Gene.28930::k141_18066::g.28930::m.28930	221	gi|896086770|ref|WP_049125044.1|	429	221	100	2.33e-159	nitrite/sulfite reductase, partial [Burkholderia cenocepacia]	Burkholderia cenocepacia	95486	bacteria
Gene.29151::k141_54674::g.29151::m.29151	230	gi|1168784322|ref|WP_080354358.1|	457	230	99.13	3.54e-153	FtsX-like permease family protein [Burkholderia cenocepacia]	Burkholderia cenocepacia	95486	bacteria
Gene.29572::k141_43039::g.29572::m.29572	237	gi|1416043659|emb|SPU86453.1|	308	241	97.51	5.35e-157	rhs element vgr [Burkholderia cenocepacia]	Burkholderia cenocepacia	95486	bacteria
Gene.29711::k141_37537::g.29711::m.29711	281	gi|1175816903|gb|ARF90813.1|	978	250	36.8	1.21e-13	putative autotransporter protein [Burkholderia cenocepacia]	Burkholderia cenocepacia	95486	bacteria
Gene.30177::k141_18126::g.30177::m.30177	274	gi|1359844275|ref|WP_105866224.1|	274	267	100	0	Cof-type HAD-IIB family hydrolase [Burkholderia cenocepacia]	Burkholderia cenocepacia	95486	bacteria
Gene.30388::k141_2738::g.30388::m.30388	202	gi|1142775038|ref|WP_077021905.1|	2545	202	100	3.05e-123	type I polyketide synthase [Burkholderia cenocepacia]	Burkholderia cenocepacia	95486	bacteria
Gene.30432::k141_25520::g.30432::m.30432	252	gi|1168761137|ref|WP_080331317.1|	459	252	100	9.59e-167	MATE family efflux transporter [Burkholderia cenocepacia]	Burkholderia cenocepacia	95486	bacteria
Gene.31489::k141_23899::g.31489::m.31489	329	gi|896053234|ref|WP_049102888.1|	418	329	100	0	threonine synthase, partial [Burkholderia cenocepacia]	Burkholderia cenocepacia	95486	bacteria
Gene.31508::k141_2785::g.31508::m.31508	216	gi|1147399115|ref|WP_077209259.1|	271	126	100	3.44e-81	competence/damage-inducible protein A [Burkholderia cenocepacia]	Burkholderia cenocepacia	95486	bacteria
Gene.34541::k141_43249::g.34541::m.34541	270	gi|1425085212|ref|WP_112750532.1|	1314	270	100	0	type VI secretion system membrane subunit TssM [Burkholderia cenocepacia]	Burkholderia cenocepacia	95486	bacteria
Gene.34560::k141_5364::g.34560::m.34560	208	gi|1150399283|gb|AQT54596.1|	80	80	90	1.1e-40	hypothetical protein BHQ31_31135 [Burkholderia cenocepacia]	Burkholderia cenocepacia	95486	bacteria
Gene.35481::k141_10617::g.35481::m.35481	205	gi|1147534091|ref|WP_077242052.1|	499	205	100	1.24e-144	carbohydrate-binding protein, partial [Burkholderia cenocepacia]	Burkholderia cenocepacia	95486	bacteria
Gene.36821::k141_27791::g.36821::m.36821	272	gi|1622446883|gb|QCD24674.1|	362	102	100	1.19e-60	TssG [Burkholderia cenocepacia]	Burkholderia cenocepacia	95486	bacteria
Gene.36890::k141_10717::g.36890::m.36890	205	gi|1709932474|ref|WP_143283340.1|	240	200	98	4.04e-135	ABC transporter permease subunit, partial [Burkholderia cenocepacia]	Burkholderia cenocepacia	95486	bacteria
Gene.38499::k141_41276::g.38499::m.38499	205	gi|1167535853|gb|OQD05575.1|	114	103	100	3.92e-66	peptide ABC transporter substrate-binding protein, partial [Burkholderia cenocepacia]	Burkholderia cenocepacia	95486	bacteria
Gene.38681::k141_48473::g.38681::m.38681	238	gi|1416020511|emb|SPU96881.1|	655	237	99.578	3.76e-159	Rhs element Vgr protein [Burkholderia cenocepacia]	Burkholderia cenocepacia	95486	bacteria
Gene.38989::k141_2933::g.38989::m.38989	219	gi|1175814296|gb|ARF88207.1|	746	220	50	3.43e-32	uncharacterized protein BCN122_II1464 [Burkholderia cenocepacia]	Burkholderia cenocepacia	95486	bacteria
Gene.39236::k141_2940::g.39236::m.39236	228	gi|895928029|ref|WP_049021431.1|	378	227	99.559	2.42e-163	amidohydrolase family protein, partial [Burkholderia cenocepacia]	Burkholderia cenocepacia	95486	bacteria
Gene.42345::k141_31577::g.42345::m.42345	210	gi|1526062491|ref|WP_124675804.1|	669	189	88.36	3.09e-116	sensor histidine kinase [Burkholderia cenocepacia]	Burkholderia cenocepacia	95486	bacteria
Gene.42793::k141_37724::g.42793::m.42793	237	gi|1147446796|ref|WP_077226140.1|	413	237	100	2.34e-168	glycosyltransferase [Burkholderia cenocepacia]	Burkholderia cenocepacia	95486	bacteria
Gene.43069::k141_37739::g.43069::m.43069	230	gi|982038661|ref|WP_060212493.1|	1396	230	100	1.54e-146	transporter [Burkholderia cenocepacia]	Burkholderia cenocepacia	95486	bacteria
Gene.43069::k141_37739::g.43069::m.43069	230	gi|982038661|ref|WP_060212493.1|	1396	218	64.22	4.52e-64	transporter [Burkholderia cenocepacia]	Burkholderia cenocepacia	95486	bacteria
Gene.43069::k141_37739::g.43069::m.43069	230	gi|982038661|ref|WP_060212493.1|	1396	179	50.279	1.07e-34	transporter [Burkholderia cenocepacia]	Burkholderia cenocepacia	95486	bacteria
Gene.43069::k141_37739::g.43069::m.43069	230	gi|982038661|ref|WP_060212493.1|	1396	99	60.606	7.54e-21	transporter [Burkholderia cenocepacia]	Burkholderia cenocepacia	95486	bacteria
Gene.45952::k141_47609::g.45952::m.45952	208	gi|896080343|ref|WP_049120680.1|	599	208	99.038	8.64e-144	penicillin-binding protein, partial [Burkholderia cenocepacia]	Burkholderia cenocepacia	95486	bacteria
Gene.46857::k141_24542::g.46857::m.46857	449	gi|1391153383|ref|WP_109341399.1|	381	381	99.213	0	LuxR family transcriptional regulator [Burkholderia cenocepacia]	Burkholderia cenocepacia	95486	bacteria
Gene.47843::k141_51493::g.47843::m.47843	223	gi|1062981624|ref|WP_069353194.1|	219	219	99.543	3.89e-153	pyridoxamine 5'-phosphate oxidase [Burkholderia cenocepacia]	Burkholderia cenocepacia	95486	bacteria
Gene.50436::k141_60776::g.50436::m.50436	409	gi|1352652988|emb|SOT45942.1|	176	95	30.526	1.66e-05	hypothetical protein F01_550102 [Burkholderia cenocepacia]	Burkholderia cenocepacia	95486	bacteria
Gene.50737::k141_24719::g.50737::m.50737	201	gi|1181454432|ref|WP_084749944.1|	413	201	100	1.94e-139	multifunctional CCA addition/repair protein [Burkholderia cenocepacia]	Burkholderia cenocepacia	95486	bacteria
Gene.52387::k141_30041::g.52387::m.52387	287	gi|654293413|ref|WP_027808142.1|	280	172	100	1.85e-115	formate/nitrite transporter family protein [Burkholderia cenocepacia]	Burkholderia cenocepacia	95486	bacteria
Gene.57384::k141_48918::g.57384::m.57384	257	gi|1709930638|ref|WP_143281565.1|	1128	257	99.611	3.2e-173	DUF4781 domain-containing protein, partial [Burkholderia cenocepacia]	Burkholderia cenocepacia	95486	bacteria
Gene.58140::k141_17089::g.58140::m.58140	244	gi|1526064067|ref|WP_124677152.1|	278	230	98.696	1.67e-164	DNA repair protein RecO [Burkholderia cenocepacia]	Burkholderia cenocepacia	95486	bacteria
Gene.59199::k141_22960::g.59199::m.59199	228	gi|916778107|ref|WP_051385163.1|	1050	228	98.684	2.43e-147	hypothetical protein, partial [Burkholderia cenocepacia]	Burkholderia cenocepacia	95486	bacteria
Gene.59806::k141_34314::g.59806::m.59806	349	gi|1147226646|ref|WP_077189792.1|	526	139	100	3.97e-89	type VI secretion system protein TssA [Burkholderia cenocepacia]	Burkholderia cenocepacia	95486	bacteria
Gene.60036::k141_17180::g.60036::m.60036	274	gi|1147532276|ref|WP_077241820.1|	470	274	100	0	efflux transporter outer membrane subunit [Burkholderia cenocepacia]	Burkholderia cenocepacia	95486	bacteria
Gene.60963::k141_31928::g.60963::m.60963	268	gi|1144324758|gb|ONT78626.1|	422	252	94.048	1.82e-170	multidrug efflux RND transporter permease, partial [Burkholderia cenocepacia]	Burkholderia cenocepacia	95486	bacteria
Gene.62284::k141_31999::g.62284::m.62284	334	gi|981516906|ref|WP_059722185.1|	157	157	100	1.08e-108	polyketide cyclase [Burkholderia cenocepacia]	Burkholderia cenocepacia	95486	bacteria
Gene.63152::k141_45654::g.63152::m.63152	259	gi|1147225557|ref|WP_077188750.1|	493	259	98.456	9.51e-179	transporter [Burkholderia cenocepacia]	Burkholderia cenocepacia	95486	bacteria
Gene.64635::k141_59185::g.64635::m.64635	230	gi|1416018111|emb|SPV10119.1|	298	108	99.074	2.25e-69	LuxR family transcriptional regulator [Burkholderia cenocepacia]	Burkholderia cenocepacia	95486	bacteria
Gene.66661::k141_32333::g.66661::m.66661	224	gi|981517876|ref|WP_059723155.1|	315	224	98.661	6.63e-155	LysR family transcriptional regulator [Burkholderia cenocepacia]	Burkholderia cenocepacia	95486	bacteria
Gene.7183::k141_57663::g.7183::m.7183	263	gi|493540622|ref|WP_006494497.1|	401	250	100	2.31e-171	benzoate/H(+) symporter BenE family transporter [Burkholderia cenocepacia]	Burkholderia cenocepacia	95486;1055524	bacteria
Gene.36427::k141_44734::g.36427::m.36427	215	gi|493542967|ref|WP_006496828.1|	228	209	99.043	1.71e-145	lytic transglycosylase domain-containing protein [Burkholderia cenocepacia]	Burkholderia cenocepacia	95486;1055524	bacteria
[truncated: 5,542 more rows]

## Sheet: Banfora-S
Protein contig	Protein Length	NCBI Hit	NCBI Hit Length	Alignment Length	Percentage Similarity	E Value	NCBI Description	Species	TaxID	Kingdom
Gene.57158::k141_2851::g.57158::m.57158	294	gi|498351545|ref|WP_010665701.1|	293	293	90.102	0	hypothetical protein [Acetobacter aceti]	Acetobacter aceti	435;887700;1206747	bacteria
Gene.6259::k141_36386::g.6259::m.6259	575	gi|517119171|ref|WP_018307989.1|	582	555	99.64	0	recombinase family protein [Acetobacter aceti]	Acetobacter aceti	435;887700;1206747	bacteria
Gene.113969::k141_44932::g.113969::m.113969	798	gi|651263778|ref|WP_026397052.1|	801	770	77.922	0	TonB-dependent receptor [Acetobacter nitrogenifigens]	Acetobacter nitrogenifigens	285268	bacteria
Gene.111242::k141_39492::g.111242::m.111242	370	gi|1724076925|ref|WP_146893051.1|	459	369	89.702	0	IS1380 family transposase [Acetobacter oeni]	Acetobacter oeni	304077	bacteria
Gene.32136::k141_52913::g.32136::m.32136	286	gi|1197373716|ref|WP_086553146.1|	285	285	99.298	0	phosphate/phosphite/phosphonate ABC transporter substrate-binding protein [Acetobacter orientalis]	Acetobacter orientalis	146474	bacteria
Gene.6262::k141_36386::g.6262::m.6262	380	gi|889712280|ref|WP_048835956.1|	379	379	80.739	0	efflux RND transporter periplasmic adaptor subunit [Acetobacter orleanensis]	Acetobacter orleanensis	104099	bacteria
Gene.6260::k141_36386::g.6260::m.6260	486	gi|889712278|ref|WP_048835954.1|	492	487	86.037	0	efflux transporter outer membrane subunit [Acetobacter orleanensis]	Acetobacter orleanensis	104099;1231342	bacteria
Gene.66981::k141_6384::g.66981::m.66981	327	gi|737398050|ref|WP_035379448.1|	438	325	89.231	0	McrBC 5-methylcytosine restriction system component [Acetobacter tropicalis]	Acetobacter tropicalis	104102	bacteria
Gene.31885::k141_38484::g.31885::m.31885	283	gi|359366218|gb|EHK67902.1|	620	269	71.747	4.64e-102	putative NAD-specific glutamate dehydrogenase [Achromobacter arsenitoxydans SY8]	Achromobacter arsenitoxydans SY8	477184	bacteria
Gene.32409::k141_45604::g.32409::m.32409	810	gi|1025875592|ref|WP_063583625.1|	808	805	88.82	0	AAA family ATPase [Achromobacter ruhlandii]	Achromobacter ruhlandii	72557	bacteria
Gene.5575::k141_27385::g.5575::m.5575	805	gi|1562195952|emb|SSW73808.1|	509	463	75.81	0	hypothetical protein AVE30378_06155 [Achromobacter sp. LMG 30378]	Achromobacter sp. LMG 30378	2069367	bacteria
Gene.96696::k141_48788::g.96696::m.96696	513	gi|1590712156|ref|WP_131726770.1|	471	467	83.084	0	hypothetical protein [Achromobacter xylosoxidans]	Achromobacter xylosoxidans	85698	bacteria
Gene.117595::k141_39846::g.117595::m.117595	263	gi|1175249772|ref|WP_081797567.1|	277	253	75.099	1.25e-134	DeoR/GlpR transcriptional regulator [Acidomonas methanolica]	Acidomonas methanolica	437;1231351	bacteria
Gene.61952::k141_35486::g.61952::m.61952	298	gi|754682181|ref|WP_042061804.1|	300	293	83.618	5.89e-178	LysR family transcriptional regulator [Acidomonas methanolica]	Acidomonas methanolica	437;1231351	bacteria
Gene.84218::k141_57295::g.84218::m.84218	522	gi|754683066|ref|WP_042062501.1|	516	509	90.373	0	efflux transporter outer membrane subunit [Acidomonas methanolica]	Acidomonas methanolica	437;1231351	bacteria
Gene.48863::k141_40590::g.48863::m.48863	207	gi|491077743|ref|WP_004939365.1|	427	195	98.462	6.35e-134	MULTISPECIES: Tol-Pal system beta propeller repeat protein TolB [Acinetobacter]	Acinetobacter	469;487316;1217676;1217677;1661746	bacteria
Gene.96983::k141_10750::g.96983::m.96983	201	gi|491078897|ref|WP_004940517.1|	768	200	99	1.6e-136	MULTISPECIES: bifunctional (p)ppGpp synthetase/guanosine-3',5'-bis(diphosphate) 3'-pyrophosphohydrolase [Acinetobacter]	Acinetobacter	469;487316;1217676;1217677;1661746	bacteria
Gene.11469::k141_289::g.11469::m.11469	213	gi|640669956|ref|WP_025095019.1|	203	203	100	6.97e-148	MULTISPECIES: translesion error-prone DNA polymerase V autoproteolytic subunit [Acinetobacter]	Acinetobacter	469;487316;1661746	bacteria
Gene.118369::k141_45256::g.118369::m.118369	206	gi|640671152|ref|WP_025096180.1|	339	206	100	1.57e-145	MULTISPECIES: D-alanyl-D-alanine endopeptidase PBP7/8 [Acinetobacter]	Acinetobacter	469;487316;1661746	bacteria
Gene.31872::k141_22339::g.31872::m.31872	213	gi|491074081|ref|WP_004935703.1|	302	206	99.515	2.35e-148	MULTISPECIES: LysR family transcriptional regulator [Acinetobacter]	Acinetobacter	469;1217676;1661746	bacteria
Gene.73550::k141_6521::g.73550::m.73550	208	gi|491078881|ref|WP_004940501.1|	269	208	100	1.82e-150	MULTISPECIES: 3-methyl-2-oxobutanoate hydroxymethyltransferase [Acinetobacter]	Acinetobacter	469;487316;1217676;1661746	bacteria
Gene.100514::k141_35842::g.100514::m.100514	209	gi|491070858|ref|WP_004932482.1|	901	209	100	8.32e-135	MULTISPECIES: translation initiation factor IF-2 [Acinetobacter]	Acinetobacter	469;487316;1217676;1217677;1661746	bacteria
Gene.21085::k141_7554::g.21085::m.21085	213	gi|881046863|ref|WP_048765712.1|	212	212	99.057	2.59e-153	MULTISPECIES: DUF2057 domain-containing protein [Acinetobacter]	Acinetobacter	469;1661746	bacteria
Gene.30336::k141_36993::g.30336::m.30336	218	gi|491075655|ref|WP_004937277.1|	217	217	100	1.54e-161	MULTISPECIES: hypothetical protein [Acinetobacter]	Acinetobacter	469;487316;1217676;1217677;1661746	bacteria
Gene.43948::k141_33404::g.43948::m.43948	220	gi|491077585|ref|WP_004939207.1|	242	218	97.248	2.72e-144	MULTISPECIES: hypothetical protein [Acinetobacter]	Acinetobacter	469;487316;1217676;1661746	bacteria
Gene.106179::k141_47010::g.106179::m.106179	223	gi|881044617|ref|WP_048763473.1|	222	222	99.55	3.35e-158	MULTISPECIES: tRNA (adenosine(37)-N6)-threonylcarbamoyltransferase complex dimerization subunit type 1 TsaB [Acinetobacter]	Acinetobacter	469;487316;1661746	bacteria
Gene.39116::k141_22608::g.39116::m.39116	224	gi|491079645|ref|WP_004941264.1|	223	223	100	4.14e-155	MULTISPECIES: LrgB family protein [Acinetobacter]	Acinetobacter	469;487316;1217676;1217677;1661746	bacteria
Gene.901::k141_51::g.901::m.901	223	gi|491071897|ref|WP_004933520.1|	336	223	100	5.72e-157	MULTISPECIES: hypothetical protein [Acinetobacter]	Acinetobacter	469;487316;1217676;1217677;1661746	bacteria
Gene.40701::k141_1118::g.40701::m.40701	226	gi|491079507|ref|WP_004941126.1|	225	225	100	8.62e-164	MULTISPECIES: DNA-binding response regulator PmrA [Acinetobacter]	Acinetobacter	469;487316;1217676;1217677;1661746	bacteria
Gene.98968::k141_31833::g.98968::m.98968	226	gi|491070664|ref|WP_004932288.1|	398	226	100	8.17e-159	MULTISPECIES: putative lipid II flippase FtsW [Acinetobacter]	Acinetobacter	469;487316;1217676;1217677;1661746	bacteria
Gene.47849::k141_53282::g.47849::m.47849	228	gi|491076324|ref|WP_004937946.1|	299	227	100	4.88e-163	MULTISPECIES: LysR family transcriptional regulator [Acinetobacter]	Acinetobacter	469;487316;1217676;1217677;1661746	bacteria
Gene.99997::k141_31864::g.99997::m.99997	234	gi|491086399|ref|WP_004948013.1|	528	231	98.268	2.93e-162	MULTISPECIES: cytochrome d ubiquinol oxidase subunit 1 [Acinetobacter]	Acinetobacter	469;1217677;1661746	bacteria
Gene.75553::k141_18878::g.75553::m.75553	235	gi|491072987|ref|WP_004934610.1|	304	234	99.573	8.49e-166	MULTISPECIES: LysR family transcriptional regulator [Acinetobacter]	Acinetobacter	469;487316;1217676;1661746	bacteria
Gene.10540::k141_16477::g.10540::m.10540	235	gi|491082343|ref|WP_004943957.1|	234	234	100	4.39e-170	MULTISPECIES: hypothetical protein [Acinetobacter]	Acinetobacter	469;1217677;1661746	bacteria
Gene.11044::k141_16495::g.11044::m.11044	240	gi|881047445|ref|WP_048766294.1|	407	239	100	3.18e-168	MULTISPECIES: alpha/beta fold hydrolase [Acinetobacter]	Acinetobacter	469;1661746	bacteria
Gene.32782::k141_887::g.32782::m.32782	243	gi|491082931|ref|WP_004944545.1|	360	243	100	0	MULTISPECIES: DNA replication/repair protein RecF [Acinetobacter]	Acinetobacter	469;487316;1217677;1661746	bacteria
Gene.43700::k141_2552::g.43700::m.43700	244	gi|491082251|ref|WP_004943865.1|	1124	244	98.77	2.38e-159	MULTISPECIES: Rne/Rng family ribonuclease [Acinetobacter]	Acinetobacter	469;1217677	bacteria
Gene.35753::k141_49588::g.35753::m.35753	251	gi|491083829|ref|WP_004945443.1|	418	251	100	1.45e-179	MULTISPECIES: UDP-N-acetylglucosamine 1-carboxyvinyltransferase [Acinetobacter]	Acinetobacter	469;487316;1217677;1661746	bacteria
Gene.30609::k141_42216::g.30609::m.30609	254	gi|491073651|ref|WP_004935273.1|	285	253	100	0	MULTISPECIES: rod shape-determining protein MreC [Acinetobacter]	Acinetobacter	469;487316;1217676;1217677;1661746	bacteria
Gene.44089::k141_27839::g.44089::m.44089	264	gi|881046505|ref|WP_048765354.1|	1330	264	99.621	1.03e-177	MULTISPECIES: non-ribosomal peptide synthetase [Acinetobacter]	Acinetobacter	469;487316	bacteria
Gene.111190::k141_57861::g.111190::m.111190	274	gi|491072301|ref|WP_004933924.1|	904	273	100	0	MULTISPECIES: pyruvate dehydrogenase (acetyl-transferring), homodimeric type [Acinetobacter]	Acinetobacter	469;487316;1217676;1217677;1661746	bacteria
Gene.63728::k141_12394::g.63728::m.63728	277	gi|640669771|ref|WP_025094835.1|	379	274	98.905	0	MULTISPECIES: general secretion pathway protein GspL [Acinetobacter]	Acinetobacter	469;487316;1661746	bacteria
Gene.78774::k141_8491::g.78774::m.78774	278	gi|491073391|ref|WP_004935013.1|	553	277	99.278	0	MULTISPECIES: HAMP domain-containing protein [Acinetobacter]	Acinetobacter	469;487316;1217676;1217677;1661746	bacteria
Gene.89958::k141_28422::g.89958::m.89958	282	gi|881045665|ref|WP_048764514.1|	843	282	99.645	0	MULTISPECIES: penicillin-binding protein PBP1a [Acinetobacter]	Acinetobacter	469;1661746	bacteria
Gene.111495::k141_41715::g.111495::m.111495	283	gi|491074313|ref|WP_004935935.1|	543	283	100	0	MULTISPECIES: malate dehydrogenase (quinone) [Acinetobacter]	Acinetobacter	469;487316;1217676;1217677;1661746	bacteria
Gene.26343::k141_54819::g.26343::m.26343	297	gi|881047135|ref|WP_048765984.1|	794	297	100	0	MULTISPECIES: YgiQ family radical SAM protein [Acinetobacter]	Acinetobacter	469;1661746	bacteria
Gene.74812::k141_53901::g.74812::m.74812	302	gi|491083837|ref|WP_004945451.1|	429	301	99.336	0	MULTISPECIES: histidinol dehydrogenase [Acinetobacter]	Acinetobacter	469;487316;1217677;1661746	bacteria
Gene.20899::k141_2176::g.20899::m.20899	305	gi|491063868|ref|WP_004925500.1|	304	304	100	0	MULTISPECIES: LysR family transcriptional regulator [Acinetobacter]	Acinetobacter	469;62977;487316;1120924;1217676;1217677;1661746	bacteria
Gene.55201::k141_42478::g.55201::m.55201	312	gi|493630760|ref|WP_006582659.1|	311	311	100	0	MULTISPECIES: replication initiation protein [Acinetobacter]	Acinetobacter	469;470;40214;48296;106654;487316;1183155;1242245;1310609;1310615;1310683;2420312	bacteria
Gene.113788::k141_17958::g.113788::m.113788	315	gi|491079606|ref|WP_004941225.1|	346	314	100	0	MULTISPECIES: AraC family transcriptional regulator [Acinetobacter]	Acinetobacter	469;487316;1217676;1217677;1661746	bacteria
Gene.50519::k141_12015::g.50519::m.50519	328	gi|491072929|ref|WP_004934552.1|	450	327	99.694	0	MULTISPECIES: preprotein translocase subunit SecY [Acinetobacter]	Acinetobacter	469;487316;1217676;1217677;1661746	bacteria
Gene.60653::k141_53585::g.60653::m.60653	351	gi|491074957|ref|WP_004936579.1|	388	350	100	0	MULTISPECIES: ATP phosphoribosyltransferase regulatory subunit [Acinetobacter]	Acinetobacter	469;487316;1217676;1661746	bacteria
Gene.54123::k141_46007::g.54123::m.54123	379	gi|491079504|ref|WP_004941123.1|	441	378	100	0	MULTISPECIES: two-component sensor histidine kinase [Acinetobacter]	Acinetobacter	469;487316;1217676;1217677;1661746	bacteria
Gene.78798::k141_28300::g.78798::m.78798	390	gi|491072290|ref|WP_004933913.1|	389	389	100	0	MULTISPECIES: cell division protein FtsZ [Acinetobacter]	Acinetobacter	469;487316;1217676;1217677;1661746	bacteria
Gene.61293::k141_12287::g.61293::m.61293	547	gi|491082221|ref|WP_004943835.1|	764	546	100	0	MULTISPECIES: phosphoenolpyruvate--protein phosphotransferase [Acinetobacter]	Acinetobacter	469;487316;1217677;1661746	bacteria
Gene.103937::k141_39219::g.103937::m.103937	234	gi|1214435523|ref|WP_088824426.1|	500	238	73.529	4.27e-118	FRG domain-containing protein [Acinetobacter apis]	Acinetobacter apis	1229165	bacteria
Gene.40025::k141_33349::g.40025::m.40025	272	gi|1463306344|emb|SVK46458.1|	288	132	74.242	5.04e-46	Uncharacterised protein [Acinetobacter baumannii]	Acinetobacter baumannii	470	bacteria
Gene.76828::k141_31687::g.76828::m.76828	249	gi|1463301003|emb|SVK54655.1|	191	191	70.157	3.45e-90	Uncharacterised protein [Acinetobacter baumannii]	Acinetobacter baumannii	470	bacteria
Gene.48593::k141_49914::g.48593::m.48593	203	gi|1463303506|emb|SVK51225.1|	543	193	89.637	1.87e-108	Uncharacterised protein [Acinetobacter baumannii]	Acinetobacter baumannii	470	bacteria
Gene.116410::k141_57898::g.116410::m.116410	221	gi|1463306344|emb|SVK46458.1|	288	195	77.436	1.56e-98	Uncharacterised protein [Acinetobacter baumannii]	Acinetobacter baumannii	470	bacteria
Gene.39505::k141_11733::g.39505::m.39505	216	gi|691016038|ref|WP_031977839.1|	829	195	99.487	1.04e-135	hypothetical protein [Acinetobacter baumannii]	Acinetobacter baumannii	470;1310659	bacteria
Gene.105198::k141_57745::g.105198::m.105198	231	gi|1727507750|ref|WP_147508384.1|	541	230	83.913	5.65e-119	ABC transporter permease subunit [Acinetobacter baumannii]	Acinetobacter baumannii	470	bacteria
Gene.39439::k141_7865::g.39439::m.39439	237	gi|1433307904|ref|WP_114225188.1|	414	233	95.708	1.74e-161	restriction endonuclease subunit S [Acinetobacter baumannii]	Acinetobacter baumannii	470	bacteria
Gene.37515::k141_53089::g.37515::m.37515	280	gi|446158034|ref|WP_000235889.1|	570	280	76.429	4.05e-142	hypothetical protein, partial [Acinetobacter baumannii]	Acinetobacter baumannii	470	bacteria
Gene.50447::k141_4409::g.50447::m.50447	296	gi|516509242|ref|WP_017897680.1|	522	281	100	0	type I restriction-modification system subunit M [Acinetobacter baumannii]	Acinetobacter baumannii	470;1279013	bacteria
Gene.19799::k141_23887::g.19799::m.19799	311	gi|1463306532|emb|SVK46316.1|	402	310	84.194	0	Uncharacterised protein [Acinetobacter baumannii]	Acinetobacter baumannii	470	bacteria
Gene.52394::k141_6135::g.52394::m.52394	376	gi|491063844|ref|WP_004925476.1|	394	376	99.468	0	benzoate/H(+) symporter BenE [Acinetobacter baylyi]	Acinetobacter baylyi	62977;202950;1120924	bacteria
Gene.99421::k141_57686::g.99421::m.99421	202	gi|1550701610|gb|RVT45400.1|	380	202	97.525	1.01e-140	type I restriction endonuclease subunit R, partial [Acinetobacter indicus]	Acinetobacter indicus	756892	bacteria
Gene.48488::k141_27874::g.48488::m.48488	478	gi|1553403624|ref|WP_127800585.1|	477	477	100	0	MobA/MobL family protein [Acinetobacter indicus]	Acinetobacter indicus	756892	bacteria
Gene.41941::k141_11821::g.41941::m.41941	273	gi|1543133479|ref|WP_126036234.1|	376	272	99.632	0	IS3 family transposase [Acinetobacter johnsonii]	Acinetobacter johnsonii	40214	bacteria
Gene.573::k141_39933::g.573::m.573	309	gi|1057179092|ref|WP_068560280.1|	496	298	100	0	efflux RND transporter periplasmic adaptor subunit [Acinetobacter pittii]	Acinetobacter pittii	48296	bacteria
Gene.110764::k141_28761::g.110764::m.110764	203	gi|491079987|ref|WP_004941605.1|	291	186	100	1.09e-135	helix-turn-helix transcriptional regulator [Acinetobacter soli]	Acinetobacter soli	487316;1217676	bacteria
Gene.104215::k141_41442::g.104215::m.104215	202	gi|1209954796|ref|WP_088459273.1|	605	189	92.593	1.1e-116	rhombotarget A [Acinetobacter soli]	Acinetobacter soli	487316	bacteria
Gene.35956::k141_15064::g.35956::m.35956	290	gi|1481193263|ref|WP_119690027.1|	586	195	75.897	5.09e-67	hypothetical protein [Acinetobacter soli]	Acinetobacter soli	487316	bacteria
Gene.76282::k141_57166::g.76282::m.76282	201	gi|491085585|ref|WP_004947199.1|	847	199	100	1.88e-134	nitrite reductase large subunit [Acinetobacter soli]	Acinetobacter soli	487316;1217677	bacteria
Gene.53961::k141_4521::g.53961::m.53961	241	gi|640670794|ref|WP_025095837.1|	431	199	98.995	1e-140	lytic murein transglycosylase [Acinetobacter soli]	Acinetobacter soli	487316	bacteria
Gene.13450::k141_51078::g.13450::m.13450	201	gi|1477084366|ref|WP_119025518.1|	442	201	100	2.35e-142	hypothetical protein [Acinetobacter soli]	Acinetobacter soli	487316	bacteria
Gene.89108::k141_19038::g.89108::m.89108	203	gi|491070807|ref|WP_004932431.1|	202	202	100	9.27e-151	alpha-ketoglutarate-dependent dioxygenase AlkB [Acinetobacter soli]	Acinetobacter soli	487316;1217676	bacteria
Gene.84268::k141_57296::g.84268::m.84268	204	gi|943371776|ref|WP_055415002.1|	275	203	99.015	9.4e-143	biotin-independent malonate decarboxylase subunit gamma [Acinetobacter soli]	Acinetobacter soli	487316	bacteria
Gene.94102::k141_38058::g.94102::m.94102	203	gi|491074245|ref|WP_004935867.1|	270	203	100	8.7e-150	IclR family transcriptional regulator [Acinetobacter soli]	Acinetobacter soli	487316;1217676;1217677	bacteria
Gene.54121::k141_33637::g.54121::m.54121	204	gi|1421649492|ref|WP_111812304.1|	474	204	99.02	8.83e-140	fimbrial protein [Acinetobacter soli]	Acinetobacter soli	487316	bacteria
Gene.36847::k141_34953::g.36847::m.36847	205	gi|1133556657|ref|WP_076033047.1|	448	204	99.51	1.04e-140	MacA family efflux pump subunit [Acinetobacter soli]	Acinetobacter soli	487316	bacteria
Gene.40586::k141_1114::g.40586::m.40586	205	gi|942717689|gb|KQC97494.1|	320	204	99.51	7.88e-150	D-alanyl-D-alanine carboxypeptidase [Acinetobacter soli]	Acinetobacter soli	487316	bacteria
Gene.35892::k141_15063::g.35892::m.35892	206	gi|491081793|ref|WP_004943407.1|	880	206	99.029	1.76e-139	sensor histidine kinase KdpD [Acinetobacter soli]	Acinetobacter soli	487316;1217677	bacteria
Gene.72505::k141_23242::g.72505::m.72505	207	gi|640670926|ref|WP_025095965.1|	248	206	99.029	1.46e-144	hypothetical protein [Acinetobacter soli]	Acinetobacter soli	487316	bacteria
Gene.10962::k141_21945::g.10962::m.10962	224	gi|1511000801|ref|WP_122985332.1|	312	206	98.544	1.35e-145	IS3 family transposase [Acinetobacter soli]	Acinetobacter soli	487316	bacteria
Gene.92331::k141_52340::g.92331::m.92331	207	gi|1481192954|ref|WP_119689718.1|	632	207	98.551	7.9e-143	polysaccharide biosynthesis protein [Acinetobacter soli]	Acinetobacter soli	487316	bacteria
Gene.711::k141_7271::g.711::m.711	211	gi|491080032|ref|WP_004941650.1|	341	208	95.673	1.05e-141	AraC family transcriptional regulator [Acinetobacter soli]	Acinetobacter soli	487316;1217676	bacteria
Gene.1102::k141_10938::g.1102::m.1102	208	gi|1133557150|ref|WP_076033540.1|	387	208	100	1.03e-148	hypothetical protein [Acinetobacter soli]	Acinetobacter soli	487316	bacteria
Gene.74102::k141_42689::g.74102::m.74102	209	gi|1481193911|ref|WP_119690675.1|	332	208	100	2.51e-149	hypothetical protein [Acinetobacter soli]	Acinetobacter soli	487316	bacteria
Gene.35891::k141_15063::g.35891::m.35891	210	gi|1133555523|ref|WP_076031913.1|	209	209	97.608	1.42e-144	potassium-transporting ATPase subunit KdpC [Acinetobacter soli]	Acinetobacter soli	487316	bacteria
Gene.91010::k141_50632::g.91010::m.91010	211	gi|491082865|ref|WP_004944479.1|	333	209	98.086	4.69e-147	riboflavin biosynthesis protein RibF [Acinetobacter soli]	Acinetobacter soli	487316;1217677	bacteria
Gene.19871::k141_5757::g.19871::m.19871	211	gi|491075470|ref|WP_004937092.1|	219	210	99.048	2.01e-144	ABC transporter permease [Acinetobacter soli]	Acinetobacter soli	487316;1217676;1217677	bacteria
Gene.95325::k141_15654::g.95325::m.95325	211	gi|1209954490|ref|WP_088458967.1|	662	210	99.524	1.04e-145	ATP-dependent helicase [Acinetobacter soli]	Acinetobacter soli	487316	bacteria
Gene.112882::k141_28872::g.112882::m.112882	211	gi|1133556955|ref|WP_076033345.1|	532	211	96.209	1.5e-142	glycoside hydrolase family 19 [Acinetobacter soli]	Acinetobacter soli	487316	bacteria
Gene.74153::k141_6533::g.74153::m.74153	213	gi|1133556263|ref|WP_076032653.1|	701	211	99.526	9.18e-149	TonB-dependent siderophore receptor [Acinetobacter soli]	Acinetobacter soli	487316	bacteria
Gene.20921::k141_45528::g.20921::m.20921	214	gi|491080231|ref|WP_004941849.1|	394	213	100	4.13e-151	FMNH2-dependent alkanesulfonate monooxygenase [Acinetobacter soli]	Acinetobacter soli	487316;1217676	bacteria
Gene.113333::k141_32358::g.113333::m.113333	234	gi|640670898|ref|WP_025095937.1|	248	213	100	3.33e-159	TENA/THI-4 domain protein [Acinetobacter soli]	Acinetobacter soli	487316	bacteria
Gene.52254::k141_20683::g.52254::m.52254	784	gi|1133555564|ref|WP_076031954.1|	5417	214	97.664	9.48e-116	BapA prefix-like domain-containing protein [Acinetobacter soli]	Acinetobacter soli	487316	bacteria
Gene.53515::k141_2797::g.53515::m.53515	216	gi|1421650627|ref|WP_111812851.1|	383	216	100	8.09e-156	acyl-CoA dehydrogenase [Acinetobacter soli]	Acinetobacter soli	487316	bacteria
Gene.68363::k141_13901::g.68363::m.68363	217	gi|1133555769|ref|WP_076032159.1|	1498	217	100	7.85e-138	hypothetical protein [Acinetobacter soli]	Acinetobacter soli	487316	bacteria
Gene.117604::k141_39850::g.117604::m.117604	217	gi|1481193229|ref|WP_119689993.1|	1453	217	97.696	1.47e-141	hypothetical protein [Acinetobacter soli]	Acinetobacter soli	487316	bacteria
Gene.118444::k141_19608::g.118444::m.118444	218	gi|1133556384|ref|WP_076032774.1|	512	217	99.539	8.74e-152	histidine ammonia-lyase [Acinetobacter soli]	Acinetobacter soli	487316	bacteria
Gene.5261::k141_36380::g.5261::m.5261	218	gi|491075329|ref|WP_004936951.1|	419	217	99.539	3.94e-152	hypothetical protein [Acinetobacter soli]	Acinetobacter soli	487316;1217676	bacteria
Gene.4337::k141_36362::g.4337::m.4337	217	gi|1477084884|ref|WP_119026018.1|	281	217	99.539	1.7e-157	pantoate--beta-alanine ligase [Acinetobacter soli]	Acinetobacter soli	487316	bacteria
Gene.108807::k141_25150::g.108807::m.108807	219	gi|1477084687|ref|WP_119025821.1|	315	218	99.083	7.61e-157	pirin family protein [Acinetobacter soli]	Acinetobacter soli	487316	bacteria
Gene.83903::k141_26704::g.83903::m.83903	219	gi|491074096|ref|WP_004935718.1|	3294	219	97.26	5.08e-130	filamentous hemagglutinin N-terminal domain-containing protein, partial [Acinetobacter soli]	Acinetobacter soli	487316;1217676	bacteria
Gene.24404::k141_38423::g.24404::m.24404	219	gi|491070909|ref|WP_004932533.1|	474	219	100	3.55e-156	hypothetical protein [Acinetobacter soli]	Acinetobacter soli	487316;1217676	bacteria
Gene.74118::k141_21096::g.74118::m.74118	220	gi|640670085|ref|WP_025095145.1|	284	219	97.717	1.44e-157	dehydratase [Acinetobacter soli]	Acinetobacter soli	487316	bacteria
Gene.119003::k141_19818::g.119003::m.119003	220	gi|640670263|ref|WP_025095320.1|	432	220	100	5.33e-159	EstA family serine hydrolase [Acinetobacter soli]	Acinetobacter soli	487316	bacteria
Gene.74826::k141_29754::g.74826::m.74826	221	gi|1421649578|ref|WP_111812344.1|	1153	221	100	8.68e-151	transcription-repair coupling factor [Acinetobacter soli]	Acinetobacter soli	487316	bacteria
Gene.89701::k141_31733::g.89701::m.89701	221	gi|943372029|ref|WP_055415255.1|	585	221	100	2.13e-157	type II/IV secretion system protein [Acinetobacter soli]	Acinetobacter soli	487316	bacteria
Gene.73334::k141_33979::g.73334::m.73334	221	gi|736418037|ref|WP_034440389.1|	246	221	97.738	1.5e-157	molecular chaperone [Acinetobacter soli]	Acinetobacter soli	487316	bacteria
Gene.26665::k141_36904::g.26665::m.26665	223	gi|1209954498|ref|WP_088458975.1|	719	222	98.649	1.71e-150	phosphate acetyltransferase [Acinetobacter soli]	Acinetobacter soli	487316	bacteria
Gene.8868::k141_5604::g.8868::m.8868	224	gi|1209954451|ref|WP_088458928.1|	230	223	100	1.83e-165	DsbA family oxidoreductase [Acinetobacter soli]	Acinetobacter soli	487316	bacteria
Gene.101649::k141_31945::g.101649::m.101649	227	gi|1209954999|ref|WP_088459476.1|	1228	227	99.559	1.27e-155	methionine synthase [Acinetobacter soli]	Acinetobacter soli	487316	bacteria
Gene.23138::k141_38384::g.23138::m.23138	228	gi|1344363804|ref|WP_104124591.1|	720	228	100	5.09e-161	phosphate acetyltransferase [Acinetobacter soli]	Acinetobacter soli	487316	bacteria
[truncated: 12,960 more rows]
