# Supplementary material for: Integration of whole genome sequencing and transcriptomics reveals a complex picture of the reestablishment of insecticide resistance in the major malaria vector Anopheles coluzzii
Source: PLoS Genet. 2021 Dec 23;17(12):e1009970. doi: 10.1371/journal.pgen.1009970 (PMC8741062; doi:10.1371/journal.pgen.1009970)
Supplement: S6 Table — (XLSX) [file pgen.1009970.s012.xlsx]

## Sheet: Input_table
Metadata fields	Type of Study
Study_type	General
Sample_name	General
Sample_ID	General
Number_per_sample	General
Sample_taxonomy	General
Developmental_stage	General
Sex	General
Age	General
Mating_status	General
Gonotrophic_status	General
Blood_fed	General
Sugar_fed	General
Tissue_processed	General
Sample_phenotype	General
Collection_date	General
Collection_time	General
Biomolecule_processed	General
Biomolecule_isolation_method	General
Sequencing_method	General
Sequencing_platform	General
Sequencing_platform_model	General
Sample_storage_preservative	General
Sample_storage_temperature	General
Sample_storage_duration	General
Collection_country	Field study
Collection_village_or_city	Field study
Location_coordinates	Field study
Climatic_environmental_data	Field study
Landcover	Field study
Collection_method	Field study
Collection_bait	Field study
Lab_or_facility_name	Laboratory study
Lab_or_facility_location	Laboratory study
Strain	Laboratory study
Generation	Laboratory study
Maintenance_temperature	Laboratory study
Maintenance_relative_humidity	Laboratory study
light-dark_cycle	Laboratory study
Name_of_semi-field_facility	Semi field study
Location_of_semi-field_facility	Semi field study
Type_of_semi-field_structure	Semi field study
Dimensions_of_semi-field_structure	Semi field study

## Sheet: Customizable_template
S6 Table: Metadata for microbiome databases
# This is a customizable metadata template for mosquito microbiome samples, and all controls (positive and negative) processed
# You can filter metadata fields to suit your needs and/or add additional columns (after the last auto-generated column) with metadata fields that are specific to your samples
# To allow for interoperability across other platforms e.g. for data analysis, sequence data submission etc., save your template as csv, text or other acceptable
# format after customizing, and use with other platforms
#
# Customization tips
# The default template is set to 'General'. Click on the 'Study Type' dropdown list button to select your study type. This will automatically add minimum metadata fields for the selected study type
# Use the 'Metadata fields' dropdown button to add/remove auto-generated metadata fields
# To add custom metadata fields, include them after the last column of auto-generated fields
# After customizing, you can either enter your data here directly, save and use your customized template in your desired format, or copy and paste your customized template into any desired
# spreadsheet or text editing tool for use
Study Type	General	Be sure to select the 'General' option along with your study type to include general metadata fields
Metadata Fields
Study_type	Sample_name	Sample_ID	Number_per_sample	Sample_taxonomy	Developmental_stage	Sex	Age	Mating_status	Gonotrophic_status	Blood_fed	Sugar_fed	Tissue_processed	Sample_phenotype	Collection_date	Collection_time	Biomolecule_processed	Biomolecule_isolation_method	Sequencing_method	Sequencing_platform	Sequencing_platform_model	Sample_storage_preservative	Sample_storage_temperature	Sample_storage_duration
Laboratory	WGS Banfora_O	Banfora_O	10	An. coluzzii	Adult	F	3 days	Presumed Mated	Non-gravid	N	Y	Whole Mosquito	Insecticide Resistant	2018	10am	DNA	Qiagen Blood and Tissue	WGS	Ilumina	Illumina HiSeq X	None	-80	None
Laboratory	WGS Banfora_R	Banfora_R	48	An. coluzzii	Adult	F	3 days	Presumed Mated	Non-gravid	N	Y	Whole Mosquito	Insecticide Resistant	2018	10am	DNA	Qiagen Blood and Tissue	WGS	Ilumina	Illumina HiSeq X	None	-80	None
Laboratory	WGS Banfora_S	Banfora_S	48	An. coluzzii	Adult	F	3 days	Presumed Mated	Non-gravid	N	Y	Whole Mosquito	Insecticide Susceptible	2018	10am	DNA	Qiagen Blood and Tissue	WGS	Ilumina	Illumina HiSeq X	None	-80	None
