# Supplementary material for: Integration of whole genome sequencing and transcriptomics reveals a complex picture of the reestablishment of insecticide resistance in the major malaria vector Anopheles coluzzii
Source: PLoS Genet. 2021 Dec 23;17(12):e1009970. doi: 10.1371/journal.pgen.1009970 (PMC8741062; doi:10.1371/journal.pgen.1009970)
Supplement: S7 Table — F indicates the forward primer and R the reverse. Source shows the literature source the primer was taken from or the NCBI genome reference used to design primers. (XLSX) [file pgen.1009970.s013.xlsx]

## Sheet: Sheet1
S7 Table: Primers for bacterial PCR. F indicates the forward primer and R the reverse. Source shows the literature source the primer was taken from or the NCBI genome reference used to design primers.
Name	Sequence	Source	Ref
SerratiaAg.1_F	CCGGCATCGGCAAAGTCT	https://link.springer.com/article/10.1007/s00284-008-9197-6	1
SerratiaAg.1_R	ATCTGGCCCGGCTCGTAGCC	https://link.springer.com/article/10.1007/s00284-008-9197-6	1
Universal16S_PCR_F	TCGACATCGTTTACGGCGTG	https://www.pnas.org/content/pnas/104/21/9047.full.pdf	2
Universal16S_PCR_R	AGAGTTTGATCCTGGCTCAG	https://www.pnas.org/content/pnas/104/21/9047.full.pdf	2
Asaia_borgorensis_F	GCGCGTAGGCGGTTTACAC	https://www.pnas.org/content/pnas/104/21/9047.full.pdf	2
Asaia_borgorensis_R	AGCGTCAGTAATGAGCCAGGTT	https://www.pnas.org/content/pnas/104/21/9047.full.pdf	2
Rhizobium_tropici_F	GATGGCACCAGTCAGGTGAC	https://sfamjournals.onlinelibrary.wiley.com/doi/full/10.1046/j.1365-2672.1999.00480.x?sid=nlm%3Apubmed	3
Rhizobium_tropici_R	GGAAGACTTGAACTTCCGA	https://sfamjournals.onlinelibrary.wiley.com/doi/full/10.1046/j.1365-2672.1999.00480.x?sid=nlm%3Apubmed	3
Acinetobacter_soli_F	TTTAAGCGAGGAGGAGG	https://www.ncbi.nlm.nih.gov/pmc/articles/PMC1393131/	4
Acinetobacter_soli_R	ATTCTACCATCCTCTCCC	https://www.ncbi.nlm.nih.gov/pmc/articles/PMC1393131/	4
Elizabethkingia_F	CATGTGAAGGGGCGCTACTTATTGT	https://jcm.asm.org/content/57/4/e01619-18.long	5
Elizabethkingia_R	TCAGGGTTTGCAGAAGGAAGGTC	https://jcm.asm.org/content/57/4/e01619-18.long	5
Acetobacter_aceti_F	TGGAGCATGTGGTTTAATTCGA	http://www.spasb.ro/index.php/spasb/article/view/1857	6
Acetobacter_aceti_R	GCGGGAAATATCCATCTCTGAA	http://www.spasb.ro/index.php/spasb/article/view/1857	6
Pantoea_dispersa_F	GGAGGTTATGCCCTTGAGGC	Designed to NR_116797.1
Pantoea_dispersa_R	TTTAACCTTGCGGCCGTACT
HerbaspirillumHuttienseF2	GAAAGTGGGGGATCGCAAGA	Designed to NR_114139.1
HerbaspirillumHuttienseR2	GGTAGGCTTTTACCCCACCA
1	PCR Detection of Serratia spp. Using Primers Targeting pfs and luxS Genes Involved in AI-2-Dependent Quorum Sensing. H Zhu, S Sun & H-Y Dang.Current Microbiology. 57:326–330 (2008)
2	Bacteria of the genus Asaia stably associate with Anopheles stephensi, an Asian malarial mosquito vector. G Favia et al. PNAS. 104(21):9047-51. (2007)
3	Discrimination of Rhizobium tropici and R. leguminosarum strains by PCR-specific amplification of 16S–23S rDNA spacer region fragments and denaturing gradient gel electrophoresis (DGGE). V. M. De Oliveira et al. Lett Appl Microbiol. 28(2):137-41. (1999)
4	Sequencing of the rpoB Gene and Flanking Spacers for Molecular Identification of Acinetobacter Species. B La Scola et al. J Clin Microbiol. 44(3): 827–832. (2006)
5	A Real-Time Multiplex PCR Assay for Detection of Elizabethkingia Species and Differentiation between Elizabethkingia anophelis and E. meningoseptica. AJ Kelly et al. J Clin Microbiol. 57(4):e01619-18 (2019)
6	Acetobacter aceti fast identification by Real Time PCR in spoiled wine samples. A Kantor. SPASB. 47(2). (2014)
